# Supplementary material for: Genetic mapping of quantitative trait loci associated with drought tolerance in chickpea (Cicer arietinum L.)
Source: Sci Rep. 2023 Oct 17;13:17623. doi: 10.1038/s41598-023-44990-y (PMC10582051; doi:10.1038/s41598-023-44990-y)
Supplement: Supplementary file 1 — Supplementary Figures. [file 41598_2023_44990_MOESM1_ESM.xlsx]

## Sheet: Table S1
Table S1: SNPs with their flanking sequences
SNP ID	Chromosome	Position	Allele	Upstream_100bp_flank	Downstream_100bp_flank
S1_435	CaG1	435	G/A	AAGATACAATACCTCAAGCCATCTAGGAAAGCCAAAAGCAGCTCTTGGGATATAATCCGGTGCTTCTCCATCATTCTTGACAAAAGACTGGCCTTCACAA	TGATCTTCTTTACAGACTTATCCTTTGTACGACATTGCATTCTGATTTTCTCATTTGATGTCATATAATGACTGAAAAATTTAAACACACCTGGATTCAA
S1_523	CaG1	523	G/C	TGGCCTTCACAAATGATCTTCTTTACAGACTTATCCTTTGTACGACATTGCATTCTGATTTTCTCATTTGATGTCATATAATGACTGAAAAATTTAAACA	ACCTGGATTCAAATGGCAGcattacatattataatattatcaaaCAAATATCATGTATTCAAGGAAATGAAAGCAAACCTTGTTGCCAATTGCACGTCCA
S1_579	CaG1	579	T/C	GATTTTCTCATTTGATGTCATATAATGACTGAAAAATTTAAACACACCTGGATTCAAATGGCAGcattacatattataatattatcaaaCAAATATCATG	ATTCAAGGAAATGAAAGCAAACCTTGTTGCCAATTGCACGTCCAAAACCACATGGGACTGCTTCAGCATCAATGTCCCCAACATGTTTTCTAAGATTCTT
S1_589	CaG1	589	A/C	TTTGATGTCATATAATGACTGAAAAATTTAAACACACCTGGATTCAAATGGCAGcattacatattataatattatcaaaCAAATATCATGTATTCAAGGA	ATGAAAGCAAACCTTGTTGCCAATTGCACGTCCAAAACCACATGGGACTGCTTCAGCATCAATGTCCCCAACATGTTTTCTAAGATTCTTTCTTACCCTA
S1_824	CaG1	824	A/G	AACACTATCAAAGATAGAAATCCAGAGTACATTATAGGGAGAAAGAACTGCAAAGCCTTTACATAAAGAAGTGGGAAGTCTATCAAACTAAATGGTTTAC	CTCACTTACCAAAGAGATATAAGCAAGCCAGCAAGCTGCCAAGAACCCATACGCTCAAAAGCTTTTCCGTCTTCCAAGGCCTTTCCTATTGTATCCACCC
S1_98930	CaG1	98930	T/C	AAGAATACCGATGGCTTGTTACATTTACATGCTTATTGGGCCCATTTAGAAGCAAAACTTGAAAAAGATATAACTGCAGCTCGTGGAGTTTGGGAGAATT	TCTTAAGACCTGGTTTAATAATGTTCATTTACATCCTTTCACAATTAAATGCTTTTCTAACGTCTTATTTATCCTATCCAATTATACAATATTATTCAAC
S1_99287	CaG1	99287	C/T	GTTCTATAAACATTGCCACTTTATTATTCTATACTGCAAAACGTGGTGCTATTGCGTTTGATCATAGATTCGTGGTGCCATTGCGACCTGTTGCTGCTGC	ACAGGGGCTTTGATGCACTATTTTTCTCAAAGCTCTTTGGTGAATTTCATGCCTCAGTAAGAGGACAGGTTTTAAATAAAAGTCTGCGACCACAATCTGG
S1_173669	CaG1	173669	C/T	GATGTACTGTTATTGAAATGGCTACTGGTAGACCTCCTTGGATTGATCATCTTCATGACTCTTCTACTTCAAATCCAATGGCTGCTTTGTTTAAGATTGC	CGTGGTAATGCCATACCTCAATTTCCACTTCATTTCTCTAAGGAGGGTATTGATTTCTTGAGCAGGTGTTTGGAGAGAGATCCCAATAAGAGGTCCACTG
S1_208244	CaG1	208244	G/A	GACCATTCAAAGGATCAAGGTGAAGACTGTCAGCATAGTGTTGTGATGTGATCTCTGCAGGCAGCCATGGTTTTGCCTAGATCTTCACTGTCCTGACATG	TTTATAGTGTTTCCATAAAGGAAATAAAACTCCATTTGAAAAACCATCTGAAGATtccaatcaaataaaaaatttgacatCTATGCTATACAGCTTTGTT
S1_372530	CaG1	372530	A/G	TTACAGCTAATGATACTAACAACTGGATTAAAATTTCCAATCTAACATTTGCTATTTCAACAGTGATTGTTGGAGAGATTGCCAATTTTGCAGCATATGC	TTTGCTCCAGCTATATTGGTCACTCCTCTTGGTGCTCTTAGCATTATTATCAGGCATGATAAAATTTAAGATTCATATTTACGCTTGACTCTTGGGAAAT
S1_406570	CaG1	406570	A/G	TGACACAAAATCAGGCCAAACATGGTGCCTCCTTCCAAATGAATTATATGAAATCATCATTCTCAGTTTCAGGTAGCAGCAGCAATTTTAGTATGCCAGA	AATTTCACTTTAGGTATTCCTGGTTATAGTTGTGGAACACCATTTGAAGTCCCTCCTACCAAGTTTACCAAAGATGGATATAGATGGCAGCAAGTCTTAG
S1_435259	CaG1	435259	A/G	ATGATTTGTTTCTCATTCTTGCTGTATGCTCTAAATTTGCAGGCTCGGTATTTCTTCCAGCAGCTCATCTCAGGAGTTAGCTACTGCCATTGCATggtaa	tttagtttttttttgtttttttttcaatgtgTTGGTGGTTTTTTGCCTGTCTTTTGGGGTTATTTTTCTAtgtaatttttcttcttttgcagCAAATCTG
S1_435274	CaG1	435274	G/T	TTCTTGCTGTATGCTCTAAATTTGCAGGCTCGGTATTTCTTCCAGCAGCTCATCTCAGGAGTTAGCTACTGCCATTGCATggtaaatttagttttttttt	tttttttttcaatgtgTTGGTGGTTTTTTGCCTGTCTTTTGGGGTTATTTTTCTAtgtaatttttcttcttttgcagCAAATCTGCCATCGAGACTTGAA
S1_435343	CaG1	435343	C/A	TGCCATTGCATggtaaatttagtttttttttgtttttttttcaatgtgTTGGTGGTTTTTTGCCTGTCTTTTGGGGTTATTTTTCTAtgtaatttttctt	ttttgcagCAAATCTGCCATCGAGACTTGAAGCTCGAGAACACCTTATTGGATGGGAACCCTGCCCCGCGGCTCAAAATTTGCGATTTTGGTTATTCTAA
S1_439614	CaG1	439614	A/T	tatatatatatatagatttgtATATTTGTactatttcagtttcaatacacaataagaaaaaaaaattcccaCTCTTGTTTCTCTCTTGTTTTAATCTAGC	GCACACTAAAACACAGTAacaaaccttaattggacaatgGTAGCACCACCTTCTACAGCAGCCTTAACTGCTTCCGCAATTGAACGGCCCCACTTCCTAT
S1_527321	CaG1	527321	C/T	AGAGAATGTTAGGGTTCTTTTTATGTTCATTGCAATAAGTGAGAGTTTTTTAAGAGTAGATGCGAGTTGGGGATGGTTGTTTGGTGGTGGATAAGCAAAT	GTAGATAGTGGTATAGAATGTTGTAACTCTACTTATTTTGGTGCTGCTTTTGCTACATAAATGTGATAGAGAATATTAGGGTTCTTTTAGGCAGATCACA
S1_568881	CaG1	568881	C/G	gtttaattgttttaagaAATCCTTATAAAAATGCACACAAAATTTTATGTTTCAGGCAATGACAGATAAtgtttacaaaaattatttatagctGTTGATT	ATCATCCATTTTCACAATGTATGACTTCTCcaaaatttcttcaatttcttttgCAGCAAATTCATTAGTGATATTGTCATGTCAGTATCATCTTCAATGT
S1_609709	CaG1	609709	A/G	ATCTTCCTCATCTCTTTGCATCCCTACATATGAATACTATTTGACAAATATTCATGCAATCTCTAAATTAAATGAATCCACACACAACACAAACTAGAAT	TCTTACCAGAATATGGTGCAGCAGTTGTAAGAACCGTTAGATTTAAAGAGATAAAAGAAGATCAAGTTGACGGGAATGAAGCCTGGTCCgagataaatag
S1_695962	CaG1	695962	A/C	AACATAGGATATCTTTTGAATTATTCAATTGGTTACACAATAGTTAGATACTCCTGCTTACTTTTCTCACTATATTAGCATTCTAACATTGTATTGAGTA	ATGAGGTGCTGCTGTCTATCCAATATTTCGTATCATTATGGTTGGTGATTGTACAccctcttttaaatttttatttgttagcCTTTTGGTTGTCTCCGAA
S1_742043	CaG1	742043	G/A	CGATTCCTtcttcaatcaaagaaacccaACCCGAAGTCACTGCTGTGTGGAAAATTGGTCAACAGCTTTGGTTACGGAACTATTCCGGAGTACATGAGGC	ATCCGTGGGTTTGAATGGAGTCAGGAACTCCAGGGATTTGTTGCTGCTTTCTCAGGCAAAGCATTTAAGATTTTCTGTTTTGTCTATTCAGCAGAGCTGC
S1_750693	CaG1	750693	C/T	TCGTAGGGTGCTAAGCATTGAATCTAATTCTCTGTTTGGTATGCATTTGACCACCGTTACGGTGTTAGTTACGAGAAGCAGCACCACAATACACACCGCA	GGAAAGGAAAAAAGGACCTCATTTTCAAGATTTCTTTACACACAATAAAGAACGCCAAGATTATTAGCAGCTACTAttactttctttctttttggcgGGT
S1_777240	CaG1	777240	A/G	TCAAGCATATTGCAAAAGCTTGGAATGCAGATAAAGGATATCGATAATCCATGGTGAACATATCTTTCCCAACTTTGCCAAATTGCAGAATAATCTTATC	TGTTCCGGTGGAGCTGGTTGAGATGGTGTTGGCGCGCCAGCCGGTGGTTGAGTTGCAGCAATCAGCTGAAAGTTTttaacagatgcaactgttACTCGTC
S1_777273	CaG1	777273	T/C	AAGGATATCGATAATCCATGGTGAACATATCTTTCCCAACTTTGCCAAATTGCAGAATAATCTTATCGTGTTCCGGTGGAGCTGGTTGAGATGGTGTTGG	GCGCCAGCCGGTGGTTGAGTTGCAGCAATCAGCTGAAAGTTTttaacagatgcaactgttACTCGTCCCCGGAAATTAAGACACCAGCATTGTAACTGTT
S1_864381	CaG1	864381	G/A	ATACTGTGTTGAAAAAACTTTTAGTTACTCTCCCCTCTTTCTAGTTGAATAGATATCCAAGTTAATGATATGTTGATATTAATGAACTATAAATTCAGGA	TAGGGAATCAAAATTTGCAGCTGCCTTATTTTTTGCTTCTTTAAGAGAAGTTCCTACCTTGGCAGTggaaattaattctttaaatcGGTGCAGGCATGTG
S1_876616	CaG1	876616	T/C	CAAGGCACAATTGGAAGAATCTTGTCCAGGAGTGGTTTCTTGTGCTGACATAGTTGCATTGGCAGCAAGAGATGCAATTATCATGGTCTTAACTAATTCC	AACTTTACTTTATCATTGTTCATCCTATAATTTCACTTATGAATGTTCATTATGAAAGTAGTTAACTAGAGACTTATGTTGTTATGCATTTGTACTTGTA
S1_876633	CaG1	876633	T/A	AATCTTGTCCAGGAGTGGTTTCTTGTGCTGACATAGTTGCATTGGCAGCAAGAGATGCAATTATCATGGTCTTAACTAATTCCTAACTTTACTTTATCAT	GTTCATCCTATAATTTCACTTATGAATGTTCATTATGAAAGTAGTTAACTAGAGACTTATGTTGTTATGCATTTGTACTTGTAAATTGTTACatcatgtt
S1_910486	CaG1	910486	T/A	TGTATGACTTACTAGGATTATAGAAGCCAAATATCACATCAGCTATGGCAGCTCCACCAGCTTCGCCAGGGTAGCCAACCCATAAAATGCTTGTTATTTT	TCATTAGTTTTGGCAAAGGAAACATCCATGCCTCCTCCAGACATTATGACAAGAATCACAGGCCCTTTGGATACATTTGCAATTTCACTCACTAGCTGTT
S1_946798	CaG1	946798	A/T	caaacaaAGCCTTAAAGAAATAATCCTCTGgttttataacaaatattagAGTCATAAAATGTACTACACATCAAATTGCAGTTTTAATTTTAGTCCTAAT	CTTTGCTGCCTAAGATGTTAATGAACaggtaattaaaaacaaaattggataattaatgttaatatgttttttctctttcctttcaacaactaaatattat
S1_968054	CaG1	968054	G/C	TAATCTTGTAAACAAGACCGTAGTATTTAAATACAAGTTGTAGACCATAAACTATAAACTTGAACAACAATAGAAGTTTAGTGCAGGCTGCAGCCACTTT	CAGTCGGAGACGTGGCCAAATTGGCCTGAACTTCGTGATCATATCTTGTGTGTTTTTTGTTCGCGTTTTTcataattgttttcttttaaactGGGGTTGC
S1_970315	CaG1	970315	A/T	CTTCTTTATGCATGTAGGTGATAATATCTTTTGCTAAAATCCTTTTACAAGTGACAAGACCAAGGACTGCAGTACTTGGGAAGCTTCCAGGGACTACTGT	TATAGGAACATCCTGCAATATCCTAAAGCAGCACAGATTCCTGGCATGCTTATCATTAGGGTTGATTCGGCAATCTACTTTTCAAATTCCAACTACATCA
S1_1204160	CaG1	1204160	A/C	AAACTCATACGTATGAGGAACTGGATCCGACTTCGAATTATCACTAATATGAGATTAAAATGATTACAAACTAACTTTTCCTGTTTTGCTGCCAAAATTG	TAAGTGTGTAAAACTTAAGTTTTCAGTTTTCTGCACTTCTACTTATACATTGGTTTGTTACAAAAGTTAGTTACAACTAATCAACTAAAATAACAGTACC
S1_1449949	CaG1	1449949	G/A	GATGGCATTCGTTGCACAGCGTAGTATCCTTGAGTTACGGGTGGACGCATCACCGGCTGCGTATTATAGTAATTTCCCGGCGCCGGAACCATATAAACAG	CTGGTCTCCTCCTCCAGGCGCAACCGGCGGATAAGCCTCGCCGGGAACAGGCTTTTCCTGCCAATAACCCGGTTGATGTTGCTGCGGTGCTGAAAAATTA
S1_1457542	CaG1	1457542	G/A	TTCCTTCTTCCCTATGTGGTGTGGTAGGATTAAAGATAAACTATGGACGATCAAGCATGGAGGGGTAATTCCTTACACTACTCGACAAAATGTTGATGAA	TTCCTTTAGTGCCATATTGAAGAAAGCTTGCTGCAATAGGCCTTATATATATTGGTCAAATAACACATGACTACGATGGTCATAActctaattaaattta
S1_1528325	CaG1	1528325	G/A	ACCATTACCTAGCTGCAATGGAATATCATGCCAGGGAGAAACCTGCAAATTTTACAAATCATTTTTAGTATGTACAAGTATACAGGCCTCCATTGTCAAG	GTAGCCAACATTGCAGCATACTCGCACTCACTCATACAACATAACttcaatttttccttttcttcatGAAAATATCAATAACATATTCCATATTGATGTC
S1_1546679	CaG1	1546679	G/C	TGCAGCATGATGTGGATGCTGGGGTGTTGAAGAAAGTGGTTTTGGCTGATGGTGCAGTGGTTACTGTGAAAGGTGCAAGATCAGTGAGTCTTCGCCATCC	CTTGATTTACCTCTGCCCTTAAACCAAACACAGAGTGGATTTGCTGCCGGGCTTCTCACCTTGGCCGAGCATCTCCGGCATGCTTCTCTTGGCCAGAGTG
S1_1559325	CaG1	1559325	T/A	TAGTCCGCCCTCATTTAAATAGCTAGTTTCTATGTATTGAAACTGTGATAagttttcaattaatttaactttGCTAAGGCCTAAGAgtggaaaaaaatat	gtttcatcattttgcaagtatttttttgtttctgGCAGCCAGTTATCTTCCTTCACGGAGGTCCTGGAGGGGGAACTTCCCCAAGTAATAGAAGATTTTT
S1_1772892	CaG1	1772892	T/A	ATATTGCTCATCAAGCACCTGTATTAAATGGAATaaaagaaagattcatgaaacATGAAACCATGCAAGGATGTGATACAACAGAGCACAAAAATCATAT	CAGCAGAGCACAAACCTTGATTTTCTCCAGTAAGATAGGACTGCCTGATTGATATTCAGCAGCCAAGCTAGACAGCGGTTCCTGCCAATTTACCACATGG
S1_1782793	CaG1	1782793	G/T	GTCTTTCCCTTTAAGGATGTAGCTGCTATGTATTCCCGCTGCACTCCCATGACAACATTGCTGGTAAAGGTCTGCAAATTGTGACATGATGGTTAGTGTG	GCTGTGCGGTGGTTCTGTGGGTGTTGGTGGATCAATAATTGATCGAGCCCAGTTACTCATGTGAGACATACTCATTGTTGTGCTGAACCTTTTTGCTCTG
S1_1783207	CaG1	1783207	G/A	GGTTTCTTTCTTTTCCACGAGCATTCGTTGTTCCTTCTTTATTTTGTCAACTGAATGCTTAAGAAATCAATGGCTGATTCCATCTCTCGTCGGTCTTTTT	TTCCAAAGCTGCAAGTTCCTGAAACGTCCTACCACCATTGCTGAACCagttttttatgagtttttcaATAGGCTTGTTTAATTCAACtatctatttaatt
S1_1784006	CaG1	1784006	T/C	CTACCAGTACTCTCTGTCCAGAAGGTAACGAGAAACTGAAGTTAAAGACACTTTTCCCTGTCCAGTTCACTGAAGATACTAGTGAGCAGAAAAAATCCAA	GCTCTTGATAGGACCTACATTTGTCCTAGCTGCAAAACCACTCTCACCAACACAATGTCACTTGTGGCCCTCAGTTCATGTGGGCACGTATTTTGCAAAA
S1_1802982	CaG1	1802982	A/G	AAACTTAGTATATGCTTAGCTTCATGAAGTATTTCCCAATAACATGAAATATTTTGGAACTAGTACAGGTTGGATTGGATGCTAAACAACACGAACATCT	AACAATAAGGAACTATTTCATCAGAACATTGATTATGCAGCTGATTTATTTCTGATATATGTGTTAACTCTGTTTATTGTACCTGGATtcttgtatgaaa
S1_1825840	CaG1	1825840	G/A	ACAATGTATCATGCCCTCCTACCGAGCTAGGTGGCTGTGGTGATGGCCACCTTGATTTGAGATGTGTTTTTTCCTTAAGTTGGATCGAAGAAATGGAAGT	AAGGCTGAAGAAATTGTTTGCAGCTACGACGTTCCTGAAATTTTGGATAAAAATTCAAGTTGCTCACTTTGTATCGACGACGGTGATAGAACTAACAGAT
S1_1858509	CaG1	1858509	T/C	CCTGATCCAGGAAGAGCTTCCCTGCCCTCCTCGATCTCAGATGAGGATTTTTCAGATTCATCCTCTTGCCAATTAGGGCAGCCCATAACACCAATTACAA	CTCTCCTTCAACCACAAGAGCCAAACCCACCTGTATTATTCGGAAATCTCTTGGAGAATATTAGTGTGTAGTGTCAGAATTCAATCTAATATAATTGTAA
S1_1858608	CaG1	1858608	A/T	ATCTCTCCTTCAACCACAAGAGCCAAACCCACCTGTATTATTCGGAAATCTCTTGGAGAATATTAGTGTGTAGTGTCAGAATTCAATCTAATATAATTGT	ATGTCACACAAGTTAGCTCAGCTGGCAGCTGCTAATACAGTTGCAATGGACAATGATAGTTAGTATCTAAAAGCTTCTAATAACAGCTGCGTCAGTAGTA
S1_2042071	CaG1	2042071	G/C	TTTCTCCAGAAGAATCCGCTCAGAATATGGATCTCGGAAAAATTGGCAGAGAGATTGTTAGAAAATGTAAGGGATTGCCTTTAGCAGCACAATCACTTGG	GGTTTGTTGCGACAGAAACGTGACATCAGGGATTGGAATAATATACTCAATAGTAATATTTGGGAAATTGATGAAAAGGAGAGTAAGATCATTCCAGCAC
S1_2053744	CaG1	2053744	C/A	TTGATGGACATGCTCACCGATCTTACAATTGATAATGTATGTGATGGTGTGGAGTCCTTCCCCAATAAGGATTGTGCGTTGCTGCCTCCCTCCCTTACCT	TCTATCGCTAAGCAATATGCCAAGTTTGCACACGTTGGACTGCACGGAGCTTCTCCACCTCACGTCCCTCCAAGAATTAACAATTGAAGATTGTTACATG
S1_2083003	CaG1	2083003	G/C	gGTCCTCAGAGATGTAGTCCAGTGGTATGGGTTGGGACACTGAAGGAGTATTATGAAGGAGTTCAAGGGTTCGATCTTTGCTGCTTACGAATTCCTACTC	CCCTAACAAAATTACTAACCACTAATATTTTCCTATAAAAAACAATACTTGATTTTATACGGAAAAGCACTGTACAAATTGCGTACCTCTTCTTGATGAT
S1_2172113	CaG1	2172113	G/A	ataaacatatatatataaataatatatcttaATCACCACACAACATGCAGCAATGCATAAAAATTACACACATTTCTTAGATAAACTAAGTAGCAAAACA	TATTTAAAACCATTCACATACCAAAGTTATATATAGAAACAAACAGATTTATGAAGAAAACACAAACCTTTTTCATGACTCTGGCTTGTAAGTATAGCTG
S1_2183544	CaG1	2183544	A/G	TTTATGCTCTCAAGTTGTTCTTGCAAATGAGCGATGATAGTTGTTATCCCACTGCTTGAACTTCTATGGTTCTCGCAGCTGCATTCTATGAGGTTGGTTC	ACTCTTTTGGGTGTTAGATCCAGTGGATCTTTGATGGTGGAGCTTAGTCATGCTTTTGGAGGTTAGGGTTCAATGGATCTTTAATGGTGGAAGAACTAAT
S1_2232764	CaG1	2232764	C/T	CCAAATGGTCATATTATGAATTCGTCCATATAATAAAAGATGTAGCAAGAAGCAGCCACCATATTGATATAGAAGTTTGGAaggttttaatttatttata	tcaACAAAGAAGTTAGAATCATGAACAGAATAACGAGTTCAATTAAAAGATAAAGAAGAATTGCtcgtaaaaaattaattagactTACAGGATGTTTAAG
S1_2232774	CaG1	2232774	A/T	ATATTATGAATTCGTCCATATAATAAAAGATGTAGCAAGAAGCAGCCACCATATTGATATAGAAGTTTGGAaggttttaatttatttatactcaACAAAG	AGTTAGAATCATGAACAGAATAACGAGTTCAATTAAAAGATAAAGAAGAATTGCtcgtaaaaaattaattagactTACAGGATGTTTAAGGAAAACAGGA
S1_2232775	CaG1	2232775	A/T	TATTATGAATTCGTCCATATAATAAAAGATGTAGCAAGAAGCAGCCACCATATTGATATAGAAGTTTGGAaggttttaatttatttatactcaACAAAGA	GTTAGAATCATGAACAGAATAACGAGTTCAATTAAAAGATAAAGAAGAATTGCtcgtaaaaaattaattagactTACAGGATGTTTAAGGAAAACAGGAT
S1_2252270	CaG1	2252270	C/T	caaACGAAAAAAAAGGAAGATATACCATAGAATTCCCTAATACTTGCTTTTCTTTCATGCGTAGACATGGTAGTTGTCCCATCCACATACACCTGCAGCA	GAGGAAAATTTGTCACCTTGACCAAATTTCTCATTTCAAAATGAACCAGGGTTGTCACTCGCGAAAAATAACGGTTAGATCAAAACATGCTATGCTACAG
S1_2287478	CaG1	2287478	A/T	TCAACCCAAAAGCTGCATCTCGCTCAGACAACCTGCGCTTCCTTGGCCACAAGCCATTGGCTGCATAATAGACATCACTATTTTCCAACGAACTGGAATC	AGTGGATTTAAACTAACTAGTTTTGGTGAATCATTTGCACAATCCTCATCATTTGGATCAGTCCAAGGTCCACCAAATGTATTACGTCGATGCCACTCTT
S1_2294177	CaG1	2294177	T/C	ATATGCTGAAAAATTTGAAACCGGTGAGCAGTGAAGTGGTATAGATTCACCAAGGTTTTGGTCTGTTTGGTTTCTCCCTTGCTTTTCTGCAGATAAAAGA	AATCTTGCCAACTAAATAAATATGCAGCTAAAGGTGCAAAACCGCTCCAGTTGGGTGGGCTAAGAGGTGGGACACCATTATTAATACTTATCTTTGGAGT
S1_2305216	CaG1	2305216	G/T	GAAAAAACATTCTTAGTACCAAAATGCATTTCCTATAATATAATACCATCACATTCTGGGTGGTACTGGTACACAGCCGCAATTTGGACCGCAGCATCAA	GTTTTTGATGTCTCTGCAGTCTGAAAGCATCGCATTGTGACCGTGATTGAGGCCTCATTTGTCGCATTATATAACAATTTTCCACAATATCGAGGATTAC
S1_2305246	CaG1	2305246	A/T	TCCTATAATATAATACCATCACATTCTGGGTGGTACTGGTACACAGCCGCAATTTGGACCGCAGCATCAATGTTTTTGATGTCTCTGCAGTCTGAAAGCA	CGCATTGTGACCGTGATTGAGGCCTCATTTGTCGCATTATATAACAATTTTCCACAATATCGAGGATTACATTCACAGAACCTTGATCatatttgaaatt
S1_2305477	CaG1	2305477	T/C	ATTCACTAAAATGTGTCTTGACCTCACGCTCCACAGCTAATGCAGCAATAGACAAAGCAAATTTCTCCATCTCCACATCATCAATATCCACACAAACCAA	TGCTCACCACATCCACAACAAATCCCATCACCATCAACGCTCATTCTAGATACAACCCAATCCCCTTTTCCAACCCACCCCAAACCATGCCATCCTCCTC
S1_2306323	CaG1	2306323	T/C	GGAACTTGATCTCTGGGGTTTTGttggttttcttcttcttgtttgTTGCCATTGTCATTGTGGCGTTTAATCGTTGTGTTGTGTCCATTGACGAAGCGTG	TTATGTATGGGATTGGTGCTCCTTTAACCCAGGCTGCATCAACTAGAAGGATTCGTTTTGCACTAAACTATAAATTAACCATCCCTACCTGTGGGTGCAC
S1_2306340	CaG1	2306340	C/T	GTTTTGttggttttcttcttcttgtttgTTGCCATTGTCATTGTGGCGTTTAATCGTTGTGTTGTGTCCATTGACGAAGCGTGCTTATGTATGGGATTGG	GCTCCTTTAACCCAGGCTGCATCAACTAGAAGGATTCGTTTTGCACTAAACTATAAATTAACCATCCCTACCTGTGGGTGCACAAAGACATTTCAACACA
S1_2395842	CaG1	2395842	A/C	GCATTTTATCGAGCCTGAGGTAGCTCACTCTTCGTAGGGCATATCTTTGTATCAATGAGAATACTATTTAGCTTCAGCACGACAATGGTTCCCTTTTTTC	GATTTTGCTGCATATAGATGTCTCATTGGTCGTTTGCTATATCTTTCAACATGGCCAGACGTTTGCTCATCATCGTGCAACTATTTGTGTGCTCCATTAT
S1_2439971	CaG1	2439971	A/C	TTACTCTTTCATACAATTTCAATGATGCTGCAAATCTGCTGCTCGTAGGCATTCATGCACATCATACCTATTTTATTCTGTTTTCATCATTTACCACACC	AGCAACTTTTTTCTCCACTTAGAGATAATAATGCTACATAGTATTTACATTCCTATATATGTATATCCTATCAAGCTTATTTCCCTTCCTATACTTTTCA
S1_2439972	CaG1	2439972	A/C	TACTCTTTCATACAATTTCAATGATGCTGCAAATCTGCTGCTCGTAGGCATTCATGCACATCATACCTATTTTATTCTGTTTTCATCATTTACCACACCA	GCAACTTTTTTCTCCACTTAGAGATAATAATGCTACATAGTATTTACATTCCTATATATGTATATCCTATCAAGCTTATTTCCCTTCCTATACTTTTCAA
S1_2440118	CaG1	2440118	T/C	ACATTCCTATATATGTATATCCTATCAAGCTTATTTCCCTTCCTATACTTTTCAAACATTTCTATTTTACTTTTCCATTTAATTTCTCATTTCAATTCAA	CGTGCCCAAAAAGCTGCATTAAGCTTATTATACCCCATTCAtaaattttccttttattttcttcaacaaaagaaataaaaataaaaatttactcaTGTCA
S1_2513516	CaG1	2513516	T/A	TTCTGCTACCACATATTCTCTTCCAGTACCCTCTGCTCCATTATTACCTGATAATGCTGCTTGGTTTACTAATGCACAAGCACAACCTAGTTTATCTGCT	CTAAATTTCAAGAAAACTTGCCACCAATAAGCGGTTACTCAGATTGGAGTTCTACATATAGACCACCTGGATATGATCCTAGATATCCGGTTTTCTTCGG
S1_2513535	CaG1	2513535	T/C	CTTCCAGTACCCTCTGCTCCATTATTACCTGATAATGCTGCTTGGTTTACTAATGCACAAGCACAACCTAGTTTATCTGCTTCTAAATTTCAAGAAAACT	GCCACCAATAAGCGGTTACTCAGATTGGAGTTCTACATATAGACCACCTGGATATGATCCTAGATATCCGGTTTTCTTCGGTGGATACCCTCCACACGGA
S1_2513854	CaG1	2513854	G/A	TCCTCTATCACGATAATACTTACAGGTTTGATCAATTCAACAGACGTGGCAATCCTTTGTTGTATAATAACCAGTACACATATATTGACTCCCCAGGTCC	CCGCCGTTGCAGCCAGGTTTTCTCAATGCAGGTGAACACAAAGCTAGTCTTTACAACAATTGTCAAAGACCAGGAGGCTCTTTTGGCTGCTGTGCTGTGA
S1_2513914	CaG1	2513914	T/C	TGTATAATAACCAGTACACATATATTGACTCCCCAGGTCCGCCGCCGTTGCAGCCAGGTTTTCTCAATGCAGGTGAACACAAAGCTAGTCTTTACAACAA	TGTCAAAGACCAGGAGGCTCTTTTGGCTGCTGTGCTGTGACTGAACTGAGAAACGAGCCGCAGTCTCTGCTGGAGTGTTTGAAGGAGAAGGAATGGCGAC
S1_2649906	CaG1	2649906	C/T	CTAACTTTCCTCCGGCGCCGGTTGCCGCTGGTCTTTGTCTTGATCTCAACGCTCCTTCATCTGATCACCGATGGCCGCCTGTCCCTTCGCGCAGCTTCGT	GTGACTGAGTTTCTTCAGACTGGAGTTCTCAAGGATTTTAACACTCCTCAGCCTCCACCTGTTGCTGCGGTCGCTGGACTTAGGCGTCATGACGGTGCTT
S1_2694584	CaG1	2694584	T/C	GAAAGGAATAAGAAAACATCACCTCAGTATCAAGGTTAGAGGTTGAAAATGATGAGAAACTAGTGCATGGCATTGGCATGTGCAATTGATATGGTTCCAC	GATGAAGCTGCTGGGAGGGATTCCGCAACTCTAAGTCTCATATTCAAGAAGCTAAGCCCAAGTGGCCATCCAATAAGCATTTCATCATTCTGAAAGACCA
S1_2787006	CaG1	2787006	C/T	AGCACAATGTTCCATCTTGTTTAAGCATTTTGGCAGCTGAATGAATTGCCAACCAAGGTTGAGGTAAATCCAAAAATACTGAGTCAGCCAAGCCAATAAA	TCATCAGGAAATCCTTCACCCTGAATGTCTCTTACTCCCACACTGATTAAGCTGCTTAAACCAGTTCTCTCAAAATCATCCctgcaaataattaaaaaat
S1_2834456	CaG1	2834456	T/A	AGATTGCATCTCTCAGAATGAGCTGAGAATATATCAAAAAAGTTAATATCAAACcttttaaattagaatttaaattagATTATAACACAGACAGATAGAC	TGACCCCTAAAACAATTtcatgaagaaaaataataacacGCTAAAATTAGAAAGACGCAGCCGCATACCAATAGGCATTTCCATTTTGATCCTGGCCATC
S1_2855919	CaG1	2855919	T/G	ATGTTTCATGCTGCACCGTTCTTCCAGCAGTGGACATTTAATGATTTTAAGTTTTGTTAGAGTAGCAGGCAGCCTTTCTCCCGCCATATTCTCCAGCTtg	aacaattaaaaatttctaatttttggAGGGACGTGAGGTGGAAAAGCTCCGTGCAGTCCAACGTGTGCAAGCTTGACATATTGCGTAGCGTTAGAGAGGT
S1_2883684	CaG1	2883684	G/T	TCTCTAAGTTTGCGTTGCTGCCTCCCTCCCTTACCTCTCTATCGCTAACCTATATGTCAAGTTTGCACACGTTGGACTGCACGGAGCTTCTCCACCTCAC	TCCCTCCAACACTTAGCAATTTTTACTTGTTACAAGCTGGAGAATATGGCAGGTGAAAGGCTGCCTGCTACTCTAACACAACTTCAAATCATTGAGTGTC
S1_2948245	CaG1	2948245	G/T	TATTGCCAAGAAGCACTACAGAGGTGTGAGGCGCCGTCCTTGGGGGAAATACGCAGCCGAGATTCGTGACTCGGCTCGACATGGAACAAGAATATGGCTT	GAACATTCCAAACAGCTGAAGAAGCTGCTTTGGCTTATGATAGAGCTGCTTTTAAAATGAGAGGTTCAAAGGCTTTGCTCAATTTCCCAGCTGAAATTGT
S1_2948258	CaG1	2948258	C/A	CACTACAGAGGTGTGAGGCGCCGTCCTTGGGGGAAATACGCAGCCGAGATTCGTGACTCGGCTCGACATGGAACAAGAATATGGCTTGGAACATTCCAAA	AGCTGAAGAAGCTGCTTTGGCTTATGATAGAGCTGCTTTTAAAATGAGAGGTTCAAAGGCTTTGCTCAATTTCCCAGCTGAAATTGTTGCTGCAGCTTCC
S1_3009417	CaG1	3009417	C/T	ATGGTTGAAGAATTTAACACACGTTTGGTTGCACGGCATGTTTTTCCCGTTTAGCCAAAATTGCAGCAAATTTTCCACGTCCAAGTAGAAGCTTGGATTT	CAGCTTCTGTGAAATCGCAGCAAAGGCCTGGTTGAACGCGTGCGTATGGTGGCTCCGACGCCTAACCAAACATATCATAAATGGAAGAACTCAGTGATAC
S1_3081723	CaG1	3081723	G/T	TTGCTTTTTTCTGTGTGACTGATTATGTTGGTAATTCTGATTTGTGGGATTTCATTCTTTTAGGCTGCAAAGATGTTCTTCACAGTTCCTTGTTTATTGT	GGAGAGATAGGAGGCAATGATTATAGTTTTCCCTTGTTCGAAACAAATGCATTTGAAGATCTTATTACATATGTACCCCAAGTAATATCTGTAATAACTT
S1_3259117	CaG1	3259117	G/C	TGTTTAGCATAGTTCTAAAGGTTTTAAAGGTATCTACAACCACAAGGTGGCCACATCTGTTGCATTTACCTACATTTTGCTGCAATATTACTATTGCGTC	GCAACTACTGCAATTTAGAACCATACTAGTGAGCTCATGATAGAAATATCTAATTTATTGAGTGCTTTTCTTTTCCCCCTTGAATTAGGAGGAAACCAAA
S1_3298211	CaG1	3298211	C/G	AAAGCTTCGCAAGCTCCACCATCTTTAAATCCGCCATAGCCACTTGTTGTCTCTCCATCTCTCTCTCCACTTTCTCTTCCTCAATCCTTACCCTCACTCT	AGTTCATCAATCTTCTTCTTCTGTTCCTCTGTCATATCAAACGCTGCGTTTAAACCGTCGAGGATTCGAAAGACTGTTGAGGGTTTCCAACCAGTTACCC
S1_3298220	CaG1	3298220	A/T	CAAGCTCCACCATCTTTAAATCCGCCATAGCCACTTGTTGTCTCTCCATCTCTCTCTCCACTTTCTCTTCCTCAATCCTTACCCTCACTCTCAGTTCATC	ATCTTCTTCTTCTGTTCCTCTGTCATATCAAACGCTGCGTTTAAACCGTCGAGGATTCGAAAGACTGTTGAGGGTTTCCAACCAGTTACCCAAAGGTGAG
S1_3338716	CaG1	3338716	C/T	TCCTCCTCGCCGATGATTTCGAACCACGAATCGCCGATTTCggatttcgaaaatttggacaACAATGTCCTCCGAATTGCAGCACCGAAACAGACGTTTA	TGCTTCGGTGCTGTTCTTATGGAGCTTTTAACGGGGAAGCCCGGTACGGCGGAGACGGTGGTTTGGGTTAGGAAGCTTGTGAGAGAGGGTCATGGAGTGA
S1_3427555	CaG1	3427555	A/C	GGGGTTCACAAAACTCGGGTGATAGAAGGCATTTGAGGATGTAGCCATCGTGTGCTTGCAGCTTATGAAGTGGCTCGAAGTTTGTCATTGTCTgcacaca	aaaatatttcattggTACAAATAAGTAAAAATTGACATGAAGATGACATATTGTGATATTTTTATCAAGGCACAACCTGAGTCCCTCGCAACAAGCGCCA
S1_3492402	CaG1	3492402	T/C	CCCAACttctcattcattcattcactAATCCCTTCATTTTAAAGCAAAAGTTTGTGGCCACACTACAGCAGCCAAATCTCATTTTCAGTGACCTTTTATC	ATCTTCCTTGATGTACCACCTGAATCTCTAACAAAGACAGATAAGATATACCCTCATACTATTATTGGTTATGTTCATATGCACTCAATTATCACTCACT
S1_3503153	CaG1	3503153	G/A	GTCAGCCATTTGGAGCCAAAGCAGTAGTAAATCAGGAAGAAGCAGTAGCAGGATTGATAGGAATGATGCGCTGCGGAACACCGAGGGGGAAAGAGAACGC	GTTGCAGCATTGCTCGAGTTATGTCGGAGTGGTGGTTCAGCTGCAACCGAAAGGGTGGTAAAGGCACCGGCTTTGGGTGGATTACTTCAAACCCTACTTT
S1_3523524	CaG1	3523524	G/A	AAGTTTTCCAACCTATCCTTCAGGCAAAGTAAATCTATCTCATTGATGTTCTGCTCCTGTTCTTGTCTCTGAAATTCCAGAAGAAGTTGCTGTTTATCAT	TTTAAGTATTTGAATCTCGCCTTTCAAATTCCGCCGTTCAGATTCTGTTAATGGAGGAGCAGCAGCCCCTTGGCCATGGACATTCTGCAAAGAATGGCTA
S1_3544839	CaG1	3544839	A/T	AGAAAAGTCTCAGACTCTAAGATTCATTATTCCACCCTCAAGAAAAAGTCTTCTACTAACCTATGCAAACTAAAAGTGGGcgaaaaataaggatttcagt	CGCAAGATGATCACAAATAACAAACATACCTTTACTGCAGCTGTATGTATAACAAGCAGCATAGCCACCATCACCAGCTCGAACATCAGCTTCAACTGCC
S1_3596241	CaG1	3596241	C/T	CCAATCAAATGTTTGACATAGAAAATGGTGTTGTGAGGATTTGTGGTTAGTTGGTTTATGGCTGCATCGCCTACAAACCTTTCGGTATCGGTTAAGGCGA	GCAAGAAGGAGTGATGCGGTTTCCTTGGTCATTTGGAATGATCTCAACATGATTGTGTTGCCATACTGCAATGCAGCTGTAGGTGTGCCGAGGTCAATGC
S1_3605582	CaG1	3605582	G/A	GGAGTACAAGGTGTAAAGTTTTTGGCCCGTGCTATCGATCTATATCTCGAGTGTAAGTTCTAATCCAATTATTAATGCTGCAAAGTTGATTTTTATTACT	CTGGCAATAGTTATGCTAGTGTACTGAACTTATTAATCCCTAGATGCAGTTAATATCATAAACTTTCTCAGAATACAAGCTGCCATATCGATCAAGATAG
S1_3605583	CaG1	3605583	C/T	GAGTACAAGGTGTAAAGTTTTTGGCCCGTGCTATCGATCTATATCTCGAGTGTAAGTTCTAATCCAATTATTAATGCTGCAAAGTTGATTTTTATTACTG	TGGCAATAGTTATGCTAGTGTACTGAACTTATTAATCCCTAGATGCAGTTAATATCATAAACTTTCTCAGAATACAAGCTGCCATATCGATCAAGATAGT
S1_3609580	CaG1	3609580	T/C	TCGATGCAATGTAATATTACATCGGTGTATATAGTCATTTTCCTTATGTTAGTTTTTCGTATACattattttgtttgtgtttgtgtgCAGCCACACTTGG	TTGGAAAACTTAGCAACATTCTCACTAGCTGTGAACTCAGTGCCATATTTCAATGGGGTGATGCATTATGAACTAGAAGATGCAGCTAACATGCTCACCA
S1_3614966	CaG1	3614966	A/G	AAAGTTATTACAAGGAACGCACCAATGTCACATCCTAAGCATTACTAAGCAAGTGAGCGTataatatatactaattaaATACTGCTGCAACATTTTTAAT	AGAAGcacaaagaaaaacaagacgCGTGTCAAGGAGgactctttaaaaaataataaacatcttatgaattgatttattttacaGCCTTGCCGTGACTTTG
S1_3615037	CaG1	3615037	G/T	taattaaATACTGCTGCAACATTTTTAATAAGAAGcacaaagaaaaacaagacgCGTGTCAAGGAGgactctttaaaaaataataaacatcttatgaatt	atttattttacaGCCTTGCCGTGACTTTGAGGCTGccaatttcaaatattttccagtgaactttgttttgaaaattattataagaacattttttttctat
S1_3615064	CaG1	3615064	T/C	ATAAGAAGcacaaagaaaaacaagacgCGTGTCAAGGAGgactctttaaaaaataataaacatcttatgaattgatttattttacaGCCTTGCCGTGACT	TGAGGCTGccaatttcaaatattttccagtgaactttgttttgaaaattattataagaacattttttttctatagtATCATGTATCTTCGTGATcattat
S1_3688024	CaG1	3688024	G/A	TTCTTTGTCCCTACAAAATAGTGGtcaatatttatagaaaataacaAAGTGGTTACTAAATGAGGAAAATGATCAAATTGAACATTAAATGCAAAAACAA	ATTATTAGGTACCAGTTGTTGTCCTGTTTCCTCTCTAATCCCAGCAGCTGCGGAAGCATAATTGACTCCTTTGAGTATGTCTTGACCTCTAGCTGATGCA
S1_3810931	CaG1	3810931	T/C	TTGGTCAAACAACACCATGCCTAAATGCATTTACAACAGGCCAAGTAGCAGCATATAAAATGTTTGAGACAATTAAaagaaaaccaaaaattaatGCTTA	GACACAAACGGTGTTGTCTTGGAAGACGTAAAGGGAAATATTGAACTCAAAGATGTTTACTTTAGATACCCTGCAAGGCCAGATGTGCAGATCTTTGCTG
S1_3853408	CaG1	3853408	T/C	GATGTTGGTTCTCCAGATTGTTTTGAAAAGCCTGTTGAGGTTGTTGTGAATGTTGCAACATCTGCGCCTGCATTAAAGCAGCGGTCCGGTTTGCAAAGTT	AGCGGTTGCTGGAATTGATGTAAAGAACCAGGATGCTGTTTCGAAGGATCTACACTTCTCATGTCCTGAAGCGCAGCAGCAGCCACAGCTTGATACATAT
S1_3855229	CaG1	3855229	G/A	ACCATGCAAATCCCTTGCTATTAACTCTTGAGCAGGAGGCTGCTGGGAGAAGTCCTGCAGGTCACAATTACAAAGTGTTGAGAAAATTGATAGATTTGgc	aataaatatatatgttatgCAGCATGACTTTTTGACAAAAGGTTTACCAATGAAGGAAAAACTTTCTCAGCCGCTCTTCGAGGCACAGAGAACCCCCCGT
S1_3920557	CaG1	3920557	T/C	CTGAACGCCGCTGGTCCGATGTACAGATGGTGAGGAGGTCGATGATAGAGGATGGTGTTTGGAAAACTCCTGGCTATAGTTTCGTTGAATTGGGAAACCG	GTTTTTGAATTTACTATGGGGGATAGGTCTCATCCTCAGAGTCGGGATGTGTACGCGCTGCTAGAGAAGATTACTGAATTGTTGAAGCTAGAAGGTTATG
S1_3920605	CaG1	3920605	T/C	AGGATGGTGTTTGGAAAACTCCTGGCTATAGTTTCGTTGAATTGGGAAACCGTGTTTTTGAATTTACTATGGGGGATAGGTCTCATCCTCAGAGTCGGGA	GTGTACGCGCTGCTAGAGAAGATTACTGAATTGTTGAAGCTAGAAGGTTATGTGCCTCATACAGCAAATGTGCTTGCTGACATAGAGGAGGAGGAGAAAG
S1_3941399	CaG1	3941399	T/C	AATACTTGCACGTAATTGTTGGCAGATCTGCCATTGTTGTTGGCATTGCAGCACTTTTTACCGGCATGAAGCATTTGGGAGACCGATACGCTTTGGAAAA	GTCCATGGACTCAGCTGGGCAATGATAATTTGGTTCTTAGTAGGTGCGCTGTGTATTGTTTATTTTGAATACCGTGAGAAGCAGCGAGTAAGGGATCGGA
S1_4036441	CaG1	4036441	C/T	CGCCCACTGCCGGCGTTTCGTATGTAGCTACTCCTGTTATGGAAGAGGATGAACTTGTTGACGCTGATTTTTACCTTTTGGCTAAGTCTTACTTCGATTG	CGCGAATATAAAAGAGCTGCTCATGTTCTTCGTGATCAAATTGGACGCAAATCGGTTTTCTTGCGATCTTATGCTCTCTATctggttagttttttttttt
S1_4048875	CaG1	4048875	A/T	GCAAATAATTACACAGACAAACCATATTCTTACCAAGATGAGCAGCATGGAAATGTGAGTATTGAGGAAAAAGTAAAGTGATTATTTTTAGTAATGTACA	AACGAGTCAGGTTACAAACTACAGTTTCTCCAAATTAACAACTTTCCTTAATTTTAATTCATGGGGCGACAAGCTAAGCTTGGTGTTGAGGTCCTAACAT
S1_4187834	CaG1	4187834	C/T	TGGCCCGAGATGTTTAAGTGATGTTGAGACCTTCTTGCAACTGATAAATAGAGTAGTCTTTTTCTTGCAGGGATTTAGTGCTGCTAGAGAGCTAGGAACA	TCTTCAAATGCCAAATCCAGGACCATGAGACAACATAAATTTCAAGGAAAATCTAAGATAACAACCAATGATATCCAGACTTGGCTGTATAATGTCTGTT
S1_4189333	CaG1	4189333	C/T	TGCGATTATCAGCATATTTATACCAATCAGCCATGGTCTCAAGGAACTTATTCATCTGAGAGTTTGTATGAGCTTGCCCTGAATACAACATAGGATTACA	GGAAGTGGCTCGGGATCCTTATCACCCTTAACGAGCGCAAGCTGCCTAAACCGGCGAATGCATTGTTGTAAACTACCAGTAACCGAAAGCAAAGTACCCA
S1_4200789	CaG1	4200789	A/T	CATGCTTTGAGATGTACTCAGTGACTTCAACCGGTCTAGCTCCTGAAATTGCTTACTTTCATACTGAGGTTAGTAGggcttttatgacattttggACTCA	TAAATGTTAGTAGATCACATTCAAAGCAGCtataaatttcattatttacTTATGTCCTCTTCTCTACGGTGCTgctcacaattttttttcttcttcttat
S1_4393031	CaG1	4393031	A/G	CTAGAGATCCTGCAACTCCCCTTCTCAAACTGAGTAGGGAGTTTGACAATCAGGAAAAGACCATTGATGTTGATTGAATTGGCATGAGATATCTCATGCA	CATAATCGCGGGGTCATTATACTTCTAATTTCTTCTTTATTCACGGTCCTTCCAACTGGCAGCATAAGAATTTTATCAGAAATAGCTGTGACCGGAAGGA
S1_4399498	CaG1	4399498	G/T	ttttgaaattgcTTTTAGATAGTTTACAGAACTGGATTGAAGATTTATATTGGAAGCAGCATGAAATTAATTATCCAGACATGGATGATGCAATGGTGTG	GGCATGAAAGGTTTTTGTAGCCAATTTGTCTGAAACTGGTTGTTATTTATTGTGAAGGGATGTATCTCATTGTATATGTTTATTGTATTTTGTAATGCTA
S1_4414341	CaG1	4414341	A/G	TGCATTCAGAAACATCAAGTCAATTGCTGAATGTCTTGCTGATGAACTTATTAATGCAGCAAAAGGTTCATCCAACAGGTATGCTTTTACAATTCTATCT	TTGAGCATGctgtttttaatctttatctatgttttagatttttaatatttgacttACTGATAAATACCATACAATGTTTCAGTTATGCAATCaagaaaaa
S1_4457572	CaG1	4457572	T/G	GTTGTCAACAATCTAAGTACAGCTGTCACTCTCTGAGGTGGTTACAGTGACAGGTATGattaaaggaaaaaatataATGCTGCAAGGACTAGAATAACTT	ATGTAGACGAAGAGAAAATCCCaccatattatatttatttctgCATATCATCAGTTCTTAATTCAAGGGGCAACACCTCTTTTTTTTTGCATATGTAAAC
S1_4460112	CaG1	4460112	A/T	AGTGCTGCACTACCTGCAGCCAGAGCACTTAATTTGCCCCTGGATTGAGGGCTGACCTAGCATGGAAACATTGTGTTTCAATTGATGGGAATACAAGTAA	GTGTAAATATTGCGAGAACTTGTTCAGCCGAGGGCACCTAGGAGAGAGGGACGTTGCAGCCAAGATGCTTCACAACCGAGGGCTTTTGTTGATCCAGATT
S1_4494270	CaG1	4494270	C/T	ttaacaTCTTATTCAATGTTTAATTAGTAATTTGAAGAAACAcctgtttaatttaaattattcatgAGTGTAGATTGAGAGCAGCTGGTAGATCAAATGC	GACGGTGTCAAGAAATCTCGTCCGCGTGAGCGAGTAGGGCGTGGAATTCCAGTTCCAGATGCCAATGCTGAACTTCAAGCAAATATTGATGTATGTCTGA
S1_4512566	CaG1	4512566	T/C	GTCATCGCAATAATAAACAGTAAAAGAGTAAAACAATAATGGTAATAGAATCTGATTAGTTAGCAGCTCACCTCAGTTTCCCAACATAGTTGTTGCTTCC	CTTGACATATCATCGGCATGTAGAGAGATAATATAATCTGTGCATGTAGGACGTCTACATCTGCGTGCAGCCAGAAGGAACTTTCCGTCGTCACCTAGCG
S1_4560903	CaG1	4560903	T/C	CATGTCTGTCTCTAAGGCCATCAGTCAGTGAACCTAGAATTCCAGAGTTAGCCAAACTGTCGTCAACAAAAGTAGAGTGTCTAATCAACAGACCGATCAG	GAAGCAAGTTGAAGACGTAAAGCTGATGCCTTGGATTGACGCAGCAACTTTATGAGAATGAGCATTATTGGCCCATTGGTCAAGATATTGGCTGCATCAG
S1_4569669	CaG1	4569669	T/A	GCGATGGTGAAAATAATGGGGAGGAAACCGAAATGAAGGATCAGAATGGTGAGGCTGCTGGTCTGAAAGATGATCAGAAAGAGGTAAAGAGGAAGCAAAA	TTTTATTCTGAAGAGAGCTCAGTAAATATAGATATGAAAATTAAGGAGGTGAGAGGAACAGAAACAGGGGGCAGCTCAGATACAGATGAACCATTGGAGC
S1_4569670	CaG1	4569670	T/A	CGATGGTGAAAATAATGGGGAGGAAACCGAAATGAAGGATCAGAATGGTGAGGCTGCTGGTCTGAAAGATGATCAGAAAGAGGTAAAGAGGAAGCAAAAT	TTTATTCTGAAGAGAGCTCAGTAAATATAGATATGAAAATTAAGGAGGTGAGAGGAACAGAAACAGGGGGCAGCTCAGATACAGATGAACCATTGGAGCA
S1_4578967	CaG1	4578967	T/G	CAATTAAGCAACCTGGTGTTTTTGGTGTTGATCTTATACTTTTTGCTGACGTGACATTGTGCTGCATCATCTCCTTGTAACCATGGTTAGCAAACACGGT	TTGTAAAGTTTAGTGCCGCCTCtaataaaaattcatgttacatCAGCAAAAGGCAGCCTGTCTCATCAATTGCTTGAAGGAGCTTAAATTGCTATACCAA
S1_4632188	CaG1	4632188	G/A	GTAGTTCGACACCAATTCCATTTCCCCTTGGATATCGAAAACAACTAGGTCGATCATTAATGGCAGCTGCAGTAGCAACCATGTGGAAAAGCTCCACTTC	TCAGAAGGAGCCATCACCACCATGTTAGGGAGACATGCCATAAATGTGACATCGAAAGAACCCGAGTGTGTTGGACCATCTGCTCCAACTAATCCAGCTC
S1_4632965	CaG1	4632965	G/A	AAGCCAGACCTGCAGCAAATGTAACAGCATGCTGTTCTGCTATCCCCACGTCAAAGCATCTTGCAGGGAAACGGCGGAGGAAGAGATTCATGCCAGTTCC	CCTCCCATTGCAGCATGGATTCCAACAATGTTTTTGTCAGCTTCTGCTTCTGCAATCAAAGCCTCAGCAAAGTATGTTGTGTATGACTGGGTGGGAGCCT
S1_4781704	CaG1	4781704	G/A	GCTCCCGAACCCTCGGAACCATCTTCAAAATCAGCTCATCCTTTTTATCTTGCGGCATCCATGGTCCCACGGACTTGACAATTGGTACCCCCACACAACT	CTACTAGGTACCTTGTTACTGCAGCAGATAGGTGTTGTAGTTGAATTGCTTTTTGAAGACAATGAAAGAGAAAGGTCGGTATCTGTAGCTGATAATGCAT
S1_4949509	CaG1	4949509	A/G	GAAGTAGTCCTCTCGTATTTCCAATCTTTCCACAGTTGTCGTGATCGTGGGCAAGTTTCTTCAGAATGAGTAGTCCCAAATGGTTAAATGTCCAGAACCC	TAATTCGGGTGATCAAATATGAGTTTCTTTTCTCCAACTTCATCAGCAGCATGCATACAATTCCTGTTAGTTTGAAGTAGAGATGATATTGATTCCATAG
S1_4961644	CaG1	4961644	G/C	CCAGCATTCTTTCTAACAATCGTAGAGCAAGGGGGTCTGCATTAGAAAATTTCTGTGAGAAAGGAACTGGCTTCTTCTTGCGCATGCTGCTCAAGTATCT	CGAGCTTTCTCATTCCGTACCTATTAATATATTACCAataagtaacaaaataaaataaataagttggtAAGAGGAAGAAAAACTGAACAACAGACCCTTG
S1_4995240	CaG1	4995240	T/A	TTAATAGAGGAAACCAAACTACTATTACTGTTCCATCTGGAAGCAGTAGCTCTTCTGGTCCTGTAAATGAAGATGCCTCTATTGGACCAATGTTGCCTGC	TGGGATATTCTTGAAGCCATTCCCTTTGTAGTTGATGCTGCTCTCACAGCCTGTGCTCATGGAAGACTGTCTCCACGTGAGTTGGCTACAGGTATGCATG
S1_5036010	CaG1	5036010	A/G	GGCAGAGTTGATGCTCCcacattttgcatacatatcaaTCACAGCAGCACGTAAATTGTCGTTGAAAGGAATGGATTCACTACGCATGTATTCATGGGCC	ATCTTCCTTCCTGTAATGTACCTAATGTGGCAATTGCAGAGAATACACTCACCATGGTAACTTCATTTGGTTTGATCCCACTGGCTAACATTTTATGGAA
S1_5080342	CaG1	5080342	A/T	ATTTTGGGAGCAATCACAtactaatgaaataaaaactatGTTGATAACAACATAAAGTGAGGAGAGTCTATTGCTGCTATAGGGGAGATTAGTGTTATCA	TCATGATTGTGGAAAGTAGCTGTTTGTTCAATTTACACTTTGCAACAGTGCTATAGCACCACTATAGCCTCTATTTGTcaacattttgtactaaatgACG
S1_5080345	CaG1	5080345	A/T	TTGGGAGCAATCACAtactaatgaaataaaaactatGTTGATAACAACATAAAGTGAGGAGAGTCTATTGCTGCTATAGGGGAGATTAGTGTTATCAATC	TGATTGTGGAAAGTAGCTGTTTGTTCAATTTACACTTTGCAACAGTGCTATAGCACCACTATAGCCTCTATTTGTcaacattttgtactaaatgACGTAT
S1_5080358	CaG1	5080358	G/A	CAtactaatgaaataaaaactatGTTGATAACAACATAAAGTGAGGAGAGTCTATTGCTGCTATAGGGGAGATTAGTGTTATCAATCATGATTGTGGAAA	TAGCTGTTTGTTCAATTTACACTTTGCAACAGTGCTATAGCACCACTATAGCCTCTATTTGTcaacattttgtactaaatgACGTATTGCAGAGCAATAG
S1_5087428	CaG1	5087428	T/C	ACAACTGGAGATCTCATATATTGTACACCATATGCCGCGCTAGATGCCACTGTTGTTGAAGCCACTAACCAGCTGCACCAGAAAATGGGGAAATTATCAG	GTAAGGGCAACCATATTTCTAGCCAAATTCAACTCAGAAAAACAAAATCTGCCAAATTTACCTTAGATAAGTAATGTATGATTGAGTTTCTGGGGTTCCA
S1_5122640	CaG1	5122640	T/A	ATATATGCTCTATGATATGTATGTATCAATATGTTTTAACTTTTTGGTTGTTTGTGACTCACTATTGTGAAAGCCAAGCTAGAAAATACTTGTGAGTTGC	GCTTCAAATTGGTTTCCTCAACAATGAATTAGGATTCTTAAACAACCAAACTAAATTAGAGGAAATAATGGCAATATTGAAACAGTTTGATGCATTGATT
S1_5141009	CaG1	5141009	G/C	TGTTGAGTTCTGTGATGCCAAACATTTACTCAATACATTTATCTATTTTGATGTGTATAATTATGCCTTTTGTGTGGACTAGTTACAATTTGCagaaaat	aaagagaaaaTTTTCAAGCTGCGGATATTAATGTctaaatctaaatgttaaacaGTGCATTAATATGTTTCCTTTTTCAATCCCAGGTAACCTGTTGCAA
S1_5200250	CaG1	5200250	T/G	ttattttaattgatatagtGTTGCTGTCTTTTTATCATGGGCGCGCCAACATATTGAAGCTGCTGGTCCAGATTCAAATCTCAGGTTATACCATTACCTA	ATTCTACAAGGAACATTTTCTATTTTGCTTAGGTATGTGGCGTCATCTTTGAATATAAGTTATTATATccttaataattatatttttgttccaGTTGTAA
S1_5288427	CaG1	5288427	T/C	TTCCACCAGCTGGTATTGCCCTTTGTTGGTTCATCATAGCAGCCatgtattgttgttgttgataagGATTTGCAGCCATCATTTCTGGACCGCCACCTCC	CCACCACCGCCTTGAAAGTATCCGACAGGACCAGGACCGCCTCCTCCACCACCGCCGTTCATGGCGGCTGCAGGAAGGCCTTGAACAGCTGGCATGTTAC
S1_5304576	CaG1	5304576	A/C	CATTAGCTGCTAGCCATGGGAACAAAGAGCGCTACTTATTCACTTTTCTCAAGGTATATTTAAGTTCTGACAAACAATTTTATGTTTGATGACATGACAT	CAAAGAATTCACAACTTCGAAAACAAATTAAGATATGATGCAGCAGAAgatgaataaaacaaaattttaaggtAATATAAGGATTATTAAAACACACCAT
S1_5629027	CaG1	5629027	G/A	GTTGAATTTTGTTCATAACAATTAATAAACCAGTAGCTGCAGAGAATAAAAGAGCAGAAGATAACTTCAAAGCTAAAAGTGATGAATCAGAACAAGCAGT	GTAGCAGCAGCAACACCAGCTATAGTTGTAGCAGTTAGAGTAATCATGTTGATGGAATTTAAAAGAAGAGTGTTCCAATTATTACGTTGTTCACCAATGT
S1_5667605	CaG1	5667605	G/A	TGGAACCCCAACCTTGTGATTCTGAATCCGAACTTTCTTCCCTACCATTTTTACCATTGTTATTTCTAACTATGTGATCTCTTGTTGTTCCAGCTGCTTC	ATCTGAGGTGTGTTTGATCTAGTTCTTTCATCAGATGAAGAATTCGATACTTGATCATCTACTTCTGCTGCTGTACCACTTGGACCTATCTCAAGAAATT
S1_5721509	CaG1	5721509	A/T	CCAATAGTGTTTAGTTTCCCACATTGAAAAGACACATCTCTCCTCCTAATTATTTCAATAAGCTCTCTAAAAGGGCAGCTAACAATTTGTATGAAAATAG	TTATCCACTTTCTCTCTTTCATTTATATACTTATAGAGTAAGTATTTCTTCAATAAAAACTTGATTAACCTAAATGCATCCTATATCTTGTTTTTCCTTG
S1_5791118	CaG1	5791118	T/G	ATAAATCACAATTGCACTGTCACATCAACAGGAACCCGAAAAGAGCCAAGCTTCATTTCAGGGAGTGGGAAGAACACTTGGAAGCAGCTCCACTTCAGTG	CCCCTGAGCCGAATGTTGCCTCAACAACAGCTCCCACCTCAGCTACACCCCCTTCTGCTGCTCTGGTGGTTGATCAGTCATTGCCATCAACCTCAATACA
S1_5796886	CaG1	5796886	A/G	TTGTCCGTCGCGGAAAATAGCATATTGTTCAAATTATGCTATGCTGTAACGCTGCTTTAGTCGCTACTTTAACAACACTTTGTCCTAAATAGCATATTGC	GAACAATAAcaatttgttaaaattctgATACACTATAGcgctgctatttgacaacaccaAACACAATTTTACCATTTTTAAATCCCTTCGGATTAATTTT
S1_5862565	CaG1	5862565	C/T	AATTTAATCTCGGATAGATTGAGTGCGCTGATAATATATTTGTCCGCAACATGAGACACAATCTGGCGCTGCCACTATAGAAAGCAACATTGCATGTGAA	TTAAAACCGAAAGTTCAAAGTAATTAATGAATCCAATTCCCGTCAACTCTGCAGCCCCATACCTTTGTCTTAGCTATAGacaataaactatatattaaaa
S1_5978289	CaG1	5978289	C/T	TATCAGGTTTTTCATCAAACGTCTCATTCTTGCTAGTTGGTTCTGCTGCACTAGAATCAGCATCTACCAGTTTAGATTCATCTTCAACCTTTTCTGCACC	TCATTTTCTGTAGCCTCGTTTTTCTGCTCCTCTAGTGCAGCAACCTACATCAACAGACAGTTCAGATTACCACCATGCCTTCCCAATCCCCATACCATTT
S1_6011761	CaG1	6011761	C/T	TGTTATCAAATTGCGGCGCGGTAGCACTGTAGCATATCAGAATTTGAACAATCCACTATTTTCCATGATTTGCGATTTGCAGCACTGTTGTCTGCCTTAA	GTTTCCATCCCTGTAAATAAGTTGCTGGATTGATTGTATTTTTGCATGTTGCCACATGATTTGCAGGAATTTGTGATCTCTGCAGCTTTCGATAAAGATT
S1_6101205	CaG1	6101205	C/T	ATCTTCTAAAGTAATATATTCCCCAGCCAATTGCCCATGAAACACACGATCAAAAACAATTCCCACGTGCACCTTACTCCTTAAAGCTAATGCAATAATA	GTCCACAGAAGCTGAAGTACTCTAAGTGCAGAGGATGTATCTTAGATGCTGCAGACAAGAAGAAAACTATACTAAATATGATTGCAACAGAAGCTCTTCA
S1_6296986	CaG1	6296986	A/C	TCTATAACCCTACTTAATTGATACTTTGATATTGGAACATAATCATTCACCATATATAAGGCATAGTATTTATACTAGTATCATGATTGAGGGGTGTCAC	ATTTGCAGCTGCTTATTAAGTTTGTTGTTGCTTGCTGGCACTGAGTGACCACATCAATTATTAGAAAATGGGTACGGTAGTTATGATCTTACCCAACAAc
S1_6347626	CaG1	6347626	C/T	GTATGCTCATCAGTAAAATCCTTGGACATTCCATAAACTTTCTCTCTAACCTGATAACTAATACAAAAGCTGCCGGTACTTCAGCAACAAATCATATCTT	ATGTACATGTACAATATCATGATGCCAATGATTTCAAAGTTGCATTTCATCACATATATACAACTCAAACTTCAACCTTCCTAGCTATTTGGCGAAACCG
S1_6347720	CaG1	6347720	G/A	TATCTTCATGTACATGTACAATATCATGATGCCAATGATTTCAAAGTTGCATTTCATCACATATATACAACTCAAACTTCAACCTTCCTAGCTATTTGGC	AAACCGTCATGTTCATGCTGCAGACTCCATCAGTCTCAGGCAAATTTCTAACCTCATGAAGAATCCTATTAAGTTCTTTTATCAGTTCTTTGCGAACATA
S1_6381114	CaG1	6381114	T/G	caaattcctgCTATAGCctctatttgacaacattttgtactaaatagtgtaTTGTAGAACAACAGCGATTAGTTCAAAATCCGCTACACTATAGCTGCAA	TAACAACATTGCCTCATATCTCCCTTTTCACACTTAGAACTAAAGAGATATTTTTTCAGATGCTCACAAAGAAAGTTGATGCACTGACAAAGGCTATGGA
S1_6391016	CaG1	6391016	G/A	GTGTTTTCCTCGCCCGGTGTTAATTCCAAGTAGCGGTGGAAACTCCTCCCCTGATTCCAAAGAGTTAGACAAGTCTTTTATCCAAACATGTAAAGCAGTC	TAGCAGCTCCGACCGAGAGGTTCTTTAAGTGCAAAGACCACTTTGTTTGCGATCTCGATTGTATATTCCTATAAATTTCGTGTGTCAAGCCTATGCCAAG
S1_6552001	CaG1	6552001	T/C	ATTTGCAATTAACAAATTAGAATAATTTCAACCAGGTCATGACTGGTAATTCAACAATTAACAGGTGCTGTTTTGAGCACTTCCAACAATATATTCTATG	TGTTAATCTCAGATAGCGGCGTGGAGTGCCGGACCCCCCAAACCGCTATAGCGGAATAGCAGCTATTGTAAAGGTGCAAACCAAAGTAAGGTGGCAGAAA
S1_6552013	CaG1	6552013	G/A	CAAATTAGAATAATTTCAACCAGGTCATGACTGGTAATTCAACAATTAACAGGTGCTGTTTTGAGCACTTCCAACAATATATTCTATGTTGTTAATCTCA	ATAGCGGCGTGGAGTGCCGGACCCCCCAAACCGCTATAGCGGAATAGCAGCTATTGTAAAGGTGCAAACCAAAGTAAGGTGGCAGAAAATAGGGTGCCAA
S1_6553107	CaG1	6553107	A/C	TTACATAATTGTGGACTGAATTCTTAAAACAATGTTTTTGTTTAATCAGAATTTAAGAGGATGCTGCCATGAACAAATATATGATTTTGGTGATTCGTAT	AACCTATTTTGTagtgaaaaattgaaaaaactatCTATTCACCTACAGCATGCTGCTTACTAAGTTAATCACTTTAAGAAAACTTATTTTGCTTCGGGTT
S1_6634482	CaG1	6634482	G/C	CTGCACGTTCATATGGAGGCCGATGATAAGATGTGGCAAAGTATGTTGTGAGGAAGGATGTTGCTAACTTAAGCATTACAAGGTTGAAGAAGACCCCTTA	AAGTTCTATATATGTTTCTCTTCACAAAGAAACATAAAATACTATGCTGCTAAATAATAATTATGCAGGAAGCCTGATAAATAGGTTCTTTTGCATAAAA
S1_6635401	CaG1	6635401	T/C	AGCTTCGCGAATCTTGCATTCTTAGCTGATAGTAACTGTTAAAAGCATATGATATATTACCCTTCTCGCCAATTCCATTACACGACCCACCATAGTTAAG	GTCGTGCAATCCGCAGCACTACAAGCAATTTTCATATGGTTTACTACATTAGTCAGATCACCGGATGGGTTTGCCACACACCATCTAGATGGAAGATATT
S1_6635404	CaG1	6635404	C/T	TTCGCGAATCTTGCATTCTTAGCTGATAGTAACTGTTAAAAGCATATGATATATTACCCTTCTCGCCAATTCCATTACACGACCCACCATAGTTAAGTGT	GTGCAATCCGCAGCACTACAAGCAATTTTCATATGGTTTACTACATTAGTCAGATCACCGGATGGGTTTGCCACACACCATCTAGATGGAAGATATTGAA
S1_6679329	CaG1	6679329	A/G	TTTGCAGACTCCAGCACCTTCCGCAAAAGGTAAAAGGCAGAAAGGTAAAGTTTCTCAAGTGTCTGGTACATCTTCCGCTTCTCCCAGCCCTTTTAACTCA	CGGATTCAGCAAATGATCAAGGTAGAAATTCAGGTGGCTTGTCCATGGAGGCTGCTTTGCCTCAATTATCTAATATGCACGAGATGCTGGGCCAGgtcat
S1_6804031	CaG1	6804031	C/T	TGGAATTGGCAACATCATAATCCACCTTAAAtgtttgttgttgaaaatttcCAATAATAGCAATAGAGTTAGTACCAGCTATTGCCAAACAAATAATTCC	TTTTCAAGTTCTAAAAGTGTATTCTGAGACTTAAGTTGTAGGTTAGCAGCCCCTTCAAATATTATCTGAACTTCAGGTACTCCTGATATTCCTTTAATAT
S1_6880666	CaG1	6880666	A/G	CAAAACAAGTATAGAATCAATTCCCAAATCCAAATTAAAAAACTCAACAGTTAAAAGCAAGATGGTTGGTTACCTGTGCAGCAATGGTGGTAATGGTATC	GCTGTACTATTGAATGTCTTGAGAAAATAATCAGTACCCCATTTAATAATATCCTTGACATGATCAAGCTCCCCTGTAGCTTCATACTTACCACTATACT
S1_6904278	CaG1	6904278	A/C	AGAATTTTTTTCATCATGAATTTACATTTACTTTTTTGCAGCCTTTTTGAAAGTAACCAATTTACTGGCAGCATTCCATCAACACTTGGACTTGTCCAGC	CCTTGAAGTAGTGTGAGTGTCCAAAACTCATATAAATTGATAATACAAATTTCTTGTTTCGCTTTGGTCTTGAAGTATAATTCTGCGGCTGCAGGCGCTT
S1_6904313	CaG1	6904313	A/C	TTGCAGCCTTTTTGAAAGTAACCAATTTACTGGCAGCATTCCATCAACACTTGGACTTGTCCAGCACCTTGAAGTAGTGTGAGTGTCCAAAACTCATATA	ATTGATAATACAAATTTCTTGTTTCGCTTTGGTCTTGAAGTATAATTCTGCGGCTGCAGGCGCTTGGATCACAATTTTTTAGGTGGACCTTTGCCTAAAA
S1_7050953	CaG1	7050953	C/T	cACCTCCTTCAATCCTCTTCACAAGAAGTGTCAATCCACCAAGTGAAAGAAGCTGTCTAGCATTCTCCAAATTCTTGTCTTCATCAAAACCATTCAAAAG	TGGTCCAAAATGTAAAATGCTGCAACTTGAGGACTACATTGAACTGTgaaaagtgtttgaaatttgtctCCAAATTCCAACACTCTAAGTATCAATGCCA
S1_7127843	CaG1	7127843	A/G	ACATTTGAATGCAGTATCTGAGAGAAGAAATCTCTAGGATAGATGAGATTTGGATTGCTGCTCGTTTTGATTCGTTACCTCATGTTGTTCATATTTTGAC	TCAAAAGACCGTGATGGGGCTGCCCAATTTTTGAAGGAGCAAAGTGATCTTATCGAGGAAGTTGTGGATGAAGTTGTACAATCTTATCACAGTGGTTTCA
S1_7157057	CaG1	7157057	A/C	GATCCACAAAATGTTGCTCTTAACGACCCATCCGTGGACAGGAATTACTTAGGCAACTCGTACATGAATTTACTTGAGCTTTAGAAAGCTTATCTTGGAT	GCTGCTTTCACCTCAGAAGTCACCAAACATTGTTCCAATGGGTGGTAAATCCGGTGGTTCCAGTCATATGGAAATCCTGCGTATGGCACTGGTTTGTCTT
S1_7157112	CaG1	7157112	T/C	ACTCGTACATGAATTTACTTGAGCTTTAGAAAGCTTATCTTGGATAGCTGCTTTCACCTCAGAAGTCACCAAACATTGTTCCAATGGGTGGTAAATCCGG	GGTTCCAGTCATATGGAAATCCTGCGTATGGCACTGGTTTGTCTTATCCAGGAAGTCCAATGGCAAATTGGTTATCTAGTTCTCAGGTTGGATCTGGCAG
S1_7160649	CaG1	7160649	T/C	CTCACAAAACAGAGGAAAATTTAAAAACCAGGCAGAAATACATACAAGGTCGCACAGAAAGAGAGCTGCTCGGAGAGGATAGATGCGACGGTGGGGTCGA	GGCGCCTGCAACGGAGGCAGCTAGGTCGTTGTTCTTGTTCTACTCGCAAGAATGCAAGTTTTGAAGGAAAGAGAAGCTTTGGTTTGCACATAATAGACAA
S1_7160698	CaG1	7160698	A/C	TCGCACAGAAAGAGAGCTGCTCGGAGAGGATAGATGCGACGGTGGGGTCGATGGCGCCTGCAACGGAGGCAGCTAGGTCGTTGTTCTTGTTCTACTCGCA	GAATGCAAGTTTTGAAGGAAAGAGAAGCTTTGGTTTGCACATAATAGACAAGGAAAGTGAAAGTTACGTTTTTTGCGAAACCATACGCTGCAGTGGGTCT
S1_7160773	CaG1	7160773	G/A	GGTCGTTGTTCTTGTTCTACTCGCAAGAATGCAAGTTTTGAAGGAAAGAGAAGCTTTGGTTTGCACATAATAGACAAGGAAAGTGAAAGTTACGTTTTTT	CGAAACCATACGCTGCAGTGGGTCTGTTGTGCCACTCCAGACATGAAAATAACTGCACCACGCTGCTGCAAACTCCGGTGCAACACCCAAGCCTCTATTC
S1_7161122	CaG1	7161122	A/G	AACTCCTAATTAAGAAGATAGGTTGAGCCATACATGTATCTCAATGGGGAATATGTAAATTTGCAAAGAAGCGTATGCATATCGCAACTGTGTCGCAGCC	TATCATTCGCTTTTTGTGTATGTGCATCATAGACCATAAAGAAGCAAAGAACACACAATAATTGAATACTTGCTGCTTCTTCAGTCTTATTATTTGTAAA
S1_7439421	CaG1	7439421	C/T	AAGTTCATACCATAGCATGCCCAGTGCCAAGCGGTGGATGTGCTGCATACTGAACAATCTGAGTATCAATACCAGCATGAGAGATTCCATTTGCCGATAT	GGCTGCATCTGTGATTCTTCTGACTGCTGCTGTCCATCAGCCTCGTTATCTGGACAACAATTTGTTTGATAACTTCAGGCTTCAGATATTACATTTTGCA
S1_7486102	CaG1	7486102	C/T	CAAGTGATACCAAAAACAACTCTCCGGGTTGGCGACCGATATTCCTGTATGGGGCTGCTGTAAACAGCACTGTGGGAGGTGCCAAGGGATCGGCTGGAAC	CAAAAGTTATATGGATCTGTGGCTTCAACCAGAGCTGGTAAGCGGTTTACATTGGCCGAAATTAATGCTGCAACAAATAGTTTCGACGAGAGTCTGATCA
S1_7505792	CaG1	7505792	A/T	CTTTGTTAACTTTTGAAAACAGAAAACTattgttaaaattttcaatcaaaCAGGCCCTTGTATCTCTATGCAGCATAATTTTTCCTAAAACAGTTGAAAT	TTGTATACTTCATTGGCTGATTAGGGTTCGGTTTCTTATTTTATTGAGGTCGTATGCTTCCTGATAGGCTCTGCtgcctaaattttatttattaatctaa
S1_7533933	CaG1	7533933	C/T	taaatttttttacaatttgatcCCCAGAGTTACCCCATAAGAAAGTTTCAACTTCAATCAAAGATAAGCTCTCTGCAGCCTATCATGTAAAAAACACAGT	AATGTCAATTATGCAAACATTAACATAAAATAGAGCCATAAATAAAGCCACTGCAACAAAGGGGAAAGAACCTTCAAAGCCAACCAAATACCAAGCTCAT
S1_7925774	CaG1	7925774	C/T	CAAGCATATCTATTTTCTCTATCTCAATATACCTCCTCCTTAGTAATCTTGGCGCTTCAATAGCCGAGGTAGCAAACGATGCCATCGTTGCAGAGATGGG	AAACCACCTCCTTCTTCAAAAAAGCACTCTAAACCATCTTCCTCCGGCAGCCTCCAATCATTTGTTTGGATAGCTTCCTCTGTAGGAGGAGTCCTCGGCA
S1_8036666	CaG1	8036666	C/T	AAGACCTGAACTTCGGGAACATGGTCGAATTTCAGGTGCCTGCTTTGATGCAGCTCGCGGTATTACACCTGGCTTAAAGGTATATTAATATTGTCATTTT	GCTTTTGGCTAAAATGAAATTGTTTACATAATGTAATTAATCGGAAAATTCAATCTGTTGGGAGATTATGGGAACAACATTCAATATATTGTCAACATAA
S1_8036903	CaG1	8036903	A/T	AGAATGTTGATATTTCCTtgcatttaataaaaaaattagtgtcAAATTTAATTACTTGATATTGGGAGTAACATGCATGTTTTTCGTGGAAGTTAAACTC	GTAGGACATTTGTTTATCTACCTAAGATATTGGACCACCATGATATCCTGCTGCTGaagtaattgtatttatttGGTCCTTAAACTCTTACGCCCTGTTC
S1_8075631	CaG1	8075631	A/T	AGCAGTTGCCAACCAATTGAgctacaaataaaattttggtaTTAAAGACAAATATACACAACAGATAATCAATAAGCCAAAAATTAGCATAGCTGCTTAC	GACTGAATTAAAACTGGAATAGAACCTTCCAGACCACCTTTGTACTGGTTTTCTTCGATAATGAACACTAGTTTATCAGCAGCATTCAGTATGGACTGCA
S1_8103090	CaG1	8103090	G/T	taaaaatatttagcaTATTATTCCAAAACAGAATGTACCTCCAAATTATGTGCTGTGCAGCCCCATATGAACCCCACCAAATTGCAGATGCTGGCGACAG	GTTACTGCTGTTAATCCAAAACCTCTATACAAGCCACGAAAACCCTCGGCCTGCGCTACTCTACGGATAACATCAAATGGTCCTCTACAACATGTAGTTC
S1_8108014	CaG1	8108014	T/C	TCCTGATACCAATGTTACTCAATATGATAAGCCGCCTCCCTTGGCACCACCTGAGCCTGCTGCTTCTGCGCCGAGTTTAGCGCCTATACCGGTTGCTCAT	CGATGACACCTGCTGGAGTGGTGCAACAGCATGGGCAACAGATGATGCAAGTGCATTCCTCACAACAACAGCAGGGGAGTCACTTTGCTCAACAGCATGG
S1_8112247	CaG1	8112247	G/A	AAATCCTCCGATCCCAGGAGCGAGGTTCTAAGATCATAATATTTTGTTCCACAAAAAAGTTGTGTGATCAACTTGCCCGCACTATTGGCCGAACTTTTGG	GCAGCTGCAATTCATGGAGACAAGTCTCAAGGTGAGAGAGACTGGGTTTTAGGTCAGTTCCGGACTGGGAAGTCTCCAATTTTGGTTGCCACTGACGTTG
S1_8113398	CaG1	8113398	C/G	GCCGCAGCCCCAAGAATGAAAGACGTGTTAGGACGTCAAAATTTTCTGATAAGAGCGATTTTGTGGCACCTGAAGCAGGAGCTTCTGATCCTAAAATGTT	CCTAAATCTGCCAGTAACCAAGATAATTCTGTTTTGGGAACAGAACATGTTGAGCAGCTACCTGTTGTTGGGAGCACTGGCCCAAATAATCCAGAGGCTG
S1_8178109	CaG1	8178109	T/C	TAGATTTCCACATTATTGTTACATGTGTAAATAAGAAATGATTTAGACTTATCAGCTAGGGGAGAATGCAACCATAAGTACTATTTGTTTAACATTTTCT	TGGGCCTTGGTTGCTGCGTGGATAAGTTGGTTGAGTGCACGTATGAACTACTTTGTTCTTTTTGATTCGTTTTAATAAACCTTCATTAGCTTTCACATTA
S1_8178146	CaG1	8178146	G/A	ATGATTTAGACTTATCAGCTAGGGGAGAATGCAACCATAAGTACTATTTGTTTAACATTTTCTTTGGGCCTTGGTTGCTGCGTGGATAAGTTGGTTGAGT	CACGTATGAACTACTTTGTTCTTTTTGATTCGTTTTAATAAACCTTCATTAGCTTTCACATTAACTGCATGACCCAAGACTAAATACCTGCTATGTTATT
S1_8220968	CaG1	8220968	A/G	TATGATCGCGTCTTATTCTGAACCGATTTCTAGTAAATACAGCCTGAGATCCATGTCTTTGCCTAGCTGCAGCTAGTTGAGACTGATGAAACAATAATAG	CAGTAGTCAAGTATATGAAACGCATCATTAATATGTGATATGCAGAAACTCCAAAGCTGCTCACTGTCATTCATTTTAAATCCATAACACATAATTGTTA
S1_8389242	CaG1	8389242	G/A	TTTTCAACCAATCGCAAAATAGCACTGATGTCAAAGTGCTGCAGTGGCTACGCGCCATTTTGGTCAAGCAAAGGTCTCCTGTTCGAGTCTCCTTAAAGTT	AAATTACCACTACACCATCATATAGCCACTGCAGCACTTTGACATCAGTGCTATTTTGCGAACcaagtaatatatataattatatataacatgTATAACA
S1_8422973	CaG1	8422973	G/A	GATCAGCCTTGTCGGGGTCATGTTCCCCTTTGAATTTAGGCGGATCTTGTCGACGAAATTCATTCAATGCTCTTGTTGCATTGGCTGCTTCATCCCTCTG	TCCCTATGTGCATCTTGTTGAGTTTGGATCGCAGCTTGTTGGGCCATTGTTGCGGCCATTGCATTCATGGCTTGGATTGCTTCAGTCATGTCGTTTCTTC
S1_8422989	CaG1	8422989	T/C	GTCATGTTCCCCTTTGAATTTAGGCGGATCTTGTCGACGAAATTCATTCAATGCTCTTGTTGCATTGGCTGCTTCATCCCTCTGGTCCCTATGTGCATCT	GTTGAGTTTGGATCGCAGCTTGTTGGGCCATTGTTGCGGCCATTGCATTCATGGCTTGGATTGCTTCAGTCATGTCGTTTCTTCCTTGGGGAACCGATCG
S1_8582554	CaG1	8582554	G/A	CACCAACTCATCAACTCATGAGGAATGTTTTTGTGAGATATGTGCAAAAGAATCCTAATGCATCAGCCGCGAGTGACAAAAAAGAACAATTCTCAAAGAT	GATCAGCATCTTAGCTAGGGCTCCTTTTGCGTGCTGTCCCCACCAGCAGATCTGGCTGCTTGGAACTGAATGGCATACCGCCTCTGCAGTTCTTTAAGCC
S1_8607919	CaG1	8607919	A/C	TTGAATCACCATGGAAAGCCAACAACCACTCTATAATATCTCTTATCTGAGACTCCGTCGGGGTAACACCCAAAGGGTAGTAATTTCCTTGGTAGTACAA	GCAGCACCATCACACTTAACCAAATCCATTATACTAGGACTCTGAGTAATGATCCCAGTAGGAGAATCCCTAAGTAACATATCACACAACAGAGTCTGTG
S1_8684392	CaG1	8684392	C/G	AGATGGAAGAGAATAAGAGAAGTCTCATGGCAGGTTGGTTGCAGCAGAATAGATGAAAATGTAATTGTGAGAGTAGAGGACAAGAACAACACTATTATTA	TTATTAGTAGTGTGTCACACGGTGATGTTTGTCTTTATCTTTGTCATTACTCGTTAGTGGTAAACTAGTGGCAGCTCAGTTTTGAGTTCACACTTACTAC
S1_8684395	CaG1	8684395	A/G	TGGAAGAGAATAAGAGAAGTCTCATGGCAGGTTGGTTGCAGCAGAATAGATGAAAATGTAATTGTGAGAGTAGAGGACAAGAACAACACTATTATTACTT	TTAGTAGTGTGTCACACGGTGATGTTTGTCTTTATCTTTGTCATTACTCGTTAGTGGTAAACTAGTGGCAGCTCAGTTTTGAGTTCACACTTACTACTTC
S1_8698059	CaG1	8698059	T/C	CAATCTTGTCAAATATGCTTCTAGTTCTAGGATGTGCATTCTTTACTGGTGGGATTGTCCACTACAAAAAACTTCAGGTTTTCAATAAGGCAGCTGCTGT	GTCAATTCGGGGTTGCTGTTGATGGCTGTAATGGGAATACTATTTCCTGCTGTGCTTCACTTTACTCACTCAGAGGTTCATCTTGGGAAGTCGGTCTTAT
S1_8766929	CaG1	8766929	A/G	GGATGTTTCTCTTCTTAGTATTCTTGTTTATTAGGTTTCGATAAATTAGTTAGTAACATTTTCTGTTCCATTTGCTAAAGGCAGCAGAGTTAGAAATCGA	GCTTATCCGTTGCTGGATGAATTGACATCGAAGATCAGTACTCTAAATTTGGAACGTGTTCGTCGGTTGAAAAGCAGACTTGTTGCCCTGACTAGGAGGG
S1_8799685	CaG1	8799685	T/G	CGGAACTTGGTGTATCATCACTTGCAGATGCGATAACTTGCTGAATAGCTGCTCGGGATGCCTTGTAGAAGAATGATTGTGATATGCTTGTATACTGACT	TTTTATTACCAAATCTAATTTGTCTTGGAATTTAATAAGCCTCTAGCTGCTAGCCTTGTAGCACAGCCTTATCTTGTAGGAATGAATTATTAGTTGATCT
S1_8799758	CaG1	8799758	C/G	TGATTGTGATATGCTTGTATACTGACTTTTTTATTACCAAATCTAATTTGTCTTGGAATTTAATAAGCCTCTAGCTGCTAGCCTTGTAGCACAGCCTTAT	TTGTAGGAATGAATTATTAGTTGATCTAGTATTAAACATGATTTTTATATAAGATAGTATGACTTCATTTGACCTATGAAGTTGACTTCATATGATGAGA
S1_8824843	CaG1	8824843	G/A	GCATCTggcaatatttattttcattccTTTTGTTATATACTATTGTTGTTAGATACTTGTTTTGATGTGGTTAATTAGGCTGCAACCTGCAAGGCATGTA	TtgcaaaaatattatattaattaatatattaaagtgTCCATTGTAACACCATTTTGTCAGATTATCATCAGGAATTACAATAATCCCTCGAGCAGCAACA
S1_8891561	CaG1	8891561	G/A	AATAACAATTTTATGTTTTGTGGGTAgctcaaaataataattactttgaTTCTATCTAATAATGTTTCTGAATTGACAGGTTCTGAGAGATGGAAGGTGG	CTGAGCAGGACGCTGCTATATTGGTACCAGGAGATATAATCAGCATCAAATTAGGAGACATTATCCCGGCTGATGCTCGTCTTTTGGATGGAGATCCCCT
S1_8891562	CaG1	8891562	C/G	ATAACAATTTTATGTTTTGTGGGTAgctcaaaataataattactttgaTTCTATCTAATAATGTTTCTGAATTGACAGGTTCTGAGAGATGGAAGGTGGG	TGAGCAGGACGCTGCTATATTGGTACCAGGAGATATAATCAGCATCAAATTAGGAGACATTATCCCGGCTGATGCTCGTCTTTTGGATGGAGATCCCCTT
S1_8941029	CaG1	8941029	G/A	ACGAAGTCACGGAATGTTTGAGCCATACCAACACCATCGATGAAGAGTTCTTCAAGATATCAAtgcagcagcaacaacaattgCCCTTAATCTTAACACT	CGACCGTTATTAATTCAGTATTTGACCTAATGAACTCATCCATCAATGTCTTTCATTCAACTCAACATGCTGCAGAAAAGCCAATCTCAGTCACTAACAA
S1_8942179	CaG1	8942179	C/G	GCTTTTCTTTGCAGCTAAGAGCTACAAGTTGACGACGATCCTTTTGAAATGTTAGGGATGGTTCCACCATTTGTATTATTTGACAACGTTGGCAGCTGTT	TACCGTCTCCCCGCCCTCAAGACAAACCATGAGATCACTAAGCTGCAAAATTAGAGAATAAATCAAACAGTAGTTTGATTATTTGATGCATGAACATTAT
S1_8942198	CaG1	8942198	A/G	AGCTACAAGTTGACGACGATCCTTTTGAAATGTTAGGGATGGTTCCACCATTTGTATTATTTGACAACGTTGGCAGCTGTTCTACCGTCTCCCCGCCCTC	AGACAAACCATGAGATCACTAAGCTGCAAAATTAGAGAATAAATCAAACAGTAGTTTGATTATTTGATGCATGAACATTATTGTTTGCCAAAATCAAACT
S1_8949723	CaG1	8949723	G/T	CAACTTTTTGGCcaaatcataaatttttaaCACACAATACCATTTTGTAATAGCAAGATACCTCGTGTGCAGCGTAAATCTCAGTGTTAAAACCAATCTC	TCGCCGTGTTCATTAGTACCAAAGCCTCTAGGTTTTCCAAAATAGATACCTGAATAACAAACAAAGCAGCAGCAAGACTGAGTTAGGTGAATTAGCTTCC
S1_8971272	CaG1	8971272	C/G	TGGCATCTCAACCTAACCTGCCATCTGTTTCTGGTCTAGCCCAGACTCCCATCCCGAATGTTGGCCAAAATTCAAACATTCAAAACATGTTTAATGGTTC	CAGAGACAAATGCAAGGAAGGCAGCAGGTTGTTCCCCAGCAACAGCAGCAGCAGCAATCACAGAATTCACAACAGTATCTGTACCAACAGCAGCTTATAA
S1_8979814	CaG1	8979814	A/G	tttattttcaaattctttttgtTAAACTTATTCAATGTTTCGTTGTATATATAGTATAACAACCTTTTTCTTGTTTACCCACATCACAAGCTGCAATTGC	ATGTGCTTTGTTGCCTAAGATGTTCGGTTTAGTAAATTTACTCATGACTTGAATCAGATTGTTCTTTGTGAAAGCtttgttcataattaatacagTAGCT
S1_8979834	CaG1	8979834	G/A	gtTAAACTTATTCAATGTTTCGTTGTATATATAGTATAACAACCTTTTTCTTGTTTACCCACATCACAAGCTGCAATTGCGATGTGCTTTGTTGCCTAAG	TGTTCGGTTTAGTAAATTTACTCATGACTTGAATCAGATTGTTCTTTGTGAAAGCtttgttcataattaatacagTAGCTCTATATTTATGTCCCAatac
S1_8979841	CaG1	8979841	A/G	TTATTCAATGTTTCGTTGTATATATAGTATAACAACCTTTTTCTTGTTTACCCACATCACAAGCTGCAATTGCGATGTGCTTTGTTGCCTAAGATGTTCG	TTTAGTAAATTTACTCATGACTTGAATCAGATTGTTCTTTGTGAAAGCtttgttcataattaatacagTAGCTCTATATTTATGTCCCAatacaaatatg
S1_8980204	CaG1	8980204	C/T	GAGTTTGTCTACAGAGAAGCTATTTGAGTTGATGATTACTTACCTAACTTGGGCCACCCAAGCTCTATAGAATGAACCTTGATTAACAAGGCTCACCCTC	GTTGGGCTTGATTCTGTTTGAAGATGCAGCTTGTTCTTTGTTGCATAGTGTGTTAATCATCTGTGTATATtctgttaaaaaaaagtaaaatatgatAGCA
S1_8980218	CaG1	8980218	C/T	AGAAGCTATTTGAGTTGATGATTACTTACCTAACTTGGGCCACCCAAGCTCTATAGAATGAACCTTGATTAACAAGGCTCACCCTCCGTTGGGCTTGATT	TGTTTGAAGATGCAGCTTGTTCTTTGTTGCATAGTGTGTTAATCATCTGTGTATATtctgttaaaaaaaagtaaaatatgatAGCAAGAATGATTGAATA
S1_9008117	CaG1	9008117	A/G	tggTGACTCTTCCTACTCGGTTCATCTTCTGAGGAGACCTACCTTCGAGCTCATTGTATATCGGCTGCACATTAAAATGGCAAACATATGCATTTGTCAT	ATTGGAATCACCACAAGCAAATCCAAGATGGCCTTTTTCGAGCTTAAATCCGGAACCATCCGCGGAGCGTCAATCTTTCCTTCAACAAGCTTAATGAAAG
S1_9030134	CaG1	9030134	G/A	TGAATGATTCACAAAACTGTTTGTTAGTAAAGGATTTAAATAGTTTTCTCCATTATTAAGAATTTTATAATTCAGGTTACAAACAATAAGTAAATTTAGG	CATCCAGTGTTGTACGCCTGTATTATAGCAACTCGAAGCTACAAGCAAACCTTGCTGCGTGCATAGACTGAAAACATAGCATGGTTAATCTTCTAGACTT
S1_9030159	CaG1	9030159	A/G	AGTAAAGGATTTAAATAGTTTTCTCCATTATTAAGAATTTTATAATTCAGGTTACAAACAATAAGTAAATTTAGGGCATCCAGTGTTGTACGCCTGTATT	TAGCAACTCGAAGCTACAAGCAAACCTTGCTGCGTGCATAGACTGAAAACATAGCATGGTTAATCTTCTAGACTTCACCATCAACCAAATCCTTTTTCAA
S1_9030168	CaG1	9030168	C/G	TTTAAATAGTTTTCTCCATTATTAAGAATTTTATAATTCAGGTTACAAACAATAAGTAAATTTAGGGCATCCAGTGTTGTACGCCTGTATTATAGCAACT	GAAGCTACAAGCAAACCTTGCTGCGTGCATAGACTGAAAACATAGCATGGTTAATCTTCTAGACTTCACCATCAACCAAATCCTTTTTCAATTGAGAAAG
S1_9031417	CaG1	9031417	G/T	tttacaatttaagaACAATGGAACAATACCTTTTGTTTGTTAGCatcgttgaattcccaaggaaGGTTGGGGTTGTTGTCTGGAGAGTCAAGGTGCTGCG	CCCCACACAAAATCGACTCAATCAACAATCACAACCATGAAAATGAAAACTGAGAAAAatgaaatgataataaaaagaaGAACACTTACATAGTTCAGAG
S1_9032126	CaG1	9032126	G/A	GGTACAACCACCCAAAACCTCGAAAAAATAACAGTGTGCTTGTTGTAAGAAGAGAAGTGAAGAAAGAACGCGGGAAAACTTCATAGCAGAGTACAATGCC	GAGCTACCGGAGGTCGAGGCAGCGAGGAGAGCGGTGGAAGAGAACTGTGTCGGGAAGAAAATAACCAAGTGCATCGTTGCTGATGATTCCAAAGTCATCG
S1_9035744	CaG1	9035744	G/A	GTCAGTGGTTAAACTATCATTCTAGCCTTGCATAAGAtccaaattatataatttattccaTGCTTTATAGACTACTATATTTCCCTTTTTTACAGGCAAG	ATTCATCCACGGCAGACAGCTTCTACTCTGTCGGGAGAAGGCTGCTCAACTTTGCATAAGTGCATTAAAGAGGTGGGATACTGGTTTACTTTGAAATGCT
S1_9048675	CaG1	9048675	A/T	CTCTTTTGGAAGAGGTACATATAATCTCTCCATCTTTTGCTGCTTCCAATAATTGTTTTGTGATTATTTGTTTAGCTTGATAAGTAgtctctatttttaa	tttttttttgttgttgtatttttaaattttcaaatgacTTCTATGAAGTCTGGAACTGACAACTTGATTTCTTTCAGCGGCGGTGCTTATTAGAGAATTG
S1_9054490	CaG1	9054490	G/A	TCCAACAGCAACACTCTGTTTAAATGCTTGGGCCTGATCAAAAGCAGCCTGACCAATACTGCTATCCATAACAAATATAACAAGATCTGGTTTCTGAACA	CGCAAAGGAAAGATATTATAACTTATTTGCTTTTGGAAATAAATATCAAATGGCATAAACAAGACATACCGTTGCTTCCGAAACTTGGCGCATTTCTTCA
S1_9093812	CaG1	9093812	C/G	ACttagtatataatttaatttatatatttgatgtcTCATGAGAGCACAAATATTTCCATCaagaaacataataataattaatcgaAAAAAAATGCAGCAT	AAATGAAAGATCACAAGGACACAATAAAAATGGAACGAAGCGATAGTATGAAGCTAAAggagaagaaagtgaaagatTTAATGATGAATAAAAAAAGACT
S1_9097949	CaG1	9097949	A/C	TATTGTAAAGGTGAGTGAAAGTTAGACGCACGCACGACACACGAAGGGACGGAACGGAACGGGAGAAGGTGAGGTTGAGTGAGGCAGCACAGCAGCAACA	ACACACACGCTTAATTTGGTCAGGTAGATACCCCACATTTGCCTCGATAACTTCCTTCCTCATCTGCACGCCTTCATTTCCCTCTCTCCTCACTCCTCAC
S1_9098051	CaG1	9098051	A/G	CACACACGCTTAATTTGGTCAGGTAGATACCCCACATTTGCCTCGATAACTTCCTTCCTCATCTGCACGCCTTCATTTCCCTCTCTCCTCACTCCTCACC	CCAACAACTATAATCAATTCATTCCTGCAAATCACTTGCTAATCGCTGCCTTACTCTTAAACTAATcactttctttgttttttttatttaatttgaatgc
S1_9105432	CaG1	9105432	C/T	TCGGACGGTCAAGTACGGGAGTAACGGTGGAGATGTACGATAGCCCTGGTGAGGACTACCATATTGAAGGGTGTTACTCGCAGCGTTGTTGTACGATTTT	AACATGAAGAAGGAATCGGTGGCTGAGATTCGTCGCAAGGTGGACCCCACCACGAGTGTTATGCTTGGGAAGGAAGTTTTCTCTCTTTGCATTAAGCCTG
S1_9468041	CaG1	9468041	C/T	AACTGCGACTGGAATCGCTACCTTCACGATGATGCTTGTAAGCCAATTTATATTTGACAAATATGGATGGGGAGTAGCTGCCAAGATCACGCCTAGCGTC	TGCTTATGACCGGAGTTGGTTTCTTTTCTCTCATATTGTTCGGCGATCCGCTCGCGCCTGTTATTGGAAAGCTTGGATTGACTCCATTGCTAGCTGCTGT
S1_9476388	CaG1	9476388	A/G	ACTGTCACTAACCTATTGCAGGAGACATAGGCCTTGTCTTCTTATTGTGATCAAGTTGTCTTAAAGCTAATACATCGTAAGGTTCCCTTCGAGATTCAAC	ATTGCAGCAGGAGCAAGTCCTACTTCTTCTTTCAAACCAAAAAAGTGTTGTGGAAAAGAATGAGAATCCACTGCTTGTGAATCATGCAATTCATGATTTT
S1_9547223	CaG1	9547223	A/G	CATACCCCCTAGACCCATAACCACCATATTCATGAATTTGCTTCACCCGCTGAACATAATCTTCAGGCAGTTCCTTTGTTGTTGAAGGAGCTGCAGATGT	TAACATGTACTCAAGATGGAAGCAAAGGAGATTTGACTAGCATTGAAATAAGAAGGAATTTACTAACCATCCAAAAAGAATGTGTCATGTGAATCGCGAG
S1_9547854	CaG1	9547854	G/A	CTTTTATATTTTACGGCTGCAATCCAACAACTCCCAGAATATCCAAAAGTTTGGGATTTATTTGATTATCACTTCTACTACGGATTTATTGAAGGCATCA	GCTGCAAAAACTtctaaatatttgattttttatatgctTGCTTGAAAGCATGCTTAAAGAGCACAAAATTTGATTTGCATTGTCATACTTTTGAGAGTTA
S1_9711856	CaG1	9711856	A/G	GCATGGCCGTTGTAATAAAGAATTCTTATGACGGCAATATGATACTACAGTGTCATCATCAACAGCTGCATCTCTGCATCAGAAGAGTTGCAAAGATACT	AAAAAAGCTATATCGCAATTTTTTCTTGAAGTTCCAttgatattttgaatttaaaaacaattagaGCCACATGGCTCTTTCTAGAACATTCAATTGATCC
S1_9711868	CaG1	9711868	A/G	TAATAAAGAATTCTTATGACGGCAATATGATACTACAGTGTCATCATCAACAGCTGCATCTCTGCATCAGAAGAGTTGCAAAGATACTAAAAAAAGCTAT	TCGCAATTTTTTCTTGAAGTTCCAttgatattttgaatttaaaaacaattagaGCCACATGGCTCTTTCTAGAACATTCAATTGATCCAAGGGCACTAAG
S1_9757006	CaG1	9757006	G/A	CAATAAGTACTTGAGAGTTAGCAGCCAAATCAAGAATGTTAGGGTAATACTTGTAAGGTCCTGCCTCTGGTTTTTCTGATCTTGAGTGGTAACTAATTGG	CACCCAAATGCTGCAGCTCTCTTTGCTATTGCTGAACCAATCCTTCCCAAACCAACAATTCCAACTGCTTTACCACTAAACTGAAATATAGTACTGTTTA
S1_9779398	CaG1	9779398	G/A	ATAATATCGAAACTGACATAAAAGAGCAGCATTTGAGTTCtgtaaaaaatatgtatgacTCAAATTCCATAGCTGAGCTGGAGAGGGTGAAGAGGGAGAT	AAAATGATGGAGGCAGCATTACAAGGTGCTGCAAGACAAGCACAGGTATTTCACTTTCTGTACATAATCCTAAAGAAATAAAAGCTTATGTGTGCACATT
S1_9807743	CaG1	9807743	A/G	AAGTATCAAATTCCTTTTTAAAGCAGCAGGTGTTGACAATCCtaatatttatatgtatttataatttaagcTGCTGTTTGGTTAATGTCATGCAATCCAG	TAGAGGAGAATAAGGTAGAAAGTATCAAGAGAGACAAAACAGCTACAGAGAAGGTGTTGCAAGAAACAATAGAAAAACATCAAAATGAACTTGCAGCACA
S1_9808851	CaG1	9808851	A/G	AATGGCGGTTTTGTGTATGTGTGACTAACTTCAATAATGAATTGCAGATTTCATGTCTTAGGGCAGAACAGACTCAATTAAGTAAGACCCTTGAAAAGGA	AGACAAAGAGCAGCTGAAAGTAGGCAGGAATATCTTGCTGCAAAGGAGGAAGCTGACACTCAAGAAGGTCGTGCGAGACAGCTTGAGGAAGAGATTAGAG
S1_9809146	CaG1	9809146	A/G	GCATCATTAAGTAATATCGATGATATATGAAACTCTCAGTTTCTTCTTGCATTAAATTGCTCTTATCTTTCAATTATTACATTACTTCAGTCATTGAATG	ACCAGCTAAAGAAACATATTTGGTTTCATGCTGCATGgttttttccaaaaaatttaacaaaaaaagtcAACTTGCTTTTTTCAAGTACTTTTCAAGACAT
S1_9809150	CaG1	9809150	A/G	CATTAAGTAATATCGATGATATATGAAACTCTCAGTTTCTTCTTGCATTAAATTGCTCTTATCTTTCAATTATTACATTACTTCAGTCATTGAATGAACC	GCTAAAGAAACATATTTGGTTTCATGCTGCATGgttttttccaaaaaatttaacaaaaaaagtcAACTTGCTTTTTTCAAGTACTTTTCAAGACATGATG
S1_9815448	CaG1	9815448	A/T	TCTTTGAttgctttctttcttcttatactCTCAAACGTTGCTGCAGTTACTAAATGGagaaaagataaaaacaaaCCAATTCCCATTCTTGTTTTTGCAC	GATCCTAAATGGTTTCCCTTTGATCTTTGATGCTAGAGGAATAATAACGCGGTCGTAGAGAACTATCCACACAAATATTGCAGCTACCATGATTACACTA
S1_12243294	CaG1	12243294	C/G	NNNNNNNNNNNNNNNNNNNNNNNNNNNNNNNNNNNNNNNNNNNNNNNNNGAACCGCTTTGGTTTGTTTAATTTCTCGTTCTTATTACATGTAATCtctca	ttttttttaatttgcaaatttgatgtatttttcacCCTGTCGCTGCAGATGGCCAATTTGATAAGTCTGCAATAGTAGACTTTGTCTCTTCCAACAAGAT
S1_12264697	CaG1	12264697	T/G	GCAAGCATGCTGACAATGACAAGCACAGGCAACTCCTGCCAAACCCTGTTAAATTTTAGCACACAAATTAAAGTGTTATGTGTAGCAATTATCTATAGTA	AAATGCGACACAACAGCATCACTATATTCGATGTGTAAAACAGCACACTTGTATCTGCTGCAGAACTTCAAGGAATATTATATTCTAAAAAGTAAACTAA
S1_12305710	CaG1	12305710	T/A	CAAAATCCTTAAAAAGGCGAAAACATTCGCCATCCTAACCCGTCTCTTAAAAACAACCGAAATCGTGGACAACTTAAACTCGCAGCTCATAACAGCAAAA	CCGGAGGACTAACAATCTTCGCACCCGATGACTCGGCTTTCTCGAATCTCAAACCCGGGTTCCTCAACTCGCTAAacgaaaacaaaaaaattgaactttt
S1_12326234	CaG1	12326234	T/A	ttataaatttaattttaatataatgatttaataattataattgatgtaCCTGAGCGGCACATTTGTCGATTCCTCCGGCAGCCAATATACGGCGGGAGTT	TTGTTTTGAGAAGCAAGCAACGCCGCTAGTAATCTCCGGCCACCGGTTTCATGTTCTATCGGTTGGTGATCATCCGAATTCCTCTCTGCATTATTGGTAC
S1_12326318	CaG1	12326318	C/G	ATATACGGCGGGAGTTTTTGTTTTGAGAAGCAAGCAACGCCGCTAGTAATCTCCGGCCACCGGTTTCATGTTCTATCGGTTGGTGATCATCCGAATTCCT	TCTGCATTATTGGTACAAGGGTGCCACGTGGCTGCAACCTTTTCTGATATACATATTTTTGATATTAAACCTTCTCCTATAGTTAGGAGCAATGATATGA
S1_12639552	CaG1	12639552	T/A	GGTAACCCCTGAAGTTACAAGGGATGTGTGTTTGCTCGCTCGAATGATGGCTGCTAATTTGTACTTCTCTCAGATAGAGGATCTCATGTTTGAGGTATCA	ATATGCAAGACTAATGtcatgataataaattttcattaagcATTAAGTTTGTGATTCTTAAATACTTGCTTTTGTCTGCTTTTGCAGCTGTCTATGTGGC
S1_12688424	CaG1	12688424	A/G	TCAAGTTGATGGAGTTTCAAATAAGCTTCTGCTTTACAAGCCACAAGCTGCAAGTAACAGTCCAACAAGTAAGACAACACATACCATTGGAAAATCCAAA	TTTTAGTCTCACTTCATCAATTAAGAAGTACTACCTGAGGTGAGAAGTCTGCTCCAATCGCAACAGCAGCCTCTACTTCCTGGATTGCCCTTTTCCAATC
S1_12711367	CaG1	12711367	A/G	GTTTATTATCTGATATAAGACAAGCACTTGATGCACTTCATCTTATGATAATAAGAGCAGAGATTGCAACTTTGGGTGGAAGAATGAAGAATGTGTTTGT	ATAATTAGCTGCAAAGAACAGAACTTTGAAGACGTCGAGTATCGTCGGTTTCTTGCCGGATCGGTTCACCAAGCTCTTAAATCTGTACTTGATAGATTTT
S1_12845452	CaG1	12845452	T/C	CTGAATTATGATATAGGTTTGGGAGAGTGATCATCTGAGAATGAGACAAACAAATTCTTCACGTTACATAAAATGAAATACCTTCAGCTAGCTACTGAAT	TGTCATCCTGATTTTATTTTGCTGCCGTAAATAATGGattgttgaaatttatattttgcgCAGTGAATCTTGACCAATGAGTTAGACAGTGAATTAATTC
S1_13034479	CaG1	13034479	T/A	acaaaaatcatttgactaaagaaaaagaataaacacatttttttattttaacaaataatcaaaattaaaaacccCACAAACAACAAAACTAAGCAGCTTC	TAACAAAAATTGCAGTAATTCCATTTCCGGTTTGGCTTTGAATCAGAAACAAATTGGTGTTGCACTGAACATTACTGGCCGGAAAACTCAGCCGGAAAAG
S1_13066968	CaG1	13066968	C/G	AACTATCctgaatttcaatattttagaaGACGGACACACTGTAGCCAAAGGCAGCACCTACAGGCCTGTCTAAGGTACTAAGGCAACGCAACATCAGAAG	AGTCAGGTTGCAGATTGAGACATACATGCCTTAGACACGCCTGTCAGGCTTTATTGATGACTATGATGAAAAACCAAAAAGGTGTGTGTTGAGGTGTGGG
S1_13331955	CaG1	13331955	T/A	TTTAGTAGCCGCTATAAAATTGGTGAGTGGTGACACCTTGTTTTACAAATAGCATGTAATTAAAGTTAGGCCAAAATAACACTTACCATTTTAAAGAAAG	ACTGTACTGCATTTCACTGAGCCACAAAATATCAACCACCATATGAGGCTGCATGCATACAAGTCATTTTGCCAATGCAATGCTATTGGCATTTGTACAA
S1_13332025	CaG1	13332025	T/G	CCAAAATAACACTTACCATTTTAAAGAAAGTACTGTACTGCATTTCACTGAGCCACAAAATATCAACCACCATATGAGGCTGCATGCATACAAGTCATTT	GCCAATGCAATGCTATTGGCATTTGTACAAAAACACTTAACTCACCGCAAAATTTCACACCAAACTCAACAGAACATTTTGGAACTATATAAAATGCAGC
S1_13365594	CaG1	13365594	T/A	TGTTTTTCCTCTTTGATTGTTCCGCCGTCATTACCGTCGCCGTCGCTGCCAAGATCGGTATCACTGGCGGTTTCAAAGCCGTCGGAAGCATCGTTGTTTG	ACCGGCGTTGGAGGGATTCGCGTTTCGATCCTCAATCTCCTGCTGCCCAATTACTACCATCTTCTCGAAGGGTTGCTGTGAAATGATTCGTTTGGATTAA
S1_13369670	CaG1	13369670	C/G	aaCCTTGCTGTTCTGCTCATGCCTTACCTTGTACCTAGTTTATTAAGGCCAAGTTTGGATTGGCTTCTAACTTGCAGCTTCTCAATTAAGTTAAGTTTAT	ACTCCTTACATAGAAGGTGTTTATGAAGAAGTTAAATGTGAAAGCTTCTGAAAAAAACTGAGCTACAGTAGATTTTAAAAACTCATActtatacatttaa
S1_13369925	CaG1	13369925	T/A	AGAAGTTTATCTAGACAAGCTGTGCTCTGCCTTTGGATCAATGTGTTCAGCGGCTACTGAACTGTGTGATTGTGTTTTGAAATGGAATAGATGATTTATG	ACTGCTGCTCGCAACATATTCTTGATTATTTTCATCTATCTGTGGTTTATTATAATGTGGCAGTTCTAAAATTTTGTAATTGTGTCAGTTGCtgcaatta
S1_13406000	CaG1	13406000	C/T	aataaatatatggaACTATATTATATCTGTCATTTTTAATATAGTCCAATTGATATATCATCACATCCAGCCAATGTCTCCACGTGGTGCCACGTCACTC	ATTATCATTGAAGGACACAAGACGCTGCATACAAAGAAGCATGAATTGCATCTTCATTCTCCAAAGCCtctagtttttttcttttgtacggccttattat
S1_13591314	CaG1	13591314	C/T	CAGCTTATGCATATAATAGTAATGGATGTTCAATTTGGATTGGAGACCTCATTAATATGCAACAATTGTCTTCTGATGATAGTAGTGGACAAACTTTGTA	CTCAAACTTGCAGCATCAGAGATTCGTGATACTAGTAAACACCATAATGGGGTGGTGATCATGATTGGTGGTGTTGTGGGCGCAGTTGTTGGCATAGGGA
S1_13593931	CaG1	13593931	T/A	AGAGAGAATAAGGAATGTGGAAAGGGAAGAGATCGGCGCAGCAAGTGAGATATGAAAATGGAAGATGAAGCGGAAGAGAAGAGAGCTCACCACTGGGAAT	GGTTAGGCGAGCGTTTCAAGCGAAAGGCACGATGCTAAGCTGCCACGTTGGCTACTTGATTTAACAGAAAACGGTCATATGCGATGTGAATTTGTCTCAG
S1_13769805	CaG1	13769805	C/T	CTCCACTGGACAAGGAGATGGTTCATTGGTTGAAGCACAGACCTGAGGCCATATGGGACCGTTAAGTTCTTGTATTTTATGAAGAAGTAGACAGATTACC	GGTGAAACACCTATTATGCGATATGGGAACGGTTCATCTTTCAGAGCTGCCTGCCTCTTTTAGAGTGGGATTCTGTAATTATTAATCGAAGGTGTTTTTC
S1_13828703	CaG1	13828703	C/T	GTTATATGGAGTGCAAATTAGGTCAAAAAGAAATCTCAAGTTGCTGCAATGAAGGCGGCAAAAAGGGCCACCATGGCTAATGTTTTAGGAAAATAGAAAT	GCACTGAAGGCAGCAAAAAGGGCTacaatgaaggtggctaagTTGTCAGGAAAATAGAAACCGCAATGAAGGCGGAACCACAATGAAGGCAGCAAAAAGG
S1_14015757	CaG1	14015757	C/T	CTTCTGGTAAATGGCTGACCAATAATACCGAATTCAGTTTCTTTTGACAGAAATAACTCCACATACGGAAGCTCATCAACAATAGCTGCTACCCCACCAC	AGACGGTCCATTCCGAAGTGCTAGAGCATATTCCTCAGGGGAGCCTAACGAAACAAGTCTCGATCTCGATACAAAAAGATTATCTGTCAGATAGCTGTAA
S1_14026347	CaG1	14026347	C/G	gtttttttttttttgtttttttataattccGTAATATCATCTCAACATGTGCTATTTTGGGACATTCATTTTATAAGCATTAGTAATTACTGAGCAGCca	agaacaaaaaaaaaattgagagtgACGATATTTAATAATTGTATACAATTTAgcttaacaaaaaaataaaaatcatacatCCTACAAAACCAAATAGTAG
S1_14026391	CaG1	14026391	T/C	ACATGTGCTATTTTGGGACATTCATTTTATAAGCATTAGTAATTACTGAGCAGCcacagaacaaaaaaaaaattgagagtgACGATATTTAATAATTGTA	ACAATTTAgcttaacaaaaaaataaaaatcatacatCCTACAAAACCAAATAGTAGACGATAGACGATTCCGGTACTGCAATGTGGCGACTGGCGGTGGC
S1_14026467	CaG1	14026467	C/T	gagtgACGATATTTAATAATTGTATACAATTTAgcttaacaaaaaaataaaaatcatacatCCTACAAAACCAAATAGTAGACGATAGACGATTCCGGTA	TGCAATGTGGCGACTGGCGGTGGCGGTGGCGGTGCTTGCAATTGCTGCAACGAAACTGTGATGGCTTGATGTAATGGATTTTgttaattgagtaatcgat
S1_14047060	CaG1	14047060	C/G	AACACTTGTCAGATTTGTTTCTTCTGACCAAGTTCTTCAGTCCTTGGAATTAGTAATCTTACTTAGTAGCAGCATTAAAAATAAGACAATATGGAAGAAA	AAAACCTACAACCCTTTCACATACTAAACACATTTTACATGTGAATTAGGCATACATACCGTGCCAGCAAGAGCATAAGCAACAACCAGAGGAGGGGAGG
S1_14076924	CaG1	14076924	T/C	TTGCTAGTGGTTCTTCTCTacatattgaaatttatataaactGATTTATGGCTGATGAAGTATGATGAACTGATACTGGCTTTGAGGGCGACGCAGCCAC	GTTGTCTTTTGTTTGAACCACTAATGCGTGCCGCCACATAGTAGATTATAATCTACTGGTTGTGATTAATTTATGCGTTCTGTTCTAGAAATGCTGCAAA
S1_14101608	CaG1	14101608	C/T	TACTTTCGTCATGCAACAGGACAATTGTATGCCATTTCAAAAGATTTGGCTGCATATATTTCAACAAACAAGTAACCACTTCTTTCTCTCATTTATACAC	GTTGTCAAATAGTGGCGTTATAGTACTATAgtgtaataaaattttaacaaaccTGTTATATTGTTATGTGAAACGCAATTTAGTACATAATGTTATCAAA
S1_14163721	CaG1	14163721	T/C	CATTTATGCCTGGATTACTGATTTAGGGGCTACCAGGATCATTCAGCGAGGAAGCTGCAGTTAAAGCTTACCCTAATTGTGAAACAGTCTCATGCAGTGA	TTTGAAGAAGCTTTTAAGGTTTTAAGCTTTTAGACTTCATATAACTATGTAATATTCTTAATAATTATGTTAtaagaatttattttcattttgcaTCTCA
S1_14163836	CaG1	14163836	A/C	TAAGGTTTTAAGCTTTTAGACTTCATATAACTATGTAATATTCTTAATAATTATGTTAtaagaatttattttcattttgcaTCTCAATATACTACTATTT	TTTCCTTTATGGTGTCATATTTGTCCGTGTAGCTGCATAACAAACCTCTATTTTCTGCAATTCACAATTGACAACATGGGTTTTAATTAACATACTGCGA
S1_14225210	CaG1	14225210	G/T	TTATATCAGTGTCACtctttataaacttttttttaaaatttatctctttttaaCATAGGACTtagttttttctaaaaatttgaattaccTGAGCAGCCTC	GATCGAGTTCTAACAGAAACTCGAGTTTTCCTCATGGTAGCCTCAGCTTGTTCAACATTTGTTGTAGGACTAAACCTTGGaacattattgttattaatag
S1_14281643	CaG1	14281643	T/C	CTCAAGAAATTGGATCCAAGGTCGACAATGGTTACCATCTTGAAAAAAGAGAAGAGGAGGCTGCGTTGAAAAGAGAGATTGAGAACCTCCAACATCAGCT	GTGGAAATAAACGAAGAAAACGAGAGGTTGATGAGTTTGTATGAAAGAGCCATGCAGGAGAAGGATGATCTTAAAAGAACTCTTTCATGTTCTGGACATG
S1_14348207	CaG1	14348207	C/T	TCATCCGACCCATCCGTTGCATCTCCCGCCTTGATCTCATGGCAGCGGAAGAGGCATAACATAGTTGCAAGGTCTAGTGCAGAAGCAAAATATTGTGTTA	GGCAACAACAACTTGGGAACACGCATGGCTAAAATACTCCAACAACTCAAACTAAAGCAATGAAATCACAACCAAGCTATAATTTGTCACAACCAAGCTG
S1_14459908	CaG1	14459908	T/C	TAGCAGGGAAAATGTGACTGTAGGAGAAATGGATTTTGATGCTTGTTGATTTTGATGTAATCTTAAATACTGGCTGCTTCAATTTGCAGGCAAATAGGGA	GTTACGAGGATGGAAATATTTATGTCACTCGTTCGTCTTCTCGAGCAAACGATGAAGGGTAATGCGTCTTCGTCCAATGCAATCGACAACATGATCGGTT
S1_14489087	CaG1	14489087	C/G	TTGACGAGAGCCGGTCAGAGGAAATCCGATACTTGGCTGAATGGTTTTGGCGAGtaaaatcaaacaaagaaaAGCTTATGGCTGCGATAGATCCAGCTTT	GAACAAAGTGAAGAAACATATGAGAGTATAACTATTGTATCAGAACTTGCAGGACATTGCACTGCTAGGGAAGCATACCATAGGCCAGATATGAGTCATG
S1_14576525	CaG1	14576525	C/T	ACAGAATATTTAAACACTGCATTTTTCATTGAAAAATGCACATTGAGATAGAGCTCAAATTTGTATTTCATACAGGTAGCAGCATATTTGTTACAACATA	AACAATTCCTTTTGAAGGAATTAAGAAACAAATTTACAACTTGAGCATCAAGATTAGCTTCATTAGCATGTTGCAAAGGCTTTTAATCCTCTAAAATTTG
S1_15126244	CaG1	15126244	T/C	ACAGAGACTGATCTGCACCTACCATGACAAAAGCATTGGAAGCTGCTGTTAGATTTATACCCACTCCACCAGCTTTTAGTGACATCAACAACACCTGGAG	AAGAAATCACTACTGATGCTTACAAATAGTCAATGCATTGAAACAGTTTACTATACTAATTAGGTAACAGACAAACATGAGGAAATATGTTAAGACCTGT
S1_15167641	CaG1	15167641	T/C	ACCTGCTAGGAAGAGCAGCACAAACATGTTGAATGCGTCCAAGTAAACCCTTTGACAAAGAAGGCTTGCCAATTCGTGCATAGGGTGCCAACAGACCCAC	AGAGCAATGTCAACAACCACTCCAACAAGAAGATCAGCAGCATACAACTCAAATTCAGCCCAGAAATCCTTGCCTCTTTGCCGAACCTCCGCAAAAGTTG
S1_15235741	CaG1	15235741	C/G	aatattttgtttttcacaGGGCTTCTACTCCaaccaataaattattttgttctttTGAGGGTAGAGGCAGCAAAGAATGAGCCAATTTTATTCCATAATT	TTAAGATAGCATAATGATATTTGAGTATGATAAGGTCAATTTGAAGACTTCAACTGTTTGCTTTTGCTCCCAAAATAAGCGTCTTAGGCTACATAGCACC
S1_15784021	CaG1	15784021	C/T	ATTGTTTCCTCTTGTCGGAAGTGGTAGATTTATCACATCACCTGTAATTACTGAAGATGGCGAGCCAATTCAAGATCCAATGATTCTGCCACAAACAAAT	CAGAAAAGGGATTGGCTGCACTTCCTCaagataacaataataatatgtCTTCAAGTATAGATTCTGCAAATAATTTAGAAAACATGACAGACAAGAAAGT
S1_15989048	CaG1	15989048	T/C	GTACTTAGAATATATTGAATTGAGATTGTACTTATTCTACCTTCTGATTAGCAGTTTGAAGCTCACGTTGAGCTCGACCGAGATCTTCAGATAGTGTAGT	TGTGACCTTTCAAAGTCAAGCCTAGCCTCTCTCTCTTTAATAAGAGATTCCATTGCAGCCTTGAGTTTCCAAAGGTAATAAAAaggataaatttattatt
S1_16081384	CaG1	16081384	T/C	TTGTTGCAAGGAAGGAAGCGTCGGGGAATAGCATCTATCATGCTCTTAAGTGTAGAGAGCCTGAAGGCAAAGATTTACTCTCTTACATGCAActactttt	gaaatttgtccTTACTTAAAATTCGGTTACATGGCTGCCAATGGAGCCATTGCTGAAGCTTGCAGGAATGAGGATCACATACATATCATAGACTTTCAGA
S1_16514998	CaG1	16514998	A/G	ATTGTGTTTATTTGCAGCAATGGACACATCAGAATCAGTAGCTAAAATCAAGGTTGCTGCTTCTACCAATCTGTAAGTAGAACCAACTTCCCTGATGTTT	TATATTATCATGAGATATTGATACTACAAGTTTACTTTATTGCCCTTAGTTATAGACAAGGTTCTAAAACCCTAGTTATATGTATGTTAGTCACTATCTT
S1_16527347	CaG1	16527347	T/A	tgattttttttttgtaattagaATTATCTTCAAATATTCCAAAACAAAATGTGTAGCAGCATTTTTTTGTGCTTCCATAGAGTTCATattttttcgtttt	ctttttgaagggacAGAAGCATACACTGAAAGCCTGCCCAGCTACTATCATCAGCAGTAGCACCAGCTGCTTTGGAGCCATTTTCATTTGAGGCATCCAT
S1_16552817	CaG1	16552817	A/G	GTCTTGTGCATAGCACTTCCATTAAAACTACTCCGAATGAATAAACATCCGATTTCTCTGTGAGTTGCTGCCTTCTAAAGTATTCTGGATCAAGATAACC	AAACTACCTTTAACCGCAGTGCTCACATGAGTCTGATCAAGTGCAGGACCAGTTTTGGAGAGGCCAAAATCAGCAACTTTAGCAACAAAGTTATCATCTA
S1_16636587	CaG1	16636587	G/A	CAGTTGCCTTCCAATAACCAGATGTAGCAGCCCTGTTTGGCCTAGCACCATTAGGATACTTCCTGTCCCTTGGACTAAAGAAATACCACTCTTGCTCTCC	AACGTTGCCTTAGCTGCAAATAATTCCCAAAAACttaaaatcacaattaaaaaaccaaaataataaaGATCTCATGCAATTGGTGAAATTCTACCACTTT
S1_16743569	CaG1	16743569	C/T	GCTATATTCTCTCtcctcattttcttcaattcaCATCAATGGCTTCCAAGCTATTACTCATCATTGTCTTCATTTTTGACTTGGTTGCTTTTGGACTTGC	GTTGCTGCTGAACAAAGACGAAGCACTGTGAGTATTCACTTCTCAATTCAACTATCTCACTTTTTCTTCTCTTATTCAAATTTGAGAATCTGGGTTTGTg
S1_16813616	CaG1	16813616	T/A	TCAGCTGCAATACCCCAATACAACTTCACTCCACCATCAGAACccttcaaaaaaacaaaaaacaaacatgattaattaattaattaattaattaattaat	aagcaATTAGCAAGATTTTAATAAAGTTGATCTAGTTTAAAATATACATACCAGTGCAGCAAAGACAGTACCAATTTTGCTATCATAGACAACAAAGGCA
S1_16813657	CaG1	16813657	A/T	ACccttcaaaaaaacaaaaaacaaacatgattaattaattaattaattaattaattaattaagcaATTAGCAAGATTTTAATAAAGTTGATCTAGTTTAA	ATATACATACCAGTGCAGCAAAGACAGTACCAATTTTGCTATCATAGACAACAAAGGCAAAACTACCATCAAGATCCTTAACAACTTGATCTGCTGGGTA
S1_16883153	CaG1	16883153	C/T	CAAGAGGTAAGTATATGAATtaagtgtgtgtgtgtttgtgaTGGAGTCTTATTAGTTATTGCACATCCTGCAGCTTTCAACTAACCAACCTCAGGTAAAG	TCTTGCAGGTTTGGTAGACTAGAAAATGCAGGACCGTCTACTAATGAAGCTGCATTTCCACTTAGATCCAGGATCTGAAGCTTAGGAACCACTTCAAAAC
S1_17314880	CaG1	17314880	A/C	TAAACAGTTTATgagattttagataattttcaaCATATTAGACTATCTAGCTGCAATGAGAAACATTGCTAGCTTCTAAATCAAAGTTATCGATAGCATG	TATAGAGGCGGAGCAAAGTGACTGGTGGCCACTATTTGAAGACTGTATCTGAGAAATTTAAAGTTGGTACTGTCGCGGCCTTTATGGCCTCCAGACCGCA
S1_17332981	CaG1	17332981	C/T	AAATGGTCCCTCTCAACACCAACTTGCAGAGAAATACAACAAACAATTTAGCCTATGTTTGGCTACTTATGCAGCACTGTCGCCTTAGATGGAAAACGTG	CTGGTGTCCGACACTAACACATATAGTCAAACTCAATCACCTCCATtcagttaattaattattaccgCGTCTACCTGTCAGTCTCGTGAATATGTTTCAT
S1_17333049	CaG1	17333049	C/T	ATGCAGCACTGTCGCCTTAGATGGAAAACGTGCCTGGTGTCCGACACTAACACATATAGTCAAACTCAATCACCTCCATtcagttaattaattattaccg	GTCTACCTGTCAGTCTCGTGAATATGTTTCATAGTTGGCTGCACTGCACCCTAAttctacaaattaatttttttatttctatcacTAAGCTACCCAAAAG
S1_17333056	CaG1	17333056	C/G	ACTGTCGCCTTAGATGGAAAACGTGCCTGGTGTCCGACACTAACACATATAGTCAAACTCAATCACCTCCATtcagttaattaattattaccgCGTCTAC	TGTCAGTCTCGTGAATATGTTTCATAGTTGGCTGCACTGCACCCTAAttctacaaattaatttttttatttctatcacTAAGCTACCCAAAAGGAAAAAA
S1_17359682	CaG1	17359682	A/C	CTGAGATTAAAATTAAGACCTTTTTTaattaagagagagagagagagaaaccaTGTTTCAGTTTTCATCAGCGCCTAAACCTGTAACGAGACCTAGCAGC	CCTTAACCCACCGCAGCGCTGACTTCACTACACACTGTTGTGTACAACGTTGCCTGTACTACCCACTGTTCTGCCGCAGCACCGCGTTCTCTATTTTCAC
S1_17386549	CaG1	17386549	C/T	GCAAGATGATGCTTGCTCATGCTGCCAGCGCACAAGGAATTTCAGGTGAAAGGCAACTATGTAATTTGGCTGCAAATGCTCAAGTGATGTTTCCTGTTCA	TGATTGAAAAGATTATTGGACAGTGGTTGAACAAGTCACTGGAGAAGATCATAAGCTCAATCATTTAAGCATACCAGCTGCTTGTTTCACTCACCCTGAA
S1_17492638	CaG1	17492638	A/G	CTTCTTCTGCATGTGTAGGAGACTTGACAGACGTTTCCGCAGATCCATTCCAGCTTCTGTTCAAAGATTGTCCCTTTAAATACTTTGCAGCATTTGATTC	ACCGACCTTTGTGAACTTTCCAAAACCCTGCTTGTTCTTTGAgaaatttctcttttttcttttatctctCGAGTCCTCGAGGCTATCGAAGATGTACCAA
S1_17558940	CaG1	17558940	A/G	ATTTGTATTCTCATTTAGCATCTGACCTCTTGGTAGAAACCGAGCTGTCTGTGTTGACCAGGGGCTTCTCTGTGAAGTAGAAGCATTGACTCGCATACTC	TGCTGCCAAAGGATTGTGCAGACTGATGCAAATTAGCGAACTGCTTTGGCTCCATGTTTGTAGGGATTCCATGTAGAAAGTTTGTCGATTTACTGCTGCT
S1_17558975	CaG1	17558975	A/G	GAAACCGAGCTGTCTGTGTTGACCAGGGGCTTCTCTGTGAAGTAGAAGCATTGACTCGCATACTCATGCTGCCAAAGGATTGTGCAGACTGATGCAAATT	GCGAACTGCTTTGGCTCCATGTTTGTAGGGATTCCATGTAGAAAGTTTGTCGATTTACTGCTGCTTGAATGTTGCAGCTGCCCTTCTCCAAATCTTAATT
S1_17560282	CaG1	17560282	A/G	AGCTCTTGCCTTCATTAGCTGAAGACGAGTAATCAACATCATCACACGCCTTTTGTCGTCGATCTCCATCATCTAATCCACCGGATTGCTCCACATCTTT	CGACCATTCTTTCTCTTCCTAACCACGTGCTGCCATATATTCTTCAAAGCCTCGATTCGCACCGGTTTGATTAGGTAATCACAAGCACCATGTCTCACAC
S1_17763949	CaG1	17763949	G/A	NNNNNNNNNNNNNNNNNNNNAATCAAGACATTACCACATCCACTGTAGATGACATAACAGAAGGCCAGTTATGGTATGAAATAGAGAAGGAGCTTCAAAA	CAGGATAATACCATTGACATTCATGCTCAGGAAGAAGTGGCAGCAGCAGCAAAAGAGATCACTGAAGAAGAGAATCAACTTGTTGATGCTGCAGAATGCA
S1_17819374	CaG1	17819374	A/C	TGAATTCCTTGCCCAACTTTTTGAAACAACACCCCCCCTTCAGATTTAGTCTCTGATGGCTGCGGTTGAATGGGCCGGTAGAAAGGGAAAAAGGTAAAAC	TCACTTAGGacttatttttctttacatTGTATTTGTACGTAAAACATAAAGCTAACAAATCCAAAATCAATTAAGTCACTAATTTTTTATACAAGTGCTG
S1_17983301	CaG1	17983301	T/G	AGGTGAAGACAGCAATTGTAGGTGGGATATTGGATGTGGGAGTATTTGCAGCAGCAGTAGTTGCAACTCAATTAGCATTACAAGGAGAGGCTCGTAGTGG	GCTGTGGGTATTATGGGTGCAGCTTTGAACATTCTTATGTATGCATCACCTCTTGCTGTCATGGTAACTTCACTTTCGACCTTCATAACTCATCATTCat
S1_18026465	CaG1	18026465	A/G	TGTGTTTTTGTGATTTATCTCACAGAAAACTATCCGACTCTTTATTAATATTGGAGAAGATATGCTCAGCTGATACTATCTTTTTCTATGTGTATACTGG	CGTCTATCATGTTGccttctctgttttctgcaattTGTATTAGTTGCAGCTTGTATGGTTTCAATTCTGTGTTTACTAGCTGTGTTAGAAGGATAGCGTT
S1_18044261	CaG1	18044261	T/A	TGATTGAATTTGATTGAGTAAAAAGAGTTTCACAAAGTTGTGGTGCAAATTCTATCCAAACAAGTTTTGGAGAGACCAAAACAGCTTGAAGAAAATGAAG	GCAGCTTGCCATTCATCACCTTGAAGTTTCCTAATCACTGATAAGTAAAAGTAAGAGCAACAAATTAAGTAATGATTTGGAATTGTAGCTGTGAATTCAT
S1_18050590	CaG1	18050590	G/T	CCATCTTCTCCACTGTTTATAACCCTCAACAAGATGAAACACATTCTTTATAACACTCAACAATATGAAACATATTAATCAAAAAAACATCTCAGAGTAA	GTCAGCATGGCACTGGCAGCTAACAAGTTAACATTCTGCTTGTAACAAGGGCCGCTCCTACAGATACCTTATACATCCTGAAGAATTAAGATGAGCATAA
S1_18131332	CaG1	18131332	C/T	CAATGAAGAACCCTCGTAGCGCTCTTTGTAAAACCTCTATTATGGCTGCTTCTGATATTTTCAATGCTTTTGGTGACAAGTTGTTTGATCCTTCTATCTC	GATGCATTTGATAGCTTGGTACTGTGGTCTCAATTTTCTCTTGTGTGTTTTATTGGTGTTTTTGGTTTATGGTTCTATTGATTAAAAGGGTTTTTTTGGT
S1_18131898	CaG1	18131898	G/A	GATGACTACTTTTAAAGTGAATATAAATTGgtctctatttattttagtgGAGTTTTTGTGTTTATGCAATGTTTCTAAAGGGTATTCTATTGCAGCAGGG	ATTGAGGAAATGGAAGAGTTTGGGATGGAAAAGTTGATTGAAGTTGCAGCTGATTTACTGAATGATAGACTTCCAGAGGCAAGAGATGCAGCAAGAAGTA
S1_18133629	CaG1	18133629	T/A	AAATGCACTAAGAAGAAGTATCAATCTCCAATCCTAGAAAATACTTTAGATTTCCCAATAGTTTGAGCTTGAATAAGCTCTGAAGGAGCTGCTGTGTTGC	GCAATAGAGTGATCACTTGGACTAGCAAGAATGATGTCATCTACAGACAAAATGAGAACAAAATTTGAACCTGTGCCTTTAGTAAATAAGGAAGGATCTG
S1_18141971	CaG1	18141971	G/A	AGTAGAGGAACTCCTCCCTGCTAAATATCGTGATAAAGCAGCAGAATATGAAAAAGGAACTGATACAATGGATGTGTGGTTTGATTCAGGTACAAATACA	TAATCTACCTGAGCTAATCTTGCCGGCATATAGTTGTCCATTAATTTAGTTCATTGTTTACTTTCTTTGAATTTGGTGTTTCTTGGCTGGTTATTTTTAC
S1_18150151	CaG1	18150151	G/A	AGAACCCGAGAAATTCAGACTGGCAGATGAAAGTTGTTCATAAAAAAAGGTTTTAACATGGAAATTTGATGTTAAAAGAAATGCAGCAGATGGAATACAA	CATGacaatgatataaaaaaaaaaaagatcagCTTGTTTTAAGAGAAAGATTAAATTCGTCAAACCGATGAGACCCCAAAAAAAATCTCAGCATATCAAA
S1_18153870	CaG1	18153870	T/G	TTTATGTATCTCATCTAATAGTTAACATTAACATTTACATGGTTTATAAATGTCACTCCATGAACCAAATAGTAATCAAGATCAAAACAGTTTGGCAAAA	CCATTTCTACAAAAAGGTTTACACAAACTTTCCAAAGCAGCACCTTGAACATTGAGTTCCTTCTTCCATTGTTGGAATATACAATGGAAGGCCTCACTTT
S1_18153930	CaG1	18153930	C/T	TGAACCAAATAGTAATCAAGATCAAAACAGTTTGGCAAAATCCATTTCTACAAAAAGGTTTACACAAACTTTCCAAAGCAGCACCTTGAACATTGAGTTC	TTCTTCCATTGTTGGAATATACAATGGAAGGCCTCACTTTCTTCCTCATTTCTAAACTGTATAGCAACTCCCCTGGAATAAGATGTCTGGTTCAAAAATA
S1_18779223	CaG1	18779223	A/G	AACCGGTATTCCAATTTCGACTAGCAGATGTAGGGGCAATAgcagaaaaaaagaaaaaagattttcctagggtttttttaaataataaaattatagagTT	GCATATGAGCTGCAAATGAcctatttataaaatagaaaagcGGAAGAGTCAATGAGTATTTTTTGTATTCATAATATGTAACCTTTCAATACATAAGCTC
S1_18801105	CaG1	18801105	T/G	ataaaaataaccatATTACAGTTAATGTATATTGCGGCCGTAACATAACAGTTTTAGAGATCTCCAGAACATCACGGCACCCGCAATTATCGCTGCATCT	TCCACATTTTACCACAATATAAAGGTTTGCAGTGTAACCACAACTGCAACCAAATTTCAAACCACGGAAGCAACATAGGCATATTGACATGTAAACACCA
S1_18890559	CaG1	18890559	A/G	TGAACAATCCAAAAGAATACCATGTGACATCTTATGGTGCAGACCCAACAGGGACTTCAGATAGCACAGATGCAATACTTGCAGCCATAGCAGATGCAGC	AATGGTCTAAGTGAAGAACATTTGATGGAAGGCATAAGAAACCTTGGAGGTGCACAGATCAATCTTGAAGGTGGAAATTACTTGATCAGCAGGTCAATCA
S1_18910213	CaG1	18910213	C/T	cattttttatattatgttgTTTTTCATGTTACTTTATAAGTAGTTATGATTAAAGTCAAATGTTCTTAATGATCTGAACAACTACGATTGACTGATGGTG	AAAAGATCTTTACATATTTTTGAGGCTGCTCCTCCATTTGTTATCAGATCAAGTATGCATTGTTTTCCATGTTatagaatcataattataattaatttca
S1_19055085	CaG1	19055085	C/T	TGTCTGATATTGGTCCTTGGTCCCTTATGGACGTATCAGCTCAAAACACAGATGTTATCCTGAGAATGATGGCAAGAAACTCAATGTCAGAAAAGCTTGC	GAAGACATTGATGCTGCTATCAAGAGGATCTCAGATGAAGCATATGAAATTGCATTGAAGCATATCAGGAACAACCGTGAGGCCATTGATAAGATTGTCG
S1_19166597	CaG1	19166597	A/G	CCATTTCTTGATTTCTTTGAATCAAAATGATAGTTACTGAAATCAGGTGGAAAGTGTGGCGGCAGCTGAGACGGCAAAGGAAAGGAACGTGGCAGCTAAG	TGACAAGGGGAAGTGTGGAAAAGTAAAAGGACTAGTTAGGTCTTTGATTAAGAGTAAATCCCCAATTTTTGTGGCAGCAGATGCCAAATTGGTACATAAA
S1_19252938	CaG1	19252938	G/A	GCGCTGTCACTTCAACCATCTGTATTCCAGGTGTTACTGGCACGGCCTCGTCAGTTGCATGCAGCTTGAGCATTTTATTGACGGATGAAACTGTTACAGT	ATTTGTGCCCCCCGATTGAACTGGAAGGAAAATCCCACCCTTAGCAGCTCATGGTCTAACTTGTAGCCAAGTGTATAGAACATACGAAGTACATTCTTGC
S1_19254161	CaG1	19254161	G/A	TCTCAGGAGAATGATCCTTTTTCATTCTTCCTTAATAGTCAAATTACTTTCATGTAAGGAAAAAAATAGAGGAAATATTGTTGGCTGCAGCATAACTTAA	TATTGGAAGAAAACACTCACCGAGATTTGGACCGTTCTTGAGACATATTTCATGGATCCTCAATCGTTCTCTTTGAACACCACATAGCCCCTGAAGAAGA
S1_19276489	CaG1	19276489	A/G	ATATATGCTAGTGAACTACATTATCTTACAATAAATCAATCATAATTATCAGAAGATTAAAAACATTTGACTTAAATTGTTATTACTTCTAAAGCTGCTT	TATGATTTTTTGTGATTTATCAACAGTGTAAAACTGTTTTACACTCAACATaatatttgcattatatttatGTTGTATTGCAGTGGTTGTATTGATTTCA
S1_19526548	CaG1	19526548	G/A	tattaaaaatagattaGACTGACAGCCactaaatagattaaaaaaaggTTAGACTAGCAGCCACTTAAATTTGATATAAGTTACAACCTAGTTGTAATAA	AGGTTTGTGTAATAATCTCATGTTTGTAATAACCTAATCTCATTCGACTATACTATAACCCTAGCTCAAACACTTGGAAAATGCCATTGCTAGCTAAACC
S1_20004655	CaG1	20004655	A/G	ATAAGGGTAAAATGAAGTACATAAGCTTCCAAGAAACGTACTCTCCAAATTACATCACATATTGCATCAGCTCCACTTTTATTATCAATGTATTCCAAAA	AAGCAAAtgaaaatcatttgaataaaatgTAAGAAAATTGTACCTGCTGGAGCAGCATTGTCAACCTCCTGCCTTGCAGCAGGTACATTTTCAGCCCTGG
S1_20005747	CaG1	20005747	C/T	tgatatAATTCTCTCATTCTCATTACTACACAAACTTCTAATCCATTGTTATACCAAAGAATTATAGTTGATAACATGCTGCTAATACAGGTTTTATAGt	gaatcaaataaaaaaaaagggaagacaagaataatcattttaaatttttattaccaCCATTAAACCATCTACACCTGACAACCATCAAGCCTAACTCCGT
S1_20070172	CaG1	20070172	C/A	ACCAGAAATAAGAAGGCAgcagactagaagccataagaaggAAGCTGTACAGGCAGCAAGAAACAGTAGAGAAAGCACCAGAAATAGTGGGACCCACTGA	CAAACTTGGCCAAAACAGGAAGGATGGCAGCAGACAAGTGGAACGGGGCCGAAGGGGACTTCGTCGGAGGTCTGGATGGTGGCGCGTGGGCTTCACGCAC
S1_21926081	CaG1	21926081	C/T	ACATTGTCATCTCCAGATCAGGTCATGTCCGAAAGCGCGTCGTCAAAAGCCATCAAATGCGCTCTCACGCGCTGCTAATCTCTCTTGCGAGTAGATCTCA	GCGCCGCCATCTCCACAGCGTGTGACAGCGCGTTTTGACGCCTCTCAGTTGCTGCTTGGTCGTTCAATCGCGCCTCAACCTCGCGATTTCGAATCTTCGC
S1_24070908	CaG1	24070908	C/T	TTGTCGAGAGTAACTGTTGCTGAAGCTGCGAGTAGGTTACTGGTTGCTGTACACACTGATTTGGAATCTGGTTAGAAGCAACTGTCCCGTTATTCATATT	GCATTTTGACTCggctgttgttgttgttgttgatgctGTTGCTGTTGTTGAGGCTGCTGCGCATTCTGTTGAGTCTGTTGGGGCTGTTGCTGTGGCTGCG
S1_24571591	CaG1	24571591	A/T	caacatcctgaacaactgacttcagggatgtttggatagatgtcaaagtagcttccatccttgcattAGACTCTAGCagtttggcattgtgtgccatttg	gctgccataaattccatcAGTTTTGTAACATATGCAGGAGTCTCAGCTGCAGATTCAGAGGCTTGTGGAGGAGTTGGCTCAACATTTGGCATTGTCCTAA
S1_24763418	CaG1	24763418	G/A	CACAAGTCATAGCCTCAACAACAGTCAAACCAAAAGCTTCATAAATTGCAGGCTGCACAAAAGCACCCTTTGTGTCACAAATGACACGGTAGAGCTCTCC	TTCCGAATTCGGTTCATCTGTGAGGAAATCCATCTGAATTGGCCGTTTAGTTTGTAGGTCTCGATTAGGCCATACATTTTCTTCATCTCAgctttttctt
S1_24763607	CaG1	24763607	T/A	CAgctttttcttctagatctttggACTCCTTCCTCCTGTCTCCGGCAACAACAACAAGGTTTACTAACTCCCTTAGGCGAGCGTTCTTACCGTACCATTC	ACAAGTCCTGTAATGTTCTTCACTCGGTCCAACCTTGCCATGGTGAAGATAATTGGCTTGCTGCGGTCCTTCAATACACATCTGTCATGAAGGGCCGTTA
S1_24828169	CaG1	24828169	C/T	aaaagaaagagaagccACTGCTGATATTAATCATATCGCATCATACATAAAGTCAGCAGCAAGATCGAAACTGCAAAAATTTGTTACAAATTTAGCCTGA	ATTGTCAATTAATACCTTAAATGCTCCGAGTCCCTGCCGCCTATCACAGCCAAAATGAGCCCACTCACCACATATACCGCAGTTCACCCAATCACCTGCT
S1_25192363	CaG1	25192363	T/C	TCATTGCTGCCACTCCTACTAAGTCAGCTGAAACGAAGAAGATTAACAAACAATATCCCCTCATTTCACTTGTTTCCACAACCAGGCCTTCTTTTCCTTA	GGAAGCACTGATAGTATCGCTTCGCTGCAGGCACTTTGCTAAAATTAAACAACTAATAAACCTAAAATTATCATAAGTGTGACTTACAATTTGCATGTAC
S1_26026817	CaG1	26026817	C/T	TTTGAAACATTGGTTGTGTCTATCTACAGTTATTGTAAATTTCATCATTGATATGTTTAGTTTGACTCCACATATTCTACCTTCTATGAATTGCAGCAAA	GGCCCAGATCATATGAGAAACATCGATGTTCTATCTCGTCTGATTGGGAACCTGGCAAGTGTTGCTGGTACGATAAACGGAGGAAACGTAGCTGGTATGA
S1_26472419	CaG1	26472419	C/T	CTCTTCTAGAATATGTTCTCACTTCTATTGTTCTATTTCGTTCCAACAAACATTTTCAGGCCATTGAAGCTCAAGATCCAAGTCATCAGTGCGCAGAGTA	TGGAATCACAAAGTTATCCCTACATCTCCAGGCAGCGTTATCGATAACTGTAATGACCTAAGTTGTTCAAGTAGTCCTTTAGATAATGTCAATACCAAAA
S1_26481730	CaG1	26481730	C/T	AATGTAAGGTATGTCCATTGAAGATTGTCACTGAATCAACTAACAATTTATGTAAACCAGTAAAAGCAGCCCAGAAGTTTATATAGCTAGATTGTATTCA	CATCTATATATTcacatttcaaaagaaaaactaCATATAAGCTAAAATCACTTACTGCATGGTCAAGATGGGAAACGGTGCTTGACTGAGCAACTTTTTT
S1_26484868	CaG1	26484868	G/C	GGACATATTAcaaaaactataatattttaatttttaataataatgcaACACAGAACTCAGCTGCAAGACAAAAGGGTAAGGTAAACAATCCAATTACCGG	CTCCCTTTGCAAGAGCATCCGATGCAGGTTGTGGTCTCCCACACTCCAAGTAGAGTTCAGATGCCTTTTGATAGAAGTCTGCTACTTCTTTCCAGTTACT
S1_26784548	CaG1	26784548	C/A	TATCAGCATAAAATCACTTGTGCAACACCTGGGAGGTATAAACTAAGTAAAACGGTTTTGATAACAATACAGAAAATCGGGTTCACTGCAGCACTCAACA	AACCTTACAATCCTATAATAAACTTTGAAGTACGAATATTGACACAGACACCAAATGCAACACTTACACGGACACATCGACACTgacaataatttgataa
S1_26807403	CaG1	26807403	T/C	TGCATACTGACCGGCCTCTGAAAAATTTAAACACCCGATTTTTCAAATATGCCCGTGCAGCGGCCAACGACAGCCTGATTAACGCCTCCAACTGCCTAAC	GTCATACGATATGTATCACTCCTACGGAGAGTAAGAGTCTACCATGGTATCTGAATGAGCTGCATTAATAAGGCTATGTAAGAAgcacaaaagaaaaatt
S1_26915534	CaG1	26915534	T/A	GCATTTCTACTAAAAATTCTCTTATTACCTAAACATGCATAAAGTGCACCCTTGTAACAGCTACTTCTGTGAACAATCAATCTCCCCTGTTAAAAAATAG	AAGTGTCACTTCATCTTGTACTTATTAACTAGGCTGCAACCAATACTTagcaaaatacataaataacattttaaagaACACTACTCTAGATAATCCTGGT
S1_30636455	CaG1	30636455	A/G	TCCGTAACAATAACTGAGACATAATCTGAAGGTGTAACATCATACCTgtcaatcaaaataaaatcagtCAATCTAATTTTGGACAGCATTTTAACTTCAC	TAATTGGAATATCTAAATCTTACATTAAATTCAAAAGCTGCAAATTCTTTTCAGTTGTCCAATTGTCCAGATAATTGACATCCATTCTTCCAGGAACCGT
S1_31589859	CaG1	31589859	A/C	ACTCCTTAACAACTTATGCTATTTATAAACTGCTGCAACTGCTGCAGAATTAAACATCTCAAAAAGTATGAACTTGGACTCTTCCATTTTGTTGGGAATG	AGGCCTTAATTAAATATGCACTCCATCATTGAAGACGGTATTCACGAGCTGCCGCAGCCTGATTCACCGCCTTGAGGATGCCTCGTCCCACTATAATAAT
S1_31590263	CaG1	31590263	C/G	AACATCAATTAATGCAagtaaatgtgttttttttttactacagAGAATTTGGATCCAAGGTCAACAGTTTCATCGCTGCAACTCTCAAACACCTCTTGAG	aaaacatataaaatcatttatgaTTCTTCACCCAGAGAGCATATAGACTTTGGAAAGAGTTGGTGATTGGAAAATCATATGGTTAATCTAATCAAATAAC
S1_31638443	CaG1	31638443	T/C	acaaagACAGgtttttgtggctgcaaagacCCTCACAAAGGCaaccttttgtggctgcaaaagccctcacaaatgtcaacgTGTTTCACaaactttgtgg	tgcaaaagccctcacaaaagtttgtgaccagcttatttgtggctgcctaaggccgccacaaatagcCCCTTTGTAGCTGCTATTtgccctttgtgagggc
S1_32436509	CaG1	32436509	T/C	gtgtagaatctaaagtcctgaaagcataataaataacatgggcagccttgccaaccctttgtgcaaggactgctcccactacatagttagatgcatcaca	aTAATTTCAAAAGAGATGGTCCAATTAGGTGGatgaattatgggagtagaggcCAGTGCTGCCTTTAAGCAATCAAAcaccttcttgcatttgtcatcaa
S1_33277046	CaG1	33277046	C/T	AGGATGGGTATTGCTCTTAATAGCTTTAAGATGTTTGATCTTTTtgtgcaattgtgttgtgtgttgtatcatgaagagcttgctgcattttatagaggtc	aagctctttgatgaccgttggaattcattacaaaagatccaaagtttttcatcataattacagaactgccattcaGCTTTTCTAGCCCAGGCAACAGCCA
S1_33277091	CaG1	33277091	T/A	gtgcaattgtgttgtgtgttgtatcatgaagagcttgctgcattttatagaggtccaagctctttgatgaccgttggaattcattacaaaagatccaaag	ttttcatcataattacagaactgccattcaGCTTTTCTAGCCCAGGCAACAGCCATCCTCGCGCATCCACAGCTTTCTTGTAacttgatcttgacatgtc
S1_33504104	CaG1	33504104	C/T	ACTATATTCGATTGGCTTATCTGATTGATGTAGGTAGTGATGGCTAGTGGAAGGAATGATGCTGCGATTGCTGAGGCTCTAGAGTCCATGGCAGGAGTTA	AGTGCAGGCTCTCCAAGCTTTGGCTAAATCTCAAGCTACTGCACAAGCCTCTGCGCAAGCTGCTACTCAAGCTGCACAGATTGCTGCTCAAGCTGTTGCT
S1_34953562	CaG1	34953562	C/T	cAGCTACAAAGTCTAAAATTTGTGAGGGTCAAGTCCGTCACAAAAGCCTGAAATGACATGTCAATTTGTGGCTgtataggccgccacaaacgccTATGAC	GTtaccttttgtggctgcaaaggccgccacaaaggaataAAGGTGAAACTGATTTTCTGGCCGCCCAGACCGTCACAAATTCACAAATCCGTTACATTTT
S1_36014093	CaG1	36014093	A/G	gcttggactttcaaggataatcctttctttttcctgctttccagttctgattcgtccagccgatgcagttccatttcatgttcccttagttttccaaata	tgttgctgttgtcatctttgctagatctttagattcagctatggcagttattttgggctgccattctctggttagacacctcataatttttccaatatGC
S1_37647656	CaG1	37647656	G/A	AGGGATGCTTATGATGGGAAAACCATAAAGGTTTGCCTTAGCTGCtcttatttttccttcttttcttcttcaactagttttcttgaaaagtttaagaaaa	GGGGGAGTGGGGGCTTGCTGATTTGTTTCTGCTGATGGTCATAGTTTGTTGCTGCTGCTTATacttttcttcttattttgCTGCTATAAGTTCCATCTTC
S1_37651679	CaG1	37651679	G/A	CAGACAAACCGTCTTGAAATTGTATTGGGCTAGCACTTATAGCAGCTGAAGCCCAAACTAGAAGATGGCACAGCTCACAATTTCAAACCAAAACAAAAAA	CTATATTGGGCCAACGCTAACCACAATTGAAGCCCCAACTAGAAGGTGTaacatcttcaaacaaaactgAAACAATATTGGATCAATGCTAATTGCAGCT
S1_37651764	CaG1	37651764	A/C	AACCAAAACAAAAAAGCTATATTGGGCCAACGCTAACCACAATTGAAGCCCCAACTAGAAGGTGTaacatcttcaaacaaaactgAAACAATATTGGATC	ATGCTAATTGCAGCTGAAATCCTAAGGAAAACTTATAATTGATGATGGTGTTGGTGGCATCACAACTTTGAACCAAATTGGaatagtaaattaattaagG
S1_37651823	CaG1	37651823	A/G	AGGTGTaacatcttcaaacaaaactgAAACAATATTGGATCAATGCTAATTGCAGCTGAAATCCTAAGGAAAACTTATAATTGATGATGGTGTTGGTGGC	TCACAACTTTGAACCAAATTGGaatagtaaattaattaagGCACATTAATAGCAGCAGAATCATATATGTGGTGTAGCAAACAACATCAACACCTAAAAC
S1_37651827	CaG1	37651827	C/T	GTaacatcttcaaacaaaactgAAACAATATTGGATCAATGCTAATTGCAGCTGAAATCCTAAGGAAAACTTATAATTGATGATGGTGTTGGTGGCATCA	AACTTTGAACCAAATTGGaatagtaaattaattaagGCACATTAATAGCAGCAGAATCATATATGTGGTGTAGCAAACAACATCAACACCTAAAACAAGG
S1_37654926	CaG1	37654926	C/T	ATAGAATTCTCGTGCAAGAAGGTTAGATGAGAAATATATCAAACTATCAATTTTACTACTATAGTTATTAGGTTTTTATATAAGACCTAATTCATCCTTA	AAAAGCAGCTTCTAAAGTGAGGGGTAAGGTGAGATGTGTCtctttttagtctttataaactATGTTGAGGTTTTATCTCTATTTAATGTTAGACTTGAGT
S1_37768333	CaG1	37768333	C/T	GTACAACCCTTTTCATTTGCAACATggaaagagagaaaaagatGACCCCGTACAAAAACTTGTGGTAGAAGTACACTATATAGAAGACCATGAATATAAG	CCAATGTGCAGCTCTGAAGTTGAAACTCTCTATCTCTTGTCAATGTCCAATTAACCTTCTACTCACCATCAGTTACATACATGGTTTTGTAAAGAAAATA
S1_39107150	CaG1	39107150	G/C	taACGGTCTCAGGCGTTTGTGGCGGCATGTGCAGCCACAAATGAACATCTCCCTTCAAGCTTTTGTGGCGAATTTGACCCTCACAAATTTTagattttgt	gctgaaaaagccctcacaaaaatcttaaaaatttaagtggattttgtggctgcttaagccctcacaaaatcacaacgttgtgattttgtgagggcttagg
S1_39284888	CaG1	39284888	A/G	tatatctttatgttgtttaacaaccatttgaaataatgtaatgttagtatttgcagcaaaagaaagtaggatacaAATAACTTCTAACCTGGCTACTGGA	GaaatgtctcagtgtaatcaatgcTCTCTTGTTAAATGCAGCCATGTGCGAAAATTCTTGCCTTATTTCTGACCACTTCACGTTTTTCatttagttgttt
S1_39741105	CaG1	39741105	C/A	cacaaagggcaaatagcagccacaaataagctggtcacaaacttttgtgagggcttttgcagccacaaagtttGTAAAACACGTTGCCATTTGTGAGGGC	TTTGCAACCACAAAAggctgcctttgtgagggcctttgcagccacaaaaacTTGCATTTGTTAGGGCACATgccgccacaaaggacagactgattttaaa
S1_40346280	CaG1	40346280	A/C	AACAACCTGAGAAATAAAAGTTGTCAAAGATTAGAAGCaatgaaaagaaaacaaaatttaacgATGATGCAATACTGTGTCCAGAAGTAGTTATTGGGGG	ACAAATTACCCACTGCAGCAGAAAGAAATCATGGAAAATGACATATTCATCTCATTACTAgcgaaaataaaatatgattaaaaggATGCACAGTTTATTC
S1_40367940	CaG1	40367940	G/A	CAGATACTATTATTGTGCCACAGAAAAAGAAAGACAGATAGGCATGCAGCTATATCCAATGCTTAAGCATATAATAGCAATATTTGAAAGGGAAAAAATA	TTGGGATTATATTTTGGGAAGGACAAAGCACTCACAGTTGAAAGTTCAGCAGATAATTGCTCTTCGTTGGCTGCAGCAGCATCTTTTGCTGATATTAATT
S1_40496077	CaG1	40496077	G/A	GTTAAAACCAACCTGCATTTATAAAGTAACACTCCCTGCTGCCAACTAAAACCTGGGTGAGCATTGGAATCTGCTACACCCTCATCCAACACCTTTTTTA	ATGAACATCCTCCTTTACTTCTTGTTGAACCTGCTGTATTTGCAGCCAAAAATTCTTGACAGAGAATCTGTCGCATTGTTCTTCGAACGCGGTTTGTAAA
S1_40496102	CaG1	40496102	C/T	GTAACACTCCCTGCTGCCAACTAAAACCTGGGTGAGCATTGGAATCTGCTACACCCTCATCCAACACCTTTTTTAAATGAACATCCTCCTTTACTTCTTG	TGAACCTGCTGTATTTGCAGCCAAAAATTCTTGACAGAGAATCTGTCGCATTGTTCTTCGAACGCGGTTTGTAAATAACATCAAAATGATAGCCAAGGAG
S1_40499799	CaG1	40499799	C/T	ttCCTCTTTTTCCTTTTGTTTGGGTTCTGCAGGGCTTTTAATATTAGAGGTCCCTGGTTTCTTAATAACAGAAATCGTCACCAAAGGATTAAGCTTTCCG	GACCGCAGCTCAATTTTTCTGCATAAACAGATGACATAATGTGTTACAAAAATAATGTGTCACATGTTGAtggtaatataaaataaaataaaaattagac
S1_40570939	CaG1	40570939	A/G	TTCTTGGTGCAAATACATTTTCATATTGACCTTGATAGTTATCATCTTCATGCATTGTGTTTCTCGGAGCATCTTGTTCATAAATATAAACTCCAACGCC	TTGGAATTGACCTTCGAAGTTTCTTCCTCCAACACAAAATCGTCACTACTTCTTGACTGCAGCAACAATTTAGCATTATAATCAAATTTCAATGTAGAAT
S1_40585026	CaG1	40585026	T/C	gccatattaaaaaaaaaaaacatatcatactccaaaacaaacttaaaagaaaaaaactgcTGCGCCTCCCAATCAATGTAGTCAAATAGTAGCCCCATAG	GCatcagaatttgaacaaaccactATTGTTCTGCAATACACGATTTAGCACAAAGTATGGTCAAATAGCAGCTATAGAGGTGCTATCGCGCAATAGCGTA
S1_40745492	CaG1	40745492	A/G	CGGCCACACAAAAAAATGTATAAGTAAAAGGACCGAAATAcctttattaaaattacaaaattacaataatgCCTAAACTCTAAATCATATCCTCTCTCTC	TGCGCACGCTGCTCTCTCTCACTAGAAGATCAGAAATTGCCGCTAAGCTTTTCTTTTAGCTCTAACTCATCCTGGGCGATTCTTATTATTCTTGGCCACT
S1_41017977	CaG1	41017977	T/A	AAAGATGGGATTCAAGGGAACTCTTCCTTGTTCAAGACCATTTTCCAATGTAACAGCTTTATATTCATTTATTCCTTTTGACAGCGCTCTTGCTTAGTTA	TTTTACAGATGCATTTAGAGAATAAGTTGCTAAGAAAATGCTGTTTTTTAATTGCAGCTCCCCTTGAGAAATTATTGCAAATTATTCTCGTTAGAGATGT
S1_41178168	CaG1	41178168	G/A	ACATATGATATGTTTCATGTGAATTATATGTTCCATCCatgaaattattaattagtCAAAATGTTCTATGCTCTTGTTTTGTGCATATACAGGCTGCAAG	AATGCTGGTGTTCCCGTAATATTTGATGCTGGGGGAATGGATGCACCAATTCCACAAGAATTACTGGATTATGTTGATATTTTTAGTCCTAATGAAAGTN
S1_41179702	CaG1	41179702	A/G	AGTCCAAAAAGGAATGCCTCAGATTTGCCGGTACGTACAACAGCAAGTATTTTgctgggtttttttttttttggaattttccCTTTGGAAAAATGTGCCT	ACTATTATGTGAAAATTTTACCACAACAGCTGCTGCAGCATCTCTTTGTGTTCAAGTCAAGGGAGCCATGCCCAGCATGCCGGATAGGAAATCTGTTCTC
S1_41437483	CaG1	41437483	G/A	TTGCAGTTGTGGACCATAATTTAGAACTATATGGACTCGATTAccgcaaaaaaaaattacttggcCCTATTAACCTTGATATTTGAAAAAGTGCCAATAA	TGTAGCTGCAATTATGGTTGTGATGCTATTGCAAAGCATAGACCTTTAAAACTTTTATATTGCGACCGCAAATTGCAGCTGTGGAGCTTAATTTGGAACT
S1_41437546	CaG1	41437546	C/T	gcCCTATTAACCTTGATATTTGAAAAAGTGCCAATAAGTGTAGCTGCAATTATGGTTGTGATGCTATTGCAAAGCATAGACCTTTAAAACTTTTATATTG	GACCGCAAATTGCAGCTGTGGAGCTTAATTTGGAACTATGGACTCGATGACCTTAAAAAAGGTACTTGGCCTTCCGAACCTTGATATTTGGAAAAATACA
S1_41439593	CaG1	41439593	A/G	GAAATTGCAGCTTCTGATATTCGCAAAGATGTCTTGGTATCATACCAACGAGATTATTCGAAGAGATATCAAGAATAGTAAGGTTCTTAACAGCTCCAAG	TGAGGTGGAATCACACCTTCAAGTTGATTATCAAATAGCTGCAAATCCTCCATGAATTCAAGGTTTTGAAACTCCAATGGAATTCTACCTGTTAAGTTAT
S1_42610115	CaG1	42610115	A/C	AAAAACACATGTCACAGTTACTATTGatgcaatttttttgaaaatttaaggTTGAACTCTATCTATTATTAATGTGCTGCATAATTTTTAGGCTTGTTGC	TTCAACTTAGGTTATCTTCCCGGCGGtgacaaagaaataaaaacaagatCAGAAACAACGTTAATGGCATTAGAAGCTGCAAAGAGAATTCTAATACCAG
S1_42692718	CaG1	42692718	C/T	ATATAGCTTTATCCATGCTTATGATGCACGAGTCGTTGTTGCTGTCCATATTCTTTTTTActtgtatgtcaagacacgacccatatttagcaaggcatgg	tgacttattttaggagcagcagcagcaactgattttccccgatccagttttttagcagcaactttggcagctttattaccctccagcttttgATGTTTTC
S1_42894536	CaG1	42894536	G/T	GACATACTTGCTCTTGCAGCAAGAGATTCTGTTCTTTTGGTTTGTTCCCAACTCCTTATAACATTTTATTCTGTTGAGAGGTTTCAATTTTGATGCATTT	GgctttaaatgatattttggaAAATGTAATACATGGCTGCTTTGATAAATAAGGTTTTGTTTCTTTGTCATGGGAATTACTAGTTTGCAAGTTAAGGCCG
S1_43053370	CaG1	43053370	G/A	AAAGAAGCCACAATGAGCAACGGATATATGGCTTTTGTGGCTGCCAAAACGGTTAGAAAGGCGggcgtttgtggcggcctgggcggccacAAATGGCAAC	GTCCTTTTGgagtttgtggcggcctttgcagccacaaaaggtaACGGCTATAagcgtttgtggcggcctggacGACCACAAATGGCAACGTCACTTTGGG
S1_43305904	CaG1	43305904	C/A	GAAGCTGCCATCATCCCACCGTTCAGTTAGTTTGCATCTCTTGTGATAGTAAGTTTAAGGGTTCATGTTTCCATCTTGGAACTAAGTACAGGGAGAGTTT	TCACATGGCTGCTGTTGAGGCCCATCTAACATGATCGATACCATTTGCATCAGGGGTGAACTGATTATTTTTCTTGGTGATACTGTATACACAACTATAA
S1_43724839	CaG1	43724839	C/T	attttatctaaagaagaaaaaaaaacagagataCTGAGTTATAACTTCATAGATAATCTGAGTTCCACTGATATCATTGCTGCTACAACACATTCTAAGG	GATTAACTCTGTAACAAGTCAGTTTTTCAAGCTTTTgctaattattatttgtttgtttcacTAAGGTTCCTCGGTACTTGTCGATGCTTCTGAACGCCTT
S1_43725059	CaG1	43725059	C/T	CCAGCTGCAACGAAACACATAAATCTTCATCACATCCATTTCTCAATGAAGACAAATTCTCTGCCGCTGCATCTCTGTCATGCACGGTGTTTTTGTGCAT	GGTGACCGCCCAATGAAACTCGGAATAAACTGATGTTCGATACTTGGACCGCCTACCTTGATTCCATCTTCTAATTTAAATTCAGTTTCCATGATTGAAG
S1_43727804	CaG1	43727804	C/T	GAAAACCAATTGCTGTTCCAAGGCTGTAACAACGCAGTATCTTGCTGTGAAATGCTCTGATTGTCATGAGTTCAAGTAATGTGGTTGCCTGCTGCCCCTT	GGAAGCCGACCAAGGGTTTCAGGTAGGACCCCCTTTTGTAGATTTAAAAAGTAGTTTGCTCTCTCTTCGGCAGCATCAGGCAAGCGGCTAGGCCACGAGA
S1_43782277	CaG1	43782277	G/T	AGTTTCTGGGTTGGGTCGTGCTATCTATAAGAGTCATGAAAATGGCTGCTAATATGGCCCGCCATAGTAACCTGTAACACCTTGCAGAGTTTATGGCAGG	GACTGCAATTCCATTGTGCCAATGCTATAATGCTGAGTTGTCTGTATGTGTGTAAAATCTACTTCTGAAGTTTGATGGTTTAAGATGAGGTGATGTGTCT
S1_43924746	CaG1	43924746	A/G	AGGAACAAGGAGACAGTTTGACTCGAAGAGAACATTTGCTGCATCGAGTATGGCTTAATGGGGGAAAGCTctgcaaaaagaaaaatagacgATACACAAG	acaagaaaagagaaagcaacAATGCCATTGATGAACCTTGAGATGTGGCAACTCATTGCTGCTGTCCTTCAGGTCTGGTGGTTTTGTTGGCGGTAGGTCT
S1_43924753	CaG1	43924753	A/G	AGGAGACAGTTTGACTCGAAGAGAACATTTGCTGCATCGAGTATGGCTTAATGGGGGAAAGCTctgcaaaaagaaaaatagacgATACACAAGGacaaga	aagagaaagcaacAATGCCATTGATGAACCTTGAGATGTGGCAACTCATTGCTGCTGTCCTTCAGGTCTGGTGGTTTTGTTGGCGGTAGGTCTGGTGGTT
S1_43934024	CaG1	43934024	G/T	acATGTTGATAGTTGATATTATTAAATCTCTTAAACAATATAAAGTACCAGTATTCTCAATACCCTCTTAGGTGAAGAAGGTAAATTCATGTGAGACAAG	TCTTAGTGCTGCTTCCATAATTCAATACTCCACTTTCTTGTGAGGTCAATTGATTCCCAAGATCATCTCGGGTGAAGGTCAGATTCATAGGGGACAGGGC
S1_44938152	CaG1	44938152	A/G	CCAATTGTGGAATCGAAAAAATCTTGGAAGCTCCAACAGGCTTGCCTGATGTAGGAAATAAATTCGACAAAATAGTGGATTCGCTGCTAGCATAAATCCC	TTGTCATCATCATTGCGTCTTGGTCTATTGAATCTTGTTTCAACATTACCGTCCTCAAAATATGTTGAACAAAATCTAAGGCATTCTCCCATAATGTATC
S1_45351390	CaG1	45351390	A/C	tcttccgctgtcaaatttgttgcaaaaagatgtcaatttcaccttcgatgacaaatgaagaaggcgtttgatttcttaaaggcagcaCTGACCTCcactc	cataattcagccacccaaatggaccctcccttttgaaattatgtgtgatgcatctaactatgtcgtgggagcagtccttgcacaaagagttggtaaggct
S1_46793331	CaG1	46793331	C/G	TGCAGCAATGAGGGCAGACCCAGTGTAGTCCCTTGCTATTACTCTCCATCATGTCTTACCATTTAGGAAGCTGCCAACATTTACGTGGATCTTTGATTGC	CACTGATGGAGGAGACTCCATCATGTCTTACTATTTAGGAAGCAGCCAACATCTACTTTGTGTTCTTGGGAGTTGTATTAACTCTCTCTTAAACTTGCAA
S1_46936201	CaG1	46936201	C/T	TCTCGTAATATACTAACCACGGCTGATAGAGTGCTTGCAGCTGTCATTACAACAGAAAGCGCCACATTTCCACTGCAAAACAAATACATCATCAGCTTAC	GTGCTCACCAAATCTATTAATAAGTATTaattggaagaagaaaaaaaagttatgtaCCGTGCAAGATATGTCACAATATTACTAGCTGTGCCTGCAACCA
S1_47020565	CaG1	47020565	T/A	AAAAAAGCTACACAAATGTGTGTTCAATATCCGTTTCTATCCCTTATGAACACTTTTTTGGCCACTAAATTTTAATGCATGTGTcaatattattactaaa	taatTTGATACCAATCTGGTCCATAAGATGATGAGCTGCACGCTGGATGGACAACTGGCAATATCTTTGAAGGGAAATCCTTTCTAATTTGAGCAAATGT
S1_47187619	CaG1	47187619	A/C	CGATTGAGCTTTGGTTACAATGAAGGCAACATAGGATTTTATGGCAGCATAGTCATGCAGTTCAAAAGCCTTGCCACCAATGAAGATTTCTTTCCGATGG	AGCATATGATTTTATGGCAGCATACTCATGGACTTGAAAGAAATCGGAATATGTTTATGATGAAGAAATTGGaatcagaatcgatttgggagcTTTTGTT
S1_47263589	CaG1	47263589	C/T	TTCCAGCAACTAACATAGTTTGTTTGCGACCTAGCTTTCTGGTTACAGGGGAAGCAGCCATGGAAGCTAACAAGGCTGCAAGGTAAAGAGATGATGTGAA	AACTGAAGCTtttgattgtcatattctaagtAGTTGCTTTCAACTGAAGCTTTGCAAGATGCCTGGTGTGACAATTGTTTTTTGCtgcaaaaaaattgaa
S1_47423715	CaG1	47423715	A/T	atcaaatataaaaaagaaaaggtaGATAATATCCCAACATGACTTGTGTGTGTTCAGAGCAGCATGATGTTGACCAAATTAACTCACCCTACAATTTtcc	attaaaataacataGTGCTCCTTTTCCATGCTCTTGGCTcatccaataaaaaaataagagaaaaattgGGACTTCCTTTACATATGGTGCAGGCGTGCAG
S1_47449872	CaG1	47449872	A/T	CGTACTTGGGTAGCTCGTACTTCGCGCCTGTAAATATTGCAGCAAGAATCAGAACAAGAAAAAACATTGATGGAGATAAATACTGCAACAAATTAACATC	CAAGGTGCAATGGTACAATTTCTGAGCATTGATTTCCATGAACTAAGTCAAGTATTTTAAATTGGATCCTCTAAAATTGGTTTTACAGTGCAGCTGGCTG
S1_47468753	CaG1	47468753	C/T	CAGCATTTTGTTCTAAACTTGGCTCTACTTCTGCATTCAAAAGCCTTTTTGTCCATTGACATCTCTCTTTGTGGATGTGTAGCTTGACAATTGATGGTAT	TCTGTTTTAAGTTTTCTATTCCTTTTTCTTGTCTTGAGCTACCTCTCCACCCTGGTCGCTGCTCACTGGTCACTACCTGGTGTTTCTCATTTTTgctttt
S1_47890026	CaG1	47890026	C/T	CTCCTGCTGCGTTGGCTCGGCTGTTCTCAGTAGAATGGTACAGAAACCGGATCGATGGTAAGCAAGAAGTCATGATTGGATATTCGGATTCAGGAAAAGA	GCCGGAAGGTTTTCTGCAGCATGGCAGCTATATAAGGCTCAAGAGGAACTCAGAAATGTTGCTCAGAAATTCGGTATTAAGCTAACCATGTTCCACGGTC
S1_48026716	CaG1	48026716	T/G	AGAAGAAAAAGTTTGAGTAAACCAAACTCATCTCTACACGAAAACAAAGAACGCAGCCACAAACAGTGAGTAATTCCactttttcctttttcctttcgaA	TATCCCTTCCACTCCCATATTGCCGCCGCGCTCGCAAGGATTCGTTTCCGCCGCGATTTGCCGCCGCGATATGCGCCGCTGCTAAAATCAACTCATCACA
S1_48027714	CaG1	48027714	C/A	TCGTATGTGTACTGTGTTGAAAAGGATTGGGCCTAGTTTGGCTTATTTGGAACAGGTTAGGCAGCATATGGCTAGGCTTCCTTCAATTGATCCGAACACT	GGACGATTTTGATTTGTGGGTATCCGAATGTTGGCAAGAGCTCTTTTATTAATAAGATCACTAGAGCTGATGTTGATGTGCAGCCCTATGCCTTTACCAC
S1_48191460	CaG1	48191460	T/A	TGCATTCTAGAAAAAGCAACAATTATCAattctattatatttattgattcGCATTATCAAACAAGAACCTCGCAATAAGAACAACTTGCAGCAGTGACAA	AAAAATTACCCGCAACAATTGCTGAAAATATTGCTctttaaataaaaacatcatAATTAGACAAACTGCAGCAATCACAATATGACCAAATTAAAGCAGA
S1_48197895	CaG1	48197895	A/T	GTTTTTGCCTGCCAAAAATCACTAGCATGACTCATCGTGTTCAGTGTGTGAAACAAAGACAAATAAAAGAAAGATGAGTGCAGCTTAAAGGTAACtgaaa	tgaaaagtaaaatcaTTAATGTTTTAATACCACAAATTTAATGCAAAAAAAAACACCAAGTAACTTAGTGAAGGGTGAACAACATAGCTGCAACAgaaaa
S1_48198932	CaG1	48198932	A/T	TTCCTGGCCTTACAAGCCTCAAGGCCACTTCAGCAGCAGTGTTAGCTGCTGCAATGACATCAGCTGCACGACCCGTTACAGGCCCCTCCTGAAGTACATG	GTATGAGCCACAGCAGCAATGAAACCGTCTATATGACAAGCCAAATCACTGTAAAAAACCAAAGACACCATTAACATATAGTAATCAACTACATCAAAAA
S1_48273097	CaG1	48273097	G/C	TGATTCAATAGGTTCAAGCttgaattcaaaatttgatttgttttagcAGTACCAATCCAAATAAACTCACCCTTGCACTTGGGCAATTATCCAAGCTGCC	TGAACTTCATTCCCCATGGCTGAATCTAGTGGATTTGGCTGTCGTGAATTGCATGAGTTCTGAATCCCGATTTCACACTCCCATAACAGAGGATGGCTGA
S2_189784	CaG2	189784	C/A	CTGAGTTACATGTCCCAACTTTTCTAATGATGTTTTAATGATGCTAATGCctcttttaacaaattttgCTGCTAATGATGTATAAAGGGAATATTTGATT	CtggtttttattttatggttcttactatttaaattctttttatttttacttcaaCTTTGATAACTAAAGTTTGTCTTTCAAACCAATGCAGCTACTTGTG
S2_221903	CaG2	221903	A/T	CTTCATATAAAATAAAGGAAACATTCACATTATACAGAAAAGacaattcaaataccttgaaggCAGCTATTGGCTTGGAAAAGAGATATCGCCACACTAG	ccactaataaaaataaagaaaagctCTCAACCAGTGTAGTCATATTGAATGATTCTTTCTCTTTCgtgaaaaataacaatagtAAAACACTAGAAATTTT
S2_507857	CaG2	507857	G/T	GGTTTAAATTCTTAACCCCCTGCAAATGGAACTCCTCAATGCCATACTTTGTCAAAGCAGCAACCACACTCAGACAAGTTTCTAACATTTCTCTTAGAGG	AGAATGTTATCATCCATCGCAGCCTCAtctacaaaacaaaattaatattagctCCATCAGTTTTGCTTTTGAATgaatcattttttctttttccctNNNN
S2_1429471	CaG2	1429471	G/C	ACATGTTTAAGATAGAAATGCAGCCAAAGTACAAAAGTTGCTGTTTGAAGTTTCAAGCATAATCAACGCGAAGATAAGGTTCATGAAACAAAAGCTATAA	AGTCAAGTCTCAACGCTGCAATGTCTCGAGAAAATGAATGCCTAGCACAAGAATAGTGCACTAAGAAGGTTATAAAAATACCTGTTGTGCATCTGGGAAA
S2_1431368	CaG2	1431368	A/C	TGATTCACAGAATGAAGCTTTTATTGATTCCTGCAGATATTTACCATGTTTCACCATGCCATTTAGATACGATAAAATAGTAAATGACGTTAAATCACAA	AATGGGGTAGGAAAATAATTACCTGGGGCAGCCTATTTGAACTTGAGAACGGTTTCTGAAGTAGGAATCTGAGCTCAAGAATTTTGTACCAGAGGGCCTt
S2_1841267	CaG2	1841267	C/T	TCcccaaaaaaatttgaaaactcACTGTAACTCTTCAAGAAAACACTATTGTGTATGAACTTACCATGTTAAGAAGCCGTAAAGCAGCAGTCCTAGTAAA	TTTCTTGCGAAAAGGAAGCAAGATGATGGTTTACCCTTGCTGCTACACCATTCTCTTCGGTATTCTGTCTCGTAATAAATATTATCTATTTCCTGCAAAC
S2_1849324	CaG2	1849324	T/G	ACCCCATAAATGAATGACCAAAACTTTTCTGGCTGAGTTCAGCCATTTCCAAGATTTGTGGCTGACATCAACTTCAGAGGAAGATGTGGATTGAGGGGTG	ACTTGTTAGCATCAGCATGGAGAGATGCTGCAACTATTGGAAGTGGTGCAACCAGTAATGCAAATGGAATCATGTAAACTCCCACTGATACAAACTTACC
S2_1866944	CaG2	1866944	C/T	TGTCTTTTCTATTCTTGTATTTTGGTTAAAAATGGCTCAAGCACAAGATTTTATGTGATGGGCATATATGCAGCACATAATGATTTAACTAAATAACAGG	AGAGAAAACCAAAAGAAAGGTGGAGTAACACCTTTTTAGCCCGCTCAAACCTGACTtctatcaataatttttttatgaatttaatcgTCCATTAACCTTC
S2_1867031	CaG2	1867031	C/G	ACTAAATAACAGGTAGAGAAAACCAAAAGAAAGGTGGAGTAACACCTTTTTAGCCCGCTCAAACCTGACTtctatcaataatttttttatgaatttaatc	TCCATTAACCTTCATCTCTAGTTCTTAATATTACTGCTGCCAGGCGTTGGTGTTTTCCttctgttgaagttgtgggattttagagaaaaggaggagagaa
S2_1867063	CaG2	1867063	C/T	GGTGGAGTAACACCTTTTTAGCCCGCTCAAACCTGACTtctatcaataatttttttatgaatttaatcgTCCATTAACCTTCATCTCTAGTTCTTAATAT	ACTGCTGCCAGGCGTTGGTGTTTTCCttctgttgaagttgtgggattttagagaaaaggaggagagaaaataataagagtttaaatattattgataatag
S2_1884583	CaG2	1884583	C/T	GAAGCTTTAGCAGAGGCTATGATCTTAGTGGCTATGGGGGACCTGGTGAAAGTTATGGGGCATATGGTGGTGCTGGAGCTGGTGCTGCTGCTGGTGGAGG	GGTTCTTCGGGTGCTGGTGCATATCAAAGTGGCTATGATGCCAGCAGCCTTGGAGGTGGATATGGTGGATATGGTGGAGGAGCTAGTGGAGGCTCCTTTT
S2_1960321	CaG2	1960321	C/T	ACCCCATTATCAACGAGAGAACCGTTTGAAGTCCGATTGTGATTTGAGCTGATAGATTTCTCCTCCTTGTCACATTCTGCAGCACTGCGTATTACAATCA	TGGTGTTTGGGAGGCTGAGGGTTTTGTCTCACacacctcatttttttctatagACATCTCTGAAGCAGAATTTTGTTCTTGTGTAATATTAGACGCATTC
S2_1998003	CaG2	1998003	C/T	TATAGTTAATGCCAAATGCTAAGGTAATCTCAAAATGTAAAGATGATTGATGGCAATCTTTGACCTCTGAATGTTGTTCTGCTCACGCTGGTGAAGTAAA	GAACGTAGGCATTTTCCTTGCAGCCTTCCGAGTAGCTGATCTTGGAACATCTGTTCAAAAAAATTGCAAACAATGAGTGCATGTAAAATCTCTTAATAGC
S2_2602831	CaG2	2602831	A/C	GAATCGTGGCGCTTTATTTAGCGCCCAAGTGTGGATTGCAATGTGGAGTGGAAGCTATCGCTGCTGCAAAAGGCGATCGAATCGAGACGGGAAGGAAAAT	CGAAGAAAAGGAAATAAGGAAGAAATGTTCTCACCGTTTTAATTCGGGTGTCGGCAAACTCCGGTTGCGGTTTCCGGCGAGGTTTAGCGTTTCTCGGTGA
S2_3099997	CaG2	3099997	A/T	TCGCTTCGAGTGCAGCAACTCGATGTCAAATGCGAGACAAAAACCAAGGTCCTTGATTGATTCTTCCTTTACTATGCCTATTCTTCTTCTTGCTGCTATT	TTTAGATTGTTTGCTTCTAACTTGAAATAAGAAAGTGTTTTGGTTCTAGTGTTGTCAATCGCAAATTGCGGAAAATAgcattttgttcatattttctATG
S2_3482746	CaG2	3482746	A/T	GCGTCGACACGAAAGATTGGAACCCTCAATTTGATGTTCACTTGAAATCAGACGGCTACACTAACTACACTCTCGAGACCCTGCAAACCGGCAAGCCTCA	TGTAAAGCAGCCTTACAAAAGGAGCTCGGTTTGCCTGTTCGTGAGGACGTTCCGATCATTTCCTTCATCGGAAGACTAGATCATCAAAAAGGCATTGATC
S2_3852347	CaG2	3852347	C/T	ATGATTCCATGATATGACAGTTCCTAacaaaatcatttgaataattgACATACTTGTTCCAAAATGGTCTAAGATTTTCGAAGCCGATTTCTAACCAAGG	TTTGATTGGCCATTGTAATGAATAACAGCAGCCATTTTCACATTTTCAACATCGGTTTTGTATTGATAACCTAAACCAAGCATATGCCAAGAGGGGTCAA
S2_3908928	CaG2	3908928	A/G	AAGCAGGAGAAATGTAAGATTTTTAGATAATGCtgttgttattgtattttaAGTAGTACTGTTGCAGCTTATATAGTTGTAGTCTTTCTTTAACTAGAGT	GTTAGTTAACTCCCCTTTGGTATGACGTATAGTTAGTGATAAGTGGATAGGTCTCTCAATCGGGAGAGCAAGAGTGACAGCCTTTTGAGTTTGGCCGAAA
S2_3915549	CaG2	3915549	A/G	AACTTATGCTCTTTTATACATATCATAGGCTGCTGCCGTCGAAAATTCAAAGTCTGTACCTGTACCGGTCAATGGACCTACTGTTGCTGcaataaaagag	aagaaaaccAAAATGGAAATGTCTCTGGTGACTCtgttgaagatgcatcttcagTTTCTGCATTCATGACTCAAGTTGCTGACCTTGTAAAGTAAGAATA
S2_3930182	CaG2	3930182	A/G	TGCACATATGACAGTACCAGTTCCGGTTAGGAACTTCATCTTCTTTGATGTCCAGACAATCAGCATGAAAAGGCCTATTGCAGCCTGGACATATGACCAA	TTTTCTACCCTTCCACCCGAACAGACACAACATGTATCTTTTGGATAATGCCGAGTAGCAGCGTCCTGACTAAGTAGATCCCGAAGTATCCAGAACTTCT
S2_4325658	CaG2	4325658	A/C	agacaaaatgaagaagaaaatagataCACAGAGTTTAGAGCATAAGCCTATAAAAAGAGAAGCGAAAGTACAGTACTCAATTTTTTGCAGCATCCagcat	aaaattataaaactaacaTACTTCCCTAAATTTAAGTTTGATAAGACCCTGCTCCTTtaccataaaaaaatacatctacAAATTATCTTCCCAGGTACAG
S2_4678077	CaG2	4678077	C/T	GCCCCAATCTGAGCCCCAATCGCTGTCTTCTCCTTCTCGCCGTTCTCACTTAAAACGGTCGTTCTCACCATTCTCGCCGTCTATCAACCAGCTGCACTCA	CGTCGAACCAGTCGCGCCGTCAAACCAGTCGCGCACTCGCCGTCGAACCGGAGCTGCACTCGCCGTCGAACCAGTCGCGCCGTCGAACCCGAGCTGCACT
S2_4966168	CaG2	4966168	G/C	attatattttataagattaaaagTCTGAAGGAATTCCTTAAAGTGTGTTTTGAGGCACAAGTTGTGACAGTTTATTCCCACCGTTGCAGCCGCAGCCTCC	TCTCTCTCTGAGCCAAATGTCGACGTCGGCGTTTGATGCTCTGATGTCGGGCGCACGGGCTGCCGCCGCTAAGAAGAAACATCCGCCGGAGCATACATCA
S2_4981698	CaG2	4981698	C/T	CTAAATATTCTCTTACATCTTCCATTTCAAAGTATCCTCTCAATAATGGCATTATGACAGAAATGGCAGGGCATACTTGCAAAAATTGTGGCAATTCGGT	GATTCTGTTGGCTGCAAGCAAGAGATTGAGATCAGCACACCTATTGTTTCAGATGTTTTCACCAAGTTTTCTTCGATATCAGCGCAAAAGGGAATGCCAT
S2_5017291	CaG2	5017291	T/A	taaataaatcaatggtGTCAATAGCGGTTTATTTGAATTGCCCTACGCTGCAGTACTATAGTGCTGTTATAACTGCTATTAAACAACAATTTATACTAAT	GCGTATTAACAATAGCAATTTGTTTCCGCCTCGCAATAGCGCTGCTATTTGAGAACACTGAAATAAATAggttaattatgttttttgttcCCCAACTTAT
S2_5085761	CaG2	5085761	A/C	TATTGGCTGTAACTAGAGGCTGCAGACTTAGTATTTACCATGTTGCAGCCTTGTTTTGTATTGCATGTATTACATGCATTGCTTCATCAGTAGCTATTGG	TATTAGTGTTGCCAATTGTGGGTTGCAGAATATagcggtttgttcaaattccgctaaGCTACAGTGCTATAGTGGTGTAATAGTGGCTATTTGAATCTGT
S2_5100017	CaG2	5100017	T/A	TCCATACCCAACTTTTATACCACATGTctgaaataaataatagattCATTACTAATTTTAgccaaaagaaaaaattaggCGACAGGAAAATGGACACGAA	ACTCTAAATACAAGTATCAAGCATTTGATGCAGCCGCATGATATGGACTGTTGAATCATAATCGGACGGGTCACAGTCCAACTTTGGAAAATCAGGTCCA
S2_5141075	CaG2	5141075	C/T	TTTCTGACTTTTGAAACTCTTCTGAATTTCTGAATTGCAGCTAAGATATCATGGGTAAAGAAAAGTTTCATATCAACATTGTCGTCATTGGACATGTCGA	TCTGGAAAATCAACCACCACTGGTCACTTGATCTACAAGCTTGGAGGTATTGACAAGCGTGTCATTGAGAGGTTCGAGAAGGAGGCTGCTGAGATGAACA
S2_5247481	CaG2	5247481	T/A	GAAAGGTGATGATATAATTGGTGATCTCATTTTATTTCTGCATGCAAATACAACATTTGAAAACAATGACAACAAAGAAAGGTAAAGCAGCACCTTCAAG	CCAATAGACCATATACTACTTAATGAGATTGTAATGTGTTGGTTCAAATTCCACTATGTTATATCAGTATAGCTGCTATTAACAACACTGAGATATTATA
S2_5468575	CaG2	5468575	A/T	ATATGCTGCCCCTAAAATGTCCCTTTAAGATAATATTTACTTTCAAAGGGCACTTTCTATTGGATTTTTTTGACTATGTTTGGATTGAGTTTTGCAACAA	CCTAATAGTGCCATCATCACAAGTTTTCATAAATCAATTGCTGCCTATTATTAGGTCACCTAAGTATGGAGGTGTTATGATATGGGATACGTTCCATGAT
S2_5504300	CaG2	5504300	T/G	TCGGAAATCCTTGCAAATGCTAGTAAGTATATGCGTTAGTTAAGTGATAATGTTTCATAGATTTTAAATTGTGGTTGCGATTATGCTGCAATTCCATtca	gattttaaattgtggttGGAGTACGCTCCAAACCTTTGAATTGCAGAAAAATGCAGTTGATGCGGCCGAAATTGCAGTTGTGATGCAATAGTGGAGATCT
S2_5897409	CaG2	5897409	C/T	CTCGATGTATGTCTTATCTTGGTCATCTTCTTTGCAGAAACTAGCTGTTGGATGTTTGCCAGAAAAAATATTAACAGCATTGCATTCTGTAAATGAAGAA	ATCCTAATGAGGAAGCTGCCTTGAACAAGTGTAAAGCTTCTGTATGTCAAGTGGGTAAAGTTGTAGAAGATGCTGAAAATACATTGTCTCAAGGTAAGAG
S2_5936796	CaG2	5936796	C/A	CTTCCTGGTTCTCGTTCAAGCGAAGATGTGTGGTCTCAAGCAAAAAATGCAGCTCTCGAATCTAATGCCGTTGCCAAGAGAGATGCAAATGGAATTCATC	TCTGCAggtttttttctctttcttctgaTATACAAGTATATGCACGCTCACTTGAAAcagtttattttttcttcactaGTCATGTTATATAAAAAATCCA
S2_5936902	CaG2	5936902	A/T	AggtttttttctctttcttctgaTATACAAGTATATGCACGCTCACTTGAAAcagtttattttttcttcactaGTCATGTTATATAAAAAATCCACCAAA	AAAAGTAATGTTATGTCAATATTGTGGGAGTACTTGAGTTGAGATGCAGCTCTATTCATGTTTTCACTCTTCTGAATTCTGATTCCATATGAACCACTAT
S2_6130301	CaG2	6130301	G/C	CCTTCGTTGAATTCCGATGGGTGAGGAAAATTCAGAACCACCGGCAGCGGCACCGGCAGCGACGTTCATAGAGGTTACCTGTAGAAGCACCGGAAAGACC	TACGATTTGCAGCGGGAACAGATGCGGGATTCGCGGTTTCGCTGATAAATCGGAAATTGAAAGGATTGAATCAATTGGCAACGCACATAGAAGCTGTTAA
S2_6159689	CaG2	6159689	G/T	ttgtaattataacattaaattgCACAAGACTTTTGCACATTGGGGTTAGGGATAAAATCaatttcttaaattataattactaGCTGCAACATTTTGGTTT	AGTTGTTTCTAGTTCTTGGCAACATTGAAGTTCATAATCTTGTCAAACACAATAAAAGAATCCTATGTGTCATTATCGTTACATTCAATTCCTTCTAGTT
S2_6162406	CaG2	6162406	G/C	ACTAAAGACAAAATCTTAAGAACTTACATAAGACCCAAGACGAAGAATACCTCCGAAAAGTGGTGCAGCGACTTGCaccaaccaaaaataaaaagaaaca	tACCTCATACAATTTAGAAAGCTAAGCTAAGTTGAAAatcatagttataaataattaaaaaatattaaaaaataactttttaccTCTTTGATCCCAGTAC
S2_6213565	CaG2	6213565	T/A	TAATAAAGCTGCCCAAGTTGCTGCTCAAAAACTGGATTGGGGAAAATCAGTTGCTGctcctgctcctaaaataagtcagccatgccttgctcgatatggg	cgtgtcttgacatacaTGTAAAAACGAATTGGGGCAGCAACAACGATTCACGCATCATAAgcatgaataaagctatattcggagatgagtatgaagaact
S2_6392158	CaG2	6392158	A/T	GAAGAGACTGTGTTAGGCTTTTGTTGGCGAACGGGGCAAAAACCGATGTTCGAAATACAAGAGAAGGTGACACACCTTTACACATAGCAGCAGCCACAGG	GATGAGAATATGGTGAAGTTGTTACTTCATAAAGGGGCTACAAAATATGTGAGAAATAAATTAGGTAAAACACCATTCGATGTGGCTGCAGAGAATGGTC
S2_6392449	CaG2	6392449	A/G	AAAGTGGTGGAGTGATCAATGGAAGGGATCAAAATGGTTGGACAGCACTTCATAGAGCTTCATTCAAAGGTAGAATGGATGTTGTTAGGTTACTTGTGGA	AAAGGTATTGATTTGGATGCAAAAGATGAAGATGGTTATACAGCTTTGCATTGTGCAGCTGAATCAGGACATGCTGATGTGACTGAGTTTTTGGTTAAGA
S2_6406825	CaG2	6406825	T/A	CGCCATGCGTTTCAGGTGCAAAGTTACAATTGATGGGCAGACCTTTGAGTGTCCTAAGTTTTATTCTACATTGAAGGACGCTGAACATGCAGCAGCGGAA	TTGCTTTTATGTCATTATCACCAAGTGGAGTTCAAGAGGCAAGTCTTAATCACTTGTGGCCAATTAGATAACTTTCTTATTCTATAACTCATTCTTTTGT
S2_6537296	CaG2	6537296	G/T	TAACAAAAAATAgtgatttgttcaaattatGCTACGCTATAATGATATAGCTGCTTTGACAACACATTGTACTAAATAGCATATAATGTTATTTGATGAA	GAGGTATTATATTTGTGATCAAATTTGGTTTCCACTCCATTTGCATCAGGTTTCAAGTGCAGCAGATCATATACAGCAAGGCAATAATACCCTCCACAAA
S2_6727932	CaG2	6727932	G/C	ATCTGGTCAAAGATTTGTCATACAGGTACTTGttgtttataattattatcCAAATTAATCTTTTGACAGAGAAGTATGTTATAATGTTGTTGTATGATCT	TTTAGGGTTTTGGAAATGTGGGGTCTTGGGCTGCTCAATTAATAAATGAAAAGGGTGGAAAAGTTGTTGCTGTGAGTGACATAACAGGAGCCATAAAGAA
S2_7007701	CaG2	7007701	G/C	CCACTCCCCCATGGATAAAAGATGTGGCACCGCAAAAGAGACACCACATGCAGCAGAAAAAAATATAGTACACTGTCTAACAGAAGTTAGCTTTCAAATT	AGCACACAAGGCAAAACAGGAGTGGAATTTGGATATGATATAACAGCTTTTTTCTTGTAAGCAGCACCAAGTGAAGCAATGTCAAAACAATAGTATAATC
S2_7051426	CaG2	7051426	A/G	CATTGTTTCTTGTGCAACACCATTTTTTGAGGCATCTGCAGCAACATAATGTTCAGTAAATAAGAAAAGTTAAGAATAAAagatacacacacacacacgc	cCGTAAGACATGCATGCAACTGCAGTATTGTAGATTTTGAAGTTGCCGCAGCGGCATTGCAGCAGCAATTTAAACCGCATTTACCGATACTTTCCCacaa
S2_7113264	CaG2	7113264	G/T	ccaaccaagttgtgtgacataacatgtattgcctcaaacgacgagcagcccatgccaatgcacaacatgttcgttcaagcagtGAATACCTTGTTTCACA	CTGGTGAACTtcttgctcaaataataaataacatgttctTTCCTACCAGATTCATTATGCTGCCCCAGTACACaacccattgactcgtcaagtactgtta
S2_7113265	CaG2	7113265	T/C	caaccaagttgtgtgacataacatgtattgcctcaaacgacgagcagcccatgccaatgcacaacatgttcgttcaagcagtGAATACCTTGTTTCACAG	TGGTGAACTtcttgctcaaataataaataacatgttctTTCCTACCAGATTCATTATGCTGCCCCAGTACACaacccattgactcgtcaagtactgttaa
S2_7679693	CaG2	7679693	C/G	TGTGGATGATACCGTTGCATTTTGCATTTGCGTTACAATTTCCTCTCAATAGGTTTCTACAGAGCCAGCTTAAAACCGCTGCTATAGCTTGGGTGTCTTT	GTGGCACTTTTGGTTCATGTTTTTGTTAGTTGGTTGTTTGTGTTTAAGTTTCAGTTTGGTGTTATTGGAACCGCTGCTACTTTGAATTTCTCTTGGTGGG
S2_7714332	CaG2	7714332	A/T	ATGTGGACATCAATGCAAAGTTCTGTTGGCACTTCACCTCTATTATTGTCAGGTACAATCATTTTATACATACCAATATAATGTTTTGAAATGTCTTTGA	ATTACATAAATCATgggtatttatttatttattttttattgtatgcAGCTAGTAGTACAGGTCGGACTCAAGCTTGTGTTAAACATTCCAGACCAAACAT
S2_7753419	CaG2	7753419	G/C	aaaacacaaacaaagaaCACATAAGTTTTGATCTAAGATCGATTGTGTTTATGCCTCCGACTATAGAGTAGCTGCAATGGCAAGCTTAAGGTTACAGATT	CAACTTGGAGTTAAATAGTGCGGTCAAGTTTACAAGATTATCCCTAAACTGTATCGCCAAGAGAAACATGGAAGTAAAATTTCTAGCTTGAAGGGTTGTT
S2_8600298	CaG2	8600298	A/G	CACTTGCTTTTAAGATGTTAACTAACAAAGGAATTGCTTCAGCAGCAAGTAACTTTTTCTGATTTTCATGGTGTCTAAGGAGGCCAAAAATTGCAACCAA	CCATTCTTTATGCTTCGATCAGTGCCGTCTTTTATGAGATTGATCAGTGAAGGAATTGCTTCTGGCTCTTGGCCTATTAAATTTCCATGATCAGCATTTG
S2_8802767	CaG2	8802767	T/G	taGTTTTCTCCTTTCATACTACTATTACTCTTATCTTATCAATTCTCTTGATAAGCAGCTTATAACATTGATGGAATGAAAATCtactagtttttatttt	tcaaaagagtAATCAAAGTTTGAAACTTATGAAGATGAATGCAACATGTTGTAGTGTTACAACACTTTGAGTTTTGGATGAACAATAGAAAAACAAAGCA
S2_8802884	CaG2	8802884	A/G	AGTTTGAAACTTATGAAGATGAATGCAACATGTTGTAGTGTTACAACACTTTGAGTTTTGGATGAACAATAGAAAAACAAAGCAGAAAAAGGAAGCTATA	TGATGAATAAAATTTGGAATGCAGCTCCTACCCAAGCATATatgtgtttgtgtttgacagTAGTTGTGAGAGTAGTTGTTATTAAGAGGTCTGTAAAATG
S2_9458933	CaG2	9458933	C/T	TTTTTCATGTCATTTTTTGTCAATCTCATTGTGACATATTATTATGCAGCTGCATTGCGCGTACTGTCATACTTGCCATTCCCTTACTCTGCTTTAAGCT	GCTGTGGGTGATTCCAACTCCAATAAGGGATGCTGTCTATGATTATATAGCAAAAAACCGGTATGAATGGTTTGGCAAGGCAAATGACTGTTTGGTTTTG
S2_9473474	CaG2	9473474	T/A	CTATCTAAAATTGATTGTTGGGAATTGTTTAAACAACGAGCCTTTGGAACAAATGAAGATGAACTAGCAGAACTTGTGATCATAGGGAAGGAGATAGTAA	AAAGTGTGGGGGAGTTCCCCTTGCAGCAATAGCACTAGGAAGTCTATTGCGTTTTAAAAGAGAGGAAAATGAGTGGATCCATGTCTTGCATAGCGAACTT
S2_9599465	CaG2	9599465	T/C	GCCGCTCAGGCCGTCACAAATGGATTGTACCGTTAGCCTTTCTGGCGGCAAAAGCAGCCACAAATGGCATTATAGCCGTTGGCGTTTCTTGCCGCCCAGG	CACCACAAACGTGATGTATCCGTTGgcattgtggctgctttggccgccacaaatgctcaaggtaacactatatatatttctcccctcctaattcattttt
S2_9823224	CaG2	9823224	G/A	CGAACGAACTTGACCGATGCGTAGCGCTTGGtttgtatatatataagtatttaAGTGTTCTCAATAAATCTTTCATTGCTTAGTATAATAGGCCTTATCT	GCTGCAAAGATATGTGACAAGAAGTCCGTAAAGTCTAACTCAGCTAGCAAATTGCAATATTGTCAGGTTGGATATCATCATCTGGGTTCGAACCCAAGAT
S2_9862834	CaG2	9862834	T/C	TAAGtaactaataattttaatattcataGTATTTTGCCGAGGGTGGGGATCGAACAGGTGACCTCCTTATCACTTTACTCACTAACTCTCTCATTTCAAC	ACCAAGTCAACTTTATATCCTCAATCCAAATGCAGCCTAAGTGAAAATATGATTAGACTATTTTCATATAGACTATAAGCTATTTAGAGGCTATCAAAAT
S2_9906043	CaG2	9906043	G/A	GATTGATTCTTGTTGCACAGTGCGCAGGTCCACTTGTTGCTGCTTTTCTTCTTTTGCTTTACCTGAATATTATATACATGAATATGATAGTTGAGGAAAT	AAAGGAATAATCGGAATttatagagagagagagtgagtGCCTGCATGGTGGAGCATTGGCAGCATTGGAGAGCGATGAAGAGTGTTGACATTGTTGTGCA
S2_9961090	CaG2	9961090	T/C	CTCGGAAACTTAGTGATCGACCCCACCTTCCGCTTCTTCTTACATGCAACACCCACTAAGACGACTTGACCCCATTTTATCTTGCTCATAGAATGTTTTA	GCACCCTATATTACCACCCAGGTCTGGTGGTTCTGAGGGTGGACGTTGGGGCAGCATGTATGTCGGCCAATGTTTAGTTAATAACCCATCTTTTGCAGCT
S2_10004694	CaG2	10004694	G/A	TAAGTCAGCAGCTtcgttaaaattaattaaaagagcTTTGAAGGAAGGAGGGACAGGGATTTATCATTGACTGCAGAACAATGGATCAGCAGGCTACTTC	GGACCCATTCCAGCAGCAATACAGCAGCTTTTGGAAGACTATGCTGAAATGTCTCAACCTCCTAAAGGGGTGCCAAATACTGGGGAAGAGTAGGAATATT
S2_10033991	CaG2	10033991	T/C	TAAAGCGACATAATGTAGCTTTACCATTGACTTGCCTTCAATGTGCTGCCAACGCCCAAACAAAGAGACATTAAacgagtatttttttaattcaatggGT	TTGATTTCaagttaaattaatttagtGATTTTTCTTTGTCATTTTGGTTTTGTTTTCAGAGCTGGTGAATTGACTGCTGCTGAGTTGGATAATATTATGA
S2_10061996	CaG2	10061996	G/A	GTGAAGGGAAGGTTGGGTTGCACCACAAAATTGCAACTGGTGTTGAGTCAAATTCAGGGGAAGCTGCTAGGCTTCGTACGTCTTCTGCTCCATCTGAAGA	GCAAATTTGAGGAAGAAGCCTAGACTAAATTGGGGTGAGGGACTTGCAAAGTTTGAGAAAAAGAAAGTTGAGGGGCCTGAGGTAACTTTAAACAAAGATG
S2_10062892	CaG2	10062892	G/C	AAGCTGGCATTTCAAAGGTATTAGAGGTGACTGAAACTGAAATTGATTTACTCGAAACTGAACTTAGATCTCTAAAATCTGAATCTGAGGGTAGATTTCC	TGTTCAGCAGCAGTTGGCTCTCTGATGTGTTACAACGTAAACTCTTGTGAGGAACATGTTGGAAGCACTGACAAGGTTGCTCGTCTAGAACCATTGCAAA
S2_10067078	CaG2	10067078	T/G	TTGACAGGTTTATCATCCTTGTTGGATATGGAGGACGACACATTAAAAGGCAATGAAGGTAGAGCACAGCTTGCGTATTGAGATATTTacatattagggt	tttatatattagtagtcTGACAGTTcagtttatattaaaaataggtCATGTGCAGCTCAGATGCTGCCtccaattttaatatattaaaaaggaCAAAAAC
S2_10067093	CaG2	10067093	G/C	TCCTTGTTGGATATGGAGGACGACACATTAAAAGGCAATGAAGGTAGAGCACAGCTTGCGTATTGAGATATTTacatattagggtttttatatattagta	tcTGACAGTTcagtttatattaaaaataggtCATGTGCAGCTCAGATGCTGCCtccaattttaatatattaaaaaggaCAAAAACCTAAAATTCTCTCAT
S2_10067262	CaG2	10067262	A/C	ttaaaaaggaCAAAAACCTAAAATTCTCTCATTTAAGGTATTGCCGCTACAACCGCTAAGACTGAAACTGGAACAGCAGCTGCTAGTTTGCCCTAATAGC	AAATTGGCATTGTTTGGTTTTTTATAGCAGATTTCTCAAATTCTTCTATGCATTATACTACCGATATAGCTGCCTTGTGATAACACTAATTTATGTGGAA
S2_10067278	CaG2	10067278	G/T	CCTAAAATTCTCTCATTTAAGGTATTGCCGCTACAACCGCTAAGACTGAAACTGGAACAGCAGCTGCTAGTTTGCCCTAATAGCAAAATTGGCATTGTTT	GTTTTTTATAGCAGATTTCTCAAATTCTTCTATGCATTATACTACCGATATAGCTGCCTTGTGATAACACTAATTTATGTGGAATATAAATGaacattaa
S2_10067516	CaG2	10067516	G/A	TTTTGGTGTAAGAGGCTATTTTTGTTTCTCCATTCACCCCGTTACCTGCTGCGCCTTTAAAGTGTTTTTGGAGTTTGCTGCTCTGCTGGATTCTGCTATT	ACTACTTGTTCCTTTGTCGAACTGTGACATTTTCATTTGGTAGTAGTTCTGTTCTGATTAAGGTTTGTTTTATGATGATAAATGTATTCTTTTGTCTATA
S2_10067538	CaG2	10067538	C/T	TGTTTCTCCATTCACCCCGTTACCTGCTGCGCCTTTAAAGTGTTTTTGGAGTTTGCTGCTCTGCTGGATTCTGCTATTGACTACTTGTTCCTTTGTCGAA	TGTGACATTTTCATTTGGTAGTAGTTCTGTTCTGATTAAGGTTTGTTTTATGATGATAAATGTATTCTTTTGTCTATACTTGCAGCAGGAAACCAACTGA
S2_10266344	CaG2	10266344	C/T	ATGTTAATCATGTATATTATGTGCAAAATTTTGTGCAGGGCGTTGTGATTTTCTTGTTGCTCGTTAGCGGATCATTCGTATACCTGAGAAAAAAGAAGGC	GTTGCCATGTCCGGTTATGTAGCAGCCGGAAGGGGTCAGGCAAACTCTCGGTTTTGAAATACAAGCCTGCTGTATGATGTCATTTATTCCACATTTTTTA
S2_10270474	CaG2	10270474	C/A	CTTTAGGTCCAATAGATTAGAGTACAAAGGTTGTATACACAATTTGCAGCCGCCACTAAGAGTGGTTCACAACATATTTTAAAGCATATAAGTATGTGGG	CATTTGTATGGCAGCTATTGTTTGGTACATACTACAAAGCATAATTGGAATTAAAGATGGTAGCATACTTTGATAAACAAATGTTCAAAGTACAGATTTG
S2_10322943	CaG2	10322943	T/C	CAAAGTAGAATATAAAATGTGCTGCATGCTTCTTTTATGAAAGTTTAGGTGCTGAAATTTATCTTTCAATGTTTCCTTGGCTGCTTTCTCATTTTGCTTT	CATGTGAATGGGGAAATCCAGGTTTCTTTTGCTGTTGATGGAACTTTGCTGCTTGCTTCACTTTCTGTTGTCAAAGCACTTCTTGAGGTATTGCTTCCTA
S2_10637631	CaG2	10637631	C/A	GAAACCAAGAATTCCAGCTGCCCAAATTGGAAATGTTCTTGCTAAACATTTTACTTCTTCTACTTGTTGGATGCTCACAAGATTCCATTGATTTACTATG	TTCCATCTGGATTTAATTCACCCTCCATTATTAGAGCTGCTTTATCCAAGaacctaaaaaaattaaatagttaagGTGATGTACTTAGATCTTAGAACAT
S2_10914903	CaG2	10914903	T/G	AATCACGAAGCTAGTTTGAAAAAATAGAACTAAATAGAATACAAACACTAAAAGGCAGCGGAGTTTCAAATGAGTTTCAATTAAACTTATCCGTCAAAAA	TACGCTGACTCAATTTTCCACAAGTGAAAAGAAAAGCAATAAGTTTTCACAATGTGAAGTATGAACCAATTTATAGGTGCTATATCTTTGAGTAATACCA
S2_12252285	CaG2	12252285	T/G	ACCACCGACCCTATTGATTATAATCCAGCCCAAAACAAAGTCCAATCTAATTAATGGACGTAGATGGGCTGACTCTGGCCCATTCGATGTCATGCAGCTC	ACACGATGACATTTACCGTATGAAACCTTTTCTTTACCCAGTAACGCCTCGACGAGACGATGCAGAAAGCGCAGAACTGTGAATATTCTCTTCTAACCTT
S2_12278583	CaG2	12278583	G/A	TTCCAAATACCAAAACCAGTAAGAAAATCACAGAACATACTCCGGCATGTATTGTAATTTCCCATAACACATTGTATGCAGCTTGAAACAGAACAACATC	tataatttcaaaacaaaaccaataaagACTAAGTAACTCGGAACAAAATTTAGTCATAACTAGAATGAACACTGACTTGTCTTTGTCGCCGGCGTTGCAG
S2_12296743	CaG2	12296743	G/A	ACTTTAAGACAAACAACAATGAAGAAAATCTCAATTAAAAGGAACAAGTTAGTAAAAGTGAATACAACCTTTCCCCTTTTGTAATAGCATCAATGCTGCA	ATCTACACTCTGAAAAGTTTCCCCTTGTTTGGACAGTGGGCTGATATTGACTTTTTTCACTGTGTGAGGTATGAGAGGACTTCCATGAATCAACATTATA
S2_12517581	CaG2	12517581	T/A	AAATAAAGAGGCAATACGTGAGAAAAGCTTTTGTTGTTTTCTTATTGGATTAAATTATATGACATGTCTATCATACCATCTGGGTATTTGGTGTTGTTTG	GCAGCACTAAATAATGCATTGTTAGCAGCACCAGAAAACTGGCTTATACGAGTCATCTGATTTCCTTGATTGAGTTGGCTTTGACCAATGCCATGCTGCA
S2_12519391	CaG2	12519391	G/A	TAGCAAAAACATCCCCAGTGAAGCAACTTTAGAAGTCAATATCTATGTACAACAAGAGTGCCCATTGGTTGTGAAAATCTTATAATACAAGGCAGCAGGT	AAATCCTTACCCTCACCAACATTGACGGCGGCCCGGAGTAGATTTTCCTGTTCTTGAATTTTGGCAGCCTGGCCCTTGTCGAGAGCTGGGGCAATGGCAG
S2_12693870	CaG2	12693870	T/A	TTTCTAATTCAAATGACTCGGTAACATCTACAGAATCCTGACTGCTGCTAGCATTACTTGAGCGCTGGCTGTCTTTGAGTGGATTAGATGTATCAAACCC	GTAAAATCTGGAAATGCAGGATCAAAGGCATCCCTAGTAGTTGTTAGGTCTGGAAATGACAAAGGATAAATGGGTTTCGAGACGAATGATCGATGATTGG
S2_12693996	CaG2	12693996	C/A	AGGCATCCCTAGTAGTTGTTAGGTCTGGAAATGACAAAGGATAAATGGGTTTCGAGACGAATGATCGATGATTGGAGAAAGTCCTATGAAAGGACAATTG	GAATTAGTAGACTCGGATTCGCTGCTTTCTGATTGGGTTGAAATGGAGCTCCCATTGTTGAGATTTTTGGAAGTTCCCTGCATATATTTCATACCTGTTA
S2_12710137	CaG2	12710137	G/A	TACCACAACATTTTAGTTTTGACACAGACCTGAACTTTATGGAACACAAAAAAATGGACAGTCATTTGCACATACCTTCAGAACCATCTGCAGGAGCATA	GCTGAGCGCCTTGACCGGGCCTGCTGCTGTGTTGGCTGATTACCAATTTAGGTAGGACACCAAAACAGGGAACAGAAAATGTAAAACACTATTAgcaaat
S2_12737813	CaG2	12737813	T/C	AGTGAGAGAGGAGAAGCCCAAATGTTGTTTTGgtgtttttaattgtaaaattccTAAGTACATCAACCAAAAAGCTGCAACGTTTAAACTTCAAaggctt	tttttcttctgaattttCTATCTTGTTTGAGATGTGGTGCTATCTCACCGTGGCAGCTCCGACACTAAACTACTCTCCTATTGTGTGTGCTTGTACTGCG
S2_13297582	CaG2	13297582	G/A	aaattcaaattggtctttatttgtggctgaaaaagccctcacaaaagattaaaattttagctggattttgtggctgcctaagccctcacaaaatcacaac	ttgtcaatttgtgagggcttaggccgccacaaaattcaTCTGAAATTGGagccttttgtgagggcttttgcagccacaaaatcaatcGTTTGTGAGGGta
S2_13312473	CaG2	13312473	G/A	TTGTGCTTCAAGCACGTCCCAACAAAGGCTTTGGCCTGAAAATGCGCCTCAGACGTACAACTTCTTCTATTTGAagttttctgcatttttctcctctttg	AGTCTGAATTGGGTTCCAGTGTCTTCATGCAAGTTGcagctatggatcgtagctttcattgacacttggtttgactctcattggacatctacaacaacag
S2_13411711	CaG2	13411711	T/C	tgacttttttttttctcacttaCTACCAGGTTGATGGTTTAGTTGAAGAGTTTGCAGGCATAAATCGAGGAATGGAGAAAACCGGAACTTTCACAATGGA	AAAAAGAAGCTGCTTCAGCTTGTTGGGAAGGCTAACTCGAATTTGGCCGACGTTATTCTTAAAGTTGGTCTCTTCGAAAGGTATTATCATGATTTTAGGC
S2_13425568	CaG2	13425568	T/A	ACAAAAGTTCATTGGGATCCAACTACACCCCCTTGCACTGGGATCCAACAACTGTTGTGAGGCAGCTGAAGAGGATTCAATTGGCAAATTTACAAAGATT	AATCAGTAAATCCAATTCCACATTAAATTGAATCCTCTACAACCGGATTTACCGTGCAGCTGGCTGTAGATCTCTCTCTTAATCTAACAATTAACCACTG
S2_13432768	CaG2	13432768	G/A	AAGCTATCAACTCAGACAACTCCTCAGGTGTAAGCTTTATGTCATTTATGGtcaacttttcatttttcatgaAGGCAGCAATATCACTCATTATCCAGTT	GCAACCAACTTTGCATCAGCACCCTTTGCAAGAGTAGCATCAAAAAATTCTGCAATCTAATGCATCCATTGAGAAAATACAAATCACGTCAGACAATGTG
S2_13434904	CaG2	13434904	G/A	ACAAGAAACACACagttttacttatatttttcatggtatcagagcagCTTTTGATTATGTGACTCGTCTTTGAGCTTCACTACCGCTGCCGACGGCAAAT	CCGCGCCGGCAGCACCACCTTtcagttttgttttaatttttggtcAACTATGGCGACTTTTCTAATAACCAGCCACACCACTACCAATGTACCACCGCCA
S2_13435030	CaG2	13435030	G/C	ttttgttttaatttttggtcAACTATGGCGACTTTTCTAATAACCAGCCACACCACTACCAATGTACCACCGCCACTGTGTGCCCTTGTTCTCAGCCACT	CACGTTTTCTTTCCGGTGTGCTACTACTATACTCTGCATTTTTACAGCTGCACCATAACCAACATTTTCCGTAGTACTATCCTTTTCCTATGAGACCCCC
S2_13529057	CaG2	13529057	G/A	aatgaattttacaaaatcaagtTCATTCAAAATAACCTTTGCTAACACACACACATGTAAACATAATCCACATAGCAGCTTGGTATAGGATACCATAACA	TATTAGCGGACGACTAATCTAACCTCGGTAAGTTTGTTTCGCAGCTGCTGCGCAATGTCATACTCTTCCATGTTTAAAGCACACTGACATTCAAAAGTTC
S2_13552648	CaG2	13552648	C/T	ACATTGAAACCATAGTGTcacaaatatatcaaatgaatCCATGCTATAACCTTGTCCTTTAAATTAATCTTGGCATCATGGGAGATGAGTTTTTCAGCGA	CTTTGACCGACCTTTACTGGCTGCATAGTGTAAGGCAGTACGTCCTccattgttttttatattaacatCAGCTCCTACAAAAAATGAAGAACAAGAACAT
S2_13632420	CaG2	13632420	G/A	CTGGTCTTGATGATGTGGTGAAGGAGTGCAGAGGAAGGAACCTTTTCTTCAGCACCGATGTTGAGAAGCATGTTGCTGAGGCTGATATCGTCTTTGTTTC	GTGAACACACCTACGAAGACTCAGGGTCTTGGAGCTGGCAAAGCAGCTGATCTCACTTACTGGGAGAGTGCTGCTAGAATGATTGCTGATGTTTCGAAAT
S2_13782979	CaG2	13782979	C/A	TGCCACAAAGTCACTCATTTGTGACTGCAAAAGCAGCCACAAAATGCGTAGTTTACCGTTGGCATTTAAGGCTACTTTGGCCGTCACAAAATCCGATTTT	TGGCTGCAAAGGCTGCCACAAAAGTATCTATATTCAAATACTTGCAATCATTCTAATAGTGTATTTttatcattgaactcaagacttgatgttACTTAAG
S2_14136062	CaG2	14136062	C/A	TCCACCGCCACAACAACCACAGCAGCATCCACCACCAATAGTTTCTCCGACGCAGCCACAACAATCACCATTAAACTCTCCGCCACGGTCAGCACTATCA	TCCAAGACTCTCCCCCGCAGCCGCAAGAACAACCACCAGGTGACTCTCCTTCGCAACTAGACCCTCCAGTACCCTCCATCACGGTCGCAGTCGGAAACAC
S2_14208958	CaG2	14208958	G/A	ctccgaatatagctttacCCATGCTTATGATGTGTGAATCATTGTTGCTGCCCATATTCGTTTTTACctgtatgtcaagacacgacccatatcgagcaag	catggctgacttattttaggagcaggagCAACAACTGATTTTTcccgatccagtttttgagCAGCAACTtaggcagctttattaccctccagcttttgAA
S2_15178540	CaG2	15178540	A/G	TTAGAGCAGCTCCTTTTCCTGGGCAGAAGTCTTTACAACGTGTAGTCATATTTGGTGATATGGGGAAGGTTTGAACTTTGAACTGATatgaataatataa	ttaatgcaTATATTTGAACGTGCAGATGCGGTCGCGGTTGCTGCATTGCGATTATGGATACTGCATTTGTTACAATTCATATTGTTGGAGTGTGACTTTT
S2_15178564	CaG2	15178564	A/G	AGAAGTCTTTACAACGTGTAGTCATATTTGGTGATATGGGGAAGGTTTGAACTTTGAACTGATatgaataatataaattaatgcaTATATTTGAACGTGC	GATGCGGTCGCGGTTGCTGCATTGCGATTATGGATACTGCATTTGTTACAATTCATATTGTTGGAGTGTGACTTTTTTCTTTTGcaccaaaaattatatt
S2_15390684	CaG2	15390684	A/G	TGACTGATATCACTTCCGCCCACAATCGTCGTTGCTGCCCTGTCTGCTACTGTCGCCGCTGTCTGCTGCTGCCTGCCTTCGCTGCTGGAAAAGTTTTCCG	AACAACCATTGTCTCTCCTGTTTTGGATGCATTTTCTCACTCCGCTGATCGATCATGGCTTCGTTTCATTAGAGTCGtgctgcttcttctttggtgttTG
S2_15390731	CaG2	15390731	G/A	TACTGTCGCCGCTGTCTGCTGCTGCCTGCCTTCGCTGCTGGAAAAGTTTTCCGAAACAACCATTGTCTCTCCTGTTTTGGATGCATTTTCTCACTCCGCT	ATCGATCATGGCTTCGTTTCATTAGAGTCGtgctgcttcttctttggtgttTGTTaggcaatttagttcttactaatagattataacAGTGGCTTCTATT
S2_16234938	CaG2	16234938	T/C	AACTTAATGGAACTCAATTTGGAAACATTACGTATTTCACATCTATCTATGAAAAAGCATATGAGCTATTTAGTGAGGTTTCTCCAATAAATACGAGGGA	TGGGCAGCTCCATTCCATTTATGTTCTCTCTTTTCCTGATCATTTTCTGTTTCGTTCTCTCATTTAGCATAATTTCTTAACATCTAAATAACACATCCCT
S2_16563133	CaG2	16563133	A/T	gtgtgtgtatatatggTCTTCCCCAGCATTTTATAGTAAACTTTATCTGCGGgcagctttttttttttggttagtacaattttgatttatctATCATGTT	TGGGAACTTTCAGGATGTTGAAGATGAGAAGCATGCAAAGAAAGCATCTGCTACAACAGTTTAGGATACGTAATTACCTTTTAAGACAGTTGAAATTGAA
S2_17450780	CaG2	17450780	C/T	AGAAGTAAAAAGAGAAAGAAGTGAAAACAGAACAGAGAAAGAAGTAAAAAGCAGAGAACCAGTGACGAAGAGGAACGGCAGCGCAGACGAACAGGTGTGG	GAACACAAACGGGAAGTCGAACAGTCGCAGCAAACGCAGAGGACGACGAAACGACAGTGAGAAGAGGACGATGAAACGGCAGAGGAAGGAGACAGAAGGA
S2_17839209	CaG2	17839209	T/A	TCAGCTGCCAGGTGATCACTATACATTAACCAGACATAAATACacacttgtgcatccaaaaagtgaATGTGTGCATAAATTTACTTGAAATGTCACTAAA	TTTTGCTCATTTTCATGGGGAAAACCATATGATGCAGCATTGCCTCTAAACTGCAAAACTAACAAAAGCTATCTATTCAGTAAATGCTGAAACAATGTGT
S2_17910145	CaG2	17910145	C/T	TACTATGCTACAGCACTATAGCGCCACTATAGCAGCTATTTGACAAAAGTTTGTAGTACTAAATAGCGTATTGCGGCAGAACAATAACGATTTATTCAAA	TCCGTTATGCTATTGCGTTATAGTGTCTCTAtagctgctatttgacaacaccagtaaaatatcaaaagaaacaatgcaTTCTGAACTACATCTGAGAAta
S2_17910783	CaG2	17910783	A/T	cagaagaaaagaagaagaagaaaaataaaaagttggaGTTTCTCACTGTTTATGGCGGCTTCCTTCTAACGACGACTAACTCCGGCTACGTTTTCCGGGT	GCTGAGTTTAGTGTGGCAGCGGCTGCAATTTTTTTGATtctatagagttttttttttttgtttaaacgaaaaacaaaattaaaggtGAGGTATAATCCCA
S2_18631143	CaG2	18631143	C/G	AAGATATTCCGATCATACTTGTCACTAATATGCAAAATATTGCAATTACCTTTAACTTCAGTGCTGCGTTTTTGTCGTGACACCCACCTTCGTATTTCGA	GAACATTCTTCCCCTGATGCTAATGGCAATGCTACCAATAGAAATACAGAAATTGCAACTAAAAGATTAAAGTTGTTTCTCGCCATTGTAATTATGGCTG
S2_18631383	CaG2	18631383	A/G	TTGTAGCGATGCGAGGTTTTATAGATGGACCGTTTATCCAATTAGAATTAAAATCGGATGAAATTACGTTGCTGCAGTTGAGAGTCGAGGGTGAAATGTA	GTGGTGTTGGGTAATTTCTTTGATGAATTAAGGGTAGTTTTGGAAGAATATAGGGAGTGTGGCTGCTTGTGTTGGGAATGTGGAAAGTATGATCACCTGA
S2_18712411	CaG2	18712411	T/G	catctaatgaggaggtattagagaagctcaaatttctatcagagcaagtggcactcttggtaaagacgaataaagacaaacAGCTGCCAGAATAAACCAG	TGTCGCACCACAACTAGATGTTCATGGTAAAAATAAAGTCGGCAAAGTTGCAGctcaaaaactggatcggggaaaaccAGTTGTTGCTCCTGGTCCTAAC
S2_18712418	CaG2	18712418	A/G	tgaggaggtattagagaagctcaaatttctatcagagcaagtggcactcttggtaaagacgaataaagacaaacAGCTGCCAGAATAAACCAGTTGTCGC	CCACAACTAGATGTTCATGGTAAAAATAAAGTCGGCAAAGTTGCAGctcaaaaactggatcggggaaaaccAGTTGTTGCTCCTGGTCCTAACATACGCC
S2_18712427	CaG2	18712427	A/G	attagagaagctcaaatttctatcagagcaagtggcactcttggtaaagacgaataaagacaaacAGCTGCCAGAATAAACCAGTTGTCGCACCACAACT	GATGTTCATGGTAAAAATAAAGTCGGCAAAGTTGCAGctcaaaaactggatcggggaaaaccAGTTGTTGCTCCTGGTCCTAACATACGCCAACCATGCC
S2_21159158	CaG2	21159158	A/T	tacctcatttttgtaggtccaaataaataaaccacccctacagccaaaaaaaggcgcaaacctcaaaaattggaggttaatagggctgccaaactacaaa	ggctggagggtaataaagctgccaaacttgcagcaacaaaaaatctggatcggggaaaatcggtcgctgctgctgctgctcctaataaaagtcagccacg
S2_21906952	CaG2	21906952	A/G	AATTGAATTCTCCTAACGTcaacattttataaattgaagCAAGAAAACCTAAACTAAACCACCATCAATCATGAAACAAGATGCTGCTACACAAGATAAC	GTAACACCAACTCGTATTCAAAGAAATCAATTCCACCCTACATGAAAGCAATCTCTGGCTCATTGGGAGGGATTGTCGAGGCTTCTTGCTTGCAACCGAT
S2_22104801	CaG2	22104801	G/A	ggtcacaaaattttgtgagggcttttgcagccacaaattgCCTGAAACAGgttggcatttgtgagggcttttgcagccacaaaagacatgcatttgtgag	gcttttgcagtcacaaaagtctgcctttgtgagggcttaggccgccacaaaggacagaCTGCTTTTAAAATCAGCTTTTGTGAGGGcacaggccgccaca
S2_22419625	CaG2	22419625	C/T	TTTTTCAATGTGACTATCTCTTTAGAAATATGAGAAAGGTAAGTAAATGATTCTTCTCTCCAATTAATAGCAGCTTGAAAAAGTGGTGTCTCTCCATAAC	ATTTTTTCGACTCAACAAATATATCCTCTCATTTTTTTCCCCTATGATCCACTGACACATTCTAGCATAATCCCTTGTTGCTGCAATGTGTAATGTTGTG
S2_22419679	CaG2	22419679	G/A	TCTCTCCAATTAATAGCAGCTTGAAAAAGTGGTGTCTCTCCATAACCATTTTTTCGACTCAACAAATATATCCTCTCATTTTTTTCCCCTATGATCCACT	ACACATTCTAGCATAATCCCTTGTTGCTGCAATGTGTAATGTTGTGTCTCCTCTTTGATTTCCCATTTCCAATGCATCAACCTTATTATTATGCACATTA
S2_22943962	CaG2	22943962	A/T	TTGGAGTTTGTGgtggcctttgcagccacaaaaggtaACGTCACTTTGGGATTTTGTGGCGACCTTTACCCTCACAAAtggttgattttgtggctgaaaa	gccctcacaaaaatcttaaaaatttaggtggattttgtggctgcctaagccctattgtgattttgtgagggattaggtagccacaaaatccacctaCATT
S2_23123734	CaG2	23123734	C/T	TGTAACTGCAATtcttctaaaattaatttttttaattttgaaagatTGTGTTATCAGCTGCTtgtgaaaaatatatatgcatTAGTTGAAAGAAATTAgc	ataaatatttttcaatttaaacaGATATATTTGAAGCATATGATTTTTGCATCAAATGAAGACAAACAGTGAATTTGAAAATCTTGCTGCATTGTAATTT
S2_23141564	CaG2	23141564	C/T	aataaaggaaattaaaatttcacaaatttagaagaaaaaaaattaccttaGACAATTGTGCAGCATTTCTATCAACAGGAAAATCATCTCTTCCAGCTAT	TGGGCCCAATTCCCTTCACCCCATTTCTGAACAGCAGCTTGTAGTTGCATATCCTCTTCCTCTGaccatatttttcttttcttttgaattggTGTGTTGT
S2_23181353	CaG2	23181353	C/T	TATCGACAATGGACTACCCAGAACAACCGACTTTCATTGTTTTGCGGCCCGAGAAAAGGTTCAAGTTAGAAAACCTCCATCCCTCAACTGAGTACTCATG	AAGGCTTCTATATTCAGCAGCACAGGGATTTTGGGTGCAGCAGAAGCTAAATGGGTGACACCTTGTGAACCACCTTCAAAGGTTATTAGACATGGCCTGA
S2_23346370	CaG2	23346370	A/G	TGTTGTAAAATCATCAAAAGATCAAAAACACCTCCTAATGTGGCATAGAGGGTTCTGCAGTGGTCAGCACAAGAAGCTGCTTGCTGGAGTGGTGCTGCGT	TGTTTCTGGTGGTGGCGCATGGATCCCATGCACAGATGAAGAGCGACACATGGAGGCGCATGTGGTGGAGGGTAGGGGTGGGAAAGTTACCGCCGTGCTC
S2_23346597	CaG2	23346597	A/C	GTTGTGTCCGGTGGTGGTCCGCACTGGTAAAGGGCAAGCTGGTTATGGCAAAGTGTCGAACACACACCGCAACGAAAGAGAACACAATCATGAAGAATGC	CAGCAGCCCTAGGATGAACCACTAATGATACCATgtcatttatgtaatttatgtGTATCTGATCAGACTACACAAGGCTGTTTTATAAAGTATTTACAAT
S2_23435939	CaG2	23435939	A/G	CATCTAGGAAAGCAGGATCGATTGCTCCTGATCTAGCATCGCTATTCACCTGCTGCTCTGCGGCTGGACTCACTTGATCTGCATCCCGACTTGAATTCTC	GAAACTTCAGCAACGCTGTGAAGGGGTGCATCTCTTCCAACAACAGGGGGAAGATGACCCGGAGGAATAGTTGCTCTTCTTGGGCGTGCAGCCTGTGAAT
S2_24093127	CaG2	24093127	A/G	AACATCGATAGTGTTGATGTTTTTCAGTAAGTCCAAGTTTTTGTATAGTCGAATAAAATGCATATGGCGAACCTTAGCATTTATCTTTTGTATAATACGC	ACCGTCTGAATCTTTTGTTTATGTTATTGTAGTTCAGCGCAGCTTTTCTCGAGAGTGTGGCTGATTATGTTGATCCAGGTTTGCCATTCATATCTCTCAG
S2_24098243	CaG2	24098243	T/C	ATTTGGTTACCTGCAAGCATAGTTCTAAATTGCAGTCTGTCATCACAATCGCAGCTGCAATTTAACGGTTTTATAAGCCTCAGCAATAGCTGCATTTGTC	GCATTTTACCTAAATATAAAGGTTCACAACGTAACCGAAACCTCAATTTAAAACTATAGCTGCAAAtccatttttcaaaatcatcacTCGTTATGTTATA
S2_24164335	CaG2	24164335	A/T	GCAAGGATTATGATTCCCTGCATTTGGAAAGCACACAGATATCCAATGCAAGGATTATGATTCCCTCCGGTTTCGATCTCGTAATTGCATTAGCTGCATT	TTTCGGATGCACAGAATACAGATATCCATTGCTTCCGATACAGTAGGCAATTATGGTCTGACGTTGCAGCAGTTGGTCCTCAACTGAATTGTGGCGGTAG
S2_24353303	CaG2	24353303	A/G	TGAATCTGTTTTTTCGTTGTTTCcgtaaaaaatcatatatagtTTTCTGTTTCGTTTGTGAAAGTTAGGTTATGCTGAAATTTGATTTATGTATATGTTG	TTTGTCGTTGTTCCTGCTGCAAAATGGATCTAAATAATGTTTAGTTGTTTTAAATAGATAACGGGGAGGATTTGATAAGGTCTTTTgaatgaatgatttt
S2_24709299	CaG2	24709299	C/T	ATAGAAtcttcatttcatttttaatccaCCATTGTCACTCATGAATAACCTATGTAGGATTGATTAATGAAGCCAAACATGTGCTGCATATATTTCATTT	TGCTTACTCATAGGGTGTTTATGCTCTTCACCTGTCATGATGCAGGTCTCTATGTTCTTGCTGCTGAATCTGTGCAAATTCCTtggtttgattttgtttt
S2_24709303	CaG2	24709303	T/A	AAtcttcatttcatttttaatccaCCATTGTCACTCATGAATAACCTATGTAGGATTGATTAATGAAGCCAAACATGTGCTGCATATATTTCATTTCTGC	TACTCATAGGGTGTTTATGCTCTTCACCTGTCATGATGCAGGTCTCTATGTTCTTGCTGCTGAATCTGTGCAAATTCCTtggtttgattttgtttttgct
S2_24744726	CaG2	24744726	A/T	GCGTTCCGGGTTGGTCGGGCCGGATATGGGCGAGGACGGGCTGCACATTTGATGCAACGGGAATTGGGAAATGCCAAACAGGTGATTGTGGTGGAAGACT	GAATGTGATGGGAATGGTGCAGCTCCACCTACTTCACTCTTTGAGATTACACTTGGTCAAGGGAATGATCAAGATTACTATGATGTTAGTATGGTTGATG
S2_24774378	CaG2	24774378	C/T	gtaGCCACAAAATCCAACGGTAACCAAATCCTTTGTGGCAGCTTTTACGGTCAGAAAAGAAAACATTTGTGGCATCCTAAACAGCCACAAAGTACAACGG	ACATTggacatttgtggcggcctttgcagccacaaagtgcaaCGGTCCACtaattttgtggcggcctttacccTCATAAATGGGTGATTTTGTGGCTAAA
S2_24911154	CaG2	24911154	G/C	GCGCACACAGCATTTTCCATTGTCCTTATGCTAAAGTCGTTAGGAAAATGGAGTAGATCGGTGAGTAACTTAATGCCGGAGACCTTAGGGAAGGCCTCAA	ACTTTCATCGCAGCAGGCAACCTGCGCAATGACGGAAGTTGCGTCTTCTAATATCCCTACCCTACGGTCATTGACGACGAGAGAGAAAAGATCGGAAACG
S2_25108249	CaG2	25108249	T/C	ACGGCGATGTCTCATTGTATAACCAAGCTGCACCCATCACTGCATAGGTGCATATCAAAGCCTTCCCAATTTGTTTCCAGAAGTAGTAGTTATTTGGTCC	AGACCTATTTTCTTCAGAAAATATTGGGCATGTTGTAAACCTGCATTAAGATGCAGCAAAAGTTCAATAAAAAGTTGAAGATTGTTGTatcaaacatttc
S2_25126804	CaG2	25126804	A/G	ttttgaactaTGCAGAGGGATTCAAACTCCAAGTTGAAGCTGGAAAAACCTACTTGCTAAGAATAATCAATGCTGCACTAAATGAAGACCTATTCTTCAA	ATAGCTGGCCACAAATTAATAGTTGTTGAAGTGGATGCTTCCTACACAAAACCTTTCAAAACAGACACAATCCTTATAGCACCAGGACAAACAACAAATG
S2_25194553	CaG2	25194553	A/G	TGGAAATTAACTTTTGCCAAACTGATTTTCAGGTGAGCAGCATCAAAGAATAGTAGGTCTTGACTTTTTCCTAGTTGCATCATTTCACAAATTCTTGGAA	ggttttccttttcttcttaGCTTGGAATTGTTGGCTCAGTGATCCCTTGTTGCAGCATGTTCTCAGCCTTTGGTGCATCACTAACGCTTCTTTGAACCAC
S2_25194583	CaG2	25194583	G/A	AGGTGAGCAGCATCAAAGAATAGTAGGTCTTGACTTTTTCCTAGTTGCATCATTTCACAAATTCTTGGAAAggttttccttttcttcttaGCTTGGAATT	TTGGCTCAGTGATCCCTTGTTGCAGCATGTTCTCAGCCTTTGGTGCATCACTAACGCTTCTTTGAACCACTAACATTGACATTTGACACTGACACGTAGA
S2_25509202	CaG2	25509202	T/A	CCTTACGCATTTTCCAACTGGGGATCACCAGATGGAAAATTGAATTGGGCCATACATGGCGAAGAACTGAATAAGCTGAGGAAATCATCTTCTTTTGGAT	TCGAAGCAGCAGTACTCCTTTAACTACGGCTGCCACTCAAGCACCGGAGAATGACGATGAACCAGATGTATCTTGGGTTAATTCGCTTGTGAAGGACGTT
S2_25509203	CaG2	25509203	T/C	CTTACGCATTTTCCAACTGGGGATCACCAGATGGAAAATTGAATTGGGCCATACATGGCGAAGAACTGAATAAGCTGAGGAAATCATCTTCTTTTGGATT	CGAAGCAGCAGTACTCCTTTAACTACGGCTGCCACTCAAGCACCGGAGAATGACGATGAACCAGATGTATCTTGGGTTAATTCGCTTGTGAAGGACGTTA
S2_25667417	CaG2	25667417	G/C	ACACAATAAGTATTGGaaacaataaattaatcatacaactttCTATGCAAACTGCATCAAGTGCTGCAGATAAGAGAGAAGGAAAGAGAAAGAAATTCAA	GAAATTAATTCgtagaaaaaatatatcaaatctgTATGAACAATTAACTGTAAATTGGCTGCTTTCAAATGCCATCTTGTATTATAAAGAAATGCTGTCA
S2_25667427	CaG2	25667427	T/C	TATTGGaaacaataaattaatcatacaactttCTATGCAAACTGCATCAAGTGCTGCAGATAAGAGAGAAGGAAAGAGAAAGAAATTCAAGGAAATTAAT	CgtagaaaaaatatatcaaatctgTATGAACAATTAACTGTAAATTGGCTGCTTTCAAATGCCATCTTGTATTATAAAGAAATGCTGTCAATTGGTTAAC
S2_25788139	CaG2	25788139	T/C	AGAAGGAAGCCTCCTATACAAGCCAAGACGAAATTCTAGTTATAAAACACAGTTTTAAGTAAATGATAGTGCAGAAATGCAGCAATAGAATACTAATTGC	AGTGTTGTCAATTGTGGATCACGGAAAATAATTATCTGTTCAAATTCCTCTATGCTATAGTATTATAGCACTCTTAAAGtcgttatttgacaacactttg
S2_25788332	CaG2	25788332	A/C	acactttgtactGAATAGCGTATTGCAGAGCAATAGCAGTTTGATCAAATTCAGCTATGCTATAACACTATAGCCGCTATTAATCgcgatttatgttttt	ttattctttcccATGGTTGCATAACTTCCCTCCCCGATTTTCCTGCTGCAGGGATACCAATTGTCGATTCTGTAACTTCTTAATCATGAGAGCATTCCTC
S2_26417281	CaG2	26417281	A/G	TTTATGAAGCCGTCATGACGAAGTTGGAAGAGCCGTTTGAGCGGCTTCTTGATCGGCTTGAGCCGCCGGTTAATGTAATCATTGGCGACGTTGAGCTGAG	TGGCCCGTTGATGTTGCTAATAGAAGGAATATTCTCGTGGCTGCGTTTTGGACTATGTCGGCGTCGTTTTACTCTTTGTTACATCACCTTGATGTCTTTT
S2_26417311	CaG2	26417311	T/A	AGCCGTTTGAGCGGCTTCTTGATCGGCTTGAGCCGCCGGTTAATGTAATCATTGGCGACGTTGAGCTGAGATGGCCCGTTGATGTTGCTAATAGAAGGAA	ATTCTCGTGGCTGCGTTTTGGACTATGTCGGCGTCGTTTTACTCTTTGTTACATCACCTTGATGTCTTTTCACGACACCACAATTTAACCGTCGACAAGC
S2_26431058	CaG2	26431058	G/C	GTCGGTGTCGTTTTTCCTTGTGCTTAAACACTATCATCTTCTGGAGCAAAATGGTCACTACCCGGTAAACGTTTCAGGTCAGTTACTTTTCAAATAACAT	ATTGATTAAAGAACTGActtaaaacaacatttttcgcagcatattaataaatttttgtttgaacaTGATGTTATGTTTTTGAGGAACAAGATAATCTTGA
S2_26513941	CaG2	26513941	T/A	CAAAAACACCTTTATAACCACTATTACTCAACTGCAACCTCTGTTTCACCATATCCATCGGCGTAAAAACTGCGTCACTCGCCACGGTGGCGCAAACACC	GAAGCAGCATGAGCAGCAGCATTATTAGGGTTTCCCTGTGAAAACCGCTTTTTACAAGTTTCGTAAACGGAGAAATAAACGGCGTGGGCTGGGCCTGCAC
S2_26601337	CaG2	26601337	C/A	GAAGCTTCCTTGCTCGGAAGGTACGTTGGATACGAGTAGCAGCTTGAGTCATCTTCCTTGCCTTGTAGTTATGAAAGGCATGTTGAATCATGATGGCTGC	ACTCTCTTTCGTGCTTCAGCCTCttgattgaaaaaattaaattcctTTATTTCTTCTTCTGTGTGTTCTCTATATGCAGCTCGTATGCGTTTTGCAGCAT
S2_26706817	CaG2	26706817	C/T	gcggcctttgcagccacaaaatgcAACAGACCaggcttttgtggcggcctttgcagccacaaactACAATGTCACTTCAAGTATTTGTAGCTGCCTTTAC	CtcacaaaatttgtattttgtggctgaaaaagccctcacaaaaatcttaaaaatttaggtgAATTTTGTgactgcctaagccctcacaaaatcacaacgt
S2_27317272	CaG2	27317272	A/T	ACATAAAAGTCCAGCTATAGCCCACTATTATAGCTCTCCATGCTGTAACTGCGAAGAGCATTAGAACCATTAAGGCAGCTATCAACAACCTTGGTTAACT	AAAGGGGAAACTTGACGTTACAACATATTACACTGGCAACCTTGTGTTTGAAATTCCACTTACCTACTTTTCTTTGTCACTTTCAAAGGGACTTTGTATA
S2_27374064	CaG2	27374064	A/T	GTTTTACCCTTTTCTACAATTTTTCGCTTTTTAGAATCTGCGGAAGAAGACCATGCAGCATCcagaaaatataagaattaatTATCTACTACAAAGCTAG	TTAAATGCTACAGAGCTTATATAAAAAATCGATAGCAGAATCACACCTTTTCTGGTTCTCAGAAGATTTTCTAGCTGCTCTGATGCAGAATCCGAAGACC
S2_27377809	CaG2	27377809	T/G	ACAATGGATAGGCtgcaaaacaaaacaaataataaacttCAACGCTGAAATAGAGAAATACAAGGCTTAAGGAGAAATACAAGGcatagcaaaaataaaa	atcattttaccTTGTTGCAATTGCTGCATTCCCTCCAACCGGCTTCGTGACGGTGGAATTTATCACAGAAAGCTGAATTCTCATAGGCAAGTCTAAACAC
S2_27847670	CaG2	27847670	A/C	TTGCAAGACCACAACTTTGTTGAAatccttcaacaaaataaacaaCAGACTATTAACATGCAGGTAGAAGCAGCATTGGTTAGTAAAATTctaggtagtt	atcccagATAGCGAAGTGTTGCGGCCAACACCGAAAGTGGGATGGTGACCAACCACGCAGCCGTGGCCAGGCACTGTGTCGCACCTCTCTGGCGCAATCT
S2_27907779	CaG2	27907779	C/A	TAACATGTTCATTGTATTAACAACTATTTCTGCATGAACCCGAGAAACCCCTTTATCTTTAGTGACGATCACATCGCAGCCTGCATGTAGATAGTAAAAA	ATCTTATAAAATACCATCATGAAATCAATAAAACCAATTGGTAACAATTATCTATTCTGAAAAGCCCATCAGAATTATGCTTAGTTTTGTTGGGACTAAC
S2_27942467	CaG2	27942467	A/T	cctttgatgacaaatgcaagaaggcgtttgatttcttaaaggcaacactgacctctactcccataattcagccacccaattggaccatccctttgaaatt	tgtgtgatgcatctaactatgcagtgggagcagtccttgcacaaatggttggtaaggctgcccatgttatttattatgcttctaggactttaaATTATGC
S2_27942488	CaG2	27942488	A/G	aggcgtttgatttcttaaaggcaacactgacctctactcccataattcagccacccaattggaccatccctttgaaattatgtgtgatgcatctaactat	cagtgggagcagtccttgcacaaatggttggtaaggctgcccatgttatttattatgcttctaggactttaaATTATGCACAGACTAATTATATTACCac
S2_27942494	CaG2	27942494	T/G	ttgatttcttaaaggcaacactgacctctactcccataattcagccacccaattggaccatccctttgaaattatgtgtgatgcatctaactatgcagtg	gagcagtccttgcacaaatggttggtaaggctgcccatgttatttattatgcttctaggactttaaATTATGCACAGACTAATTATATTACCactgaaaa
S2_28076664	CaG2	28076664	C/T	ACACTCGTGGATACAGCGTTGCTGAATTTATTTGGTGTATTGCAAAACAGGAATCAACAATAGGGGCAGCGTTTTTTTCCCAGACATTGGCAGTAAATGA	GCCACAGTGAAATTTGAGATTTGGGACACAGCAGGACAAGAGAGATACCATAGCTTGGCTCCCATGTACTATAGAGGCGCTGCTGCTGCTATCATTGTCT
S2_28084913	CaG2	28084913	C/A	ACTCCTCTCCAACATCTCTGAGTATGTTGGTTAGCTGATTTGAGATTCCTAAGGCCAAAGCAGCATTGTACACACTCTCCGTTGTGGCTTCTGAATGCGG	GAAATTCCCATGACTGGAACACTCATTAAACCAACAGTTCCGGCAACATAGTAACAATAGAGATATAATTCGTCGAAGTTTTTGTATCTTGACTTCTTTA
S2_28229031	CaG2	28229031	G/A	CCCATTCCACCAAATTGCTACTAACCCCGACTTTACCGGCACCCGCAGCATCTTTCTCTATAGGTCTCCTTCCACTAGCCACCTCAAGAACCACAGCACC	TAACTGAACACGTCGGTTTTCTCGGTCGCTTTACCTGTGAGTAGATACTCAGGTGCTAGATACCCCATTGTTCCAGCAGCCACCGTGGCATCCGGAGACT
S2_28352533	CaG2	28352533	C/A	CCATTATCTTGACTTGATGATTACACAAAAAATATGGATATCTGTGTGCTGCTTAACAATATCGTTTAGGATGATCTCTTGAATTGGTATCGAAACTTCA	AAAACTGATAATGAAATCTTACCGACAAAAGTATGAAAACAAAACAAGCTTCTATTCCATGCTTTAAATGATGATAATTCTATcacatgaaataaaataa
S2_28949900	CaG2	28949900	C/T	CCGGATAATGTGCAACCACATTGCGGGAAACCCAGTTGGCAGCTGAGGCATTCGATTGACCGATTGCTAAGAGTTCTTCGTTAGGGACGGTTATAACAAC	TGAATGCCGGATTTTGCAAGTGCAATGAGCATAGCTTGGTCAGCATCATACAATCGAACGTGTCGAATTTGTTGCGCTTTGAGCAGCGCAACTACTTGAG
S2_28949948	CaG2	28949948	A/G	CATTCGATTGACCGATTGCTAAGAGTTCTTCGTTAGGGACGGTTATAACAACCTGAATGCCGGATTTTGCAAGTGCAATGAGCATAGCTTGGTCAGCATC	TACAATCGAACGTGTCGAATTTGTTGCGCTTTGAGCAGCGCAACTACTTGAGTAGGGTGTGGCATATCAGATAGTTCTGTTCCAATGTTCACTCCAATAA
S2_28968153	CaG2	28968153	A/C	aaattagGGGGTGTAGATGCATACACTCAAGCAATATGCAGCATTATTATACCCcggttaaaataaaatgaaaatgatttgaAAGCTAAAACGAAAACAC	ATTCTGAAATCCCTGCTTCCAAATCCAATACCCAACAAAATGGCGTGCTCTTACGCGCCCTTACTCGAACACATTCCCTCATCACAACGACGGAAATTAG
S2_29044513	CaG2	29044513	C/T	CATGTAACTACTTATTAGCACAGCTAGCAAAAAGGGATAAACAGTAATCAAAACATACTGACTCAATATGCCTCTTTGTTCCCAAAAGAGCAGTAGAATG	CGCCTTTTCGCTGCCCTCTGCTCTGGGCTCAACTCATCTACCGTCCCATTCGCAGACTccttatataagttatattccACGCCTTTAACTTTGGGATCCA
S2_29203974	CaG2	29203974	C/A	CTGAGTTAAAAGGGCCATCTTGTGGTGAAATTGTAATTGTTCCACTTCATGCAACTGTTAGAGACTTGAAGCAAGCTGCTGAGGCTACATTAAGGGACAC	TATTGCATAGCAGAGAGACTTATAGTAACTGATATCAAAGAATTGTTGGGTGTGAGTGATGAAGAAGTGCTCTTTGGATTGATACAATCAGGTGTGAAGC
S2_30089978	CaG2	30089978	T/C	AGGTGACCATGTCGGATGAAATGATTTGATGTACGCTGCTGCACCAGACACATGTGGACAAGACATTGAAGTTCCGGATATAATGTTGAACTCCAATTTT	TGCTCTCACCAATAATATCATTAATTGGTGAAATTGGAGACCAAGTAGCTAGAATATCTACTCCAGGAGCAACTAAGTCCGGCTacaatattaaacaaaa
S2_30133162	CaG2	30133162	G/A	ATCTCTAAAATATACATTGTTTTCTGAATCTTTTCCAATTGAGACAGACAATATATCGACCCCATCAGCAATAGCATCGTCAAATGCAGCAAGAATATTT	CATCATTGCAACCACTAGACCAACATGCTTTGTAGACAGCAATGCGAGCTGAGGGAGCACCACCTCTTGCTGTTCCTTGTGCAAAGCCTAGCATGCTTGC
S2_30335160	CaG2	30335160	C/T	GCAAAGTTGAACGAAACCGAGCAGCTTCGTGCATCGTAATCCATAGCAAAATGGTTAAAGGTCGACAAGGTGAACGTGTTAGGTTTGTGATCTCACTCTT	CAGATTTTTTGTTCTTTAGCTTTCGATCTGTGTGCTGTAAGGGTTTTGGTTAACAATGCTGCATATAAATGtaaatgataaaacaaaacttaGCTTTGTT
S2_30335194	CaG2	30335194	G/A	CGTAATCCATAGCAAAATGGTTAAAGGTCGACAAGGTGAACGTGTTAGGTTTGTGATCTCACTCTTCCAGATTTTTTGTTCTTTAGCTTTCGATCTGTGT	CTGTAAGGGTTTTGGTTAACAATGCTGCATATAAATGtaaatgataaaacaaaacttaGCTTTGTTTACAGTTTATTTATCACGAGATTAATTGAAAGAA
S2_30335212	CaG2	30335212	A/T	GGTTAAAGGTCGACAAGGTGAACGTGTTAGGTTTGTGATCTCACTCTTCCAGATTTTTTGTTCTTTAGCTTTCGATCTGTGTGCTGTAAGGGTTTTGGTT	ACAATGCTGCATATAAATGtaaatgataaaacaaaacttaGCTTTGTTTACAGTTTATTTATCACGAGATTAATTGAAAGAAACTACTTACCCttcaaca
S2_30364073	CaG2	30364073	T/A	AACTAATTGTTGGAAACAGATGTGAAACAGTgaaagatataattttattttacaatgcAAAAAATGTGAGTTTTGATCTTAGCCTAATTAATGAGGTGAA	TTAATTTAGTGAAGTACAAAAGCAGCAAGTTGTGACAAGGAattagaaaatttcaaattgaaaaagataagCTATTTGAATCATTCTGGtatgttttgat
S2_30370013	CaG2	30370013	C/A	TTCCTTCTTTTCTGTATTTTCCTTCCTAGAGCGCGCTAGGATACGATTCCAGCGTGATTTCCAGCCTCCATAGCCGCACCTGCAAGCAAAAGGCAACGCA	TCTACTCGCGCTGCAATTGCTCGCTAAAGCGGCACGATTTtcctaatattatttttaatattagaataTCTCGTTTAGGTTAGCTACTAATTGAGTTTGC
S2_30370411	CaG2	30370411	C/T	gattctgATATGTTTTGATTGATGATATAGGATAGGATGGTATAGGAGTAATGTTGTCAAAGAAAATtgcaatttgttcaaattccgctaaGCTACAGTG	TATAGTGCTGCTAAGGCGgttatttgacaatattttgtaCTGAATAGTGTATCGTGGAGTAGTaacgatttgttcaaattctgctatgcAATAGCAACTA
S2_30467551	CaG2	30467551	T/A	CTCCAGATTTTCAGGGAATCATCATTTAACACGACATAAGGCAAATATCATACTACTTTAGCCAAATACATATGGGACACAAATCACTTTTAGGTCATGA	CGAGGTGCAAACAATTCAACTTTTCACAAATAGAAAACTCATTTTTAGCAGCAATTTGTGTAAAAACAACTTGGAGGGAAAAAAAGATGATGGTGCAAAA
S2_30467552	CaG2	30467552	C/T	TCCAGATTTTCAGGGAATCATCATTTAACACGACATAAGGCAAATATCATACTACTTTAGCCAAATACATATGGGACACAAATCACTTTTAGGTCATGAT	GAGGTGCAAACAATTCAACTTTTCACAAATAGAAAACTCATTTTTAGCAGCAATTTGTGTAAAAACAACTTGGAGGGAAAAAAAGATGATGGTGCAAAAG
S2_30537667	CaG2	30537667	T/A	CCTTGGCAGCAGCAGCAGGGGCAGCACCAGAATCAGCAGCTGGGGTAGCAACTGCAGCTACAGCAAACTTGCTTGGGTCCTGCATTGAACAATATTGATG	ATAAGAAATACAGAATTAACAGATTGTTCTCAAATAGTGAGATGATTAAAATTTCCAAGCAATTACCTTAAGGAACTCCTTGACCTTGTCGGCTTCAGGG
S2_30614086	CaG2	30614086	C/T	CTAGTTGGTGTTGAAGATCTTGCAGTAGATCTTGACAAGGGTGTAGAGGACCTAGAAGGAACTGTGGGTTTAGCTGCAGGAACTGTCGTGGTCCTGGTGA	AGGAATTGTAGTCTTCGTAGAAGAAACAACGGGCTTGGTTGTGGCTACCGTTGGCCTAGTTGAAGGTATGGATGTCCTAGTTGTAGGTATGGATGTACGA
S2_30954317	CaG2	30954317	A/G	atatttttaaaaataaattaggaaGCTTTTTCTTGATTTCTGATCCCACTTGCTTTCTATTTAGAGAGCCTGAATAAAACGAACTTCAGAATGTAATGCA	ACCATTCTCCCTTAAAGTATGCTGCAAATATGTTAATGTGTAAATGATTGGAAGACTTTTACACTTGTTGTCTGGACATTTTTTAGGCCTGCTAGTAGTG
S2_30997937	CaG2	30997937	G/A	aagaaggacGAGGAAGTAAAGGACGAAGAGTGttggaggaagaagaagagttacgagaagaagaggaagaagaagaagaagagttaTGAGAAGAAGAAtg	gaagaagaagaagaaggttgAAGATTGAGTTGAGCTCTAGAACCGTAGAGAATAAGAGCAGCACGATCATAAGCACGAGCAGCATCTTCAGCAGTAGAGA
S2_31014295	CaG2	31014295	A/T	GATGTCCAAATGAAGACATTAACATCACTATCATGACAAGTAAAGAAGCTGCTTAAAATTTAGTTTGACAAGGCTTCATTAAAAagattaatgaataaaa	aaatggctaaagaatataattaactaATCTTGCAAGCTAGGAAAATCCTCCAAATGGCAGCACACCACAAATCCATGACTCTCCTACAATAAATTTCCTC
S2_31167594	CaG2	31167594	A/G	TCCACTTTGCAATAGTCTCAGCCACAGATCTTGTACCTTTTCCTCTACTCCTAGTTTTCCTCTTTCTAGAAGTTTCAATAGGCGCAAGAAAAACATTACC	CTTTGTTCGTAAGCAGCACCCATATTCACAAATTCAGAAACTTCACTAGTAATCCTTTCACAGCAACCACCTTCCAAATAAATTAACAGTTTTTCCACAC
S2_31188355	CaG2	31188355	A/G	AACATGAGAGTGTTTGTTGTGAATGGTTTAACATAGGAAGCATCAGCACCTACTACTATGAGTTTGTGATTTGCAACTGTGAAGAAAAGTGGTTGGTTTA	TGCTGCATTGATTACTCTCAAGAGGTTTGTTTCTCCTGAATCTATTGGAACAATCGTTGTTTCTGCAATGCCAATTATCatgtcaaatattaaatataaa
S2_31205531	CaG2	31205531	C/T	TTCTCCGGCGATAGGAGGGACTCCTTTTCCTGTCCTCGTAGCAGCAGCAGTAGATCTCCCTGTGGCCTGGCCATCCTCAGCATTTGATGTTCTTCTTTTC	GGATCAGGCAGAAGAGCAGGATGCAGCAGACTATAAGCAGGATTACAAGGAGCACTGCTGCTACTATGAGGATTATGTCTTTGGTACCTAGTTTCTTGTG
S2_31427861	CaG2	31427861	A/G	ATATTGAataagaagatgaagaaggagAGACTTTTTCTTGAGAGAACACGGGAGAATCTACAATCAAATTTTGCAGCTATCTCTGCTCAAAATGTGGTCC	GAGAGAAGCAAGGTCAAAGCCACCACCAGCAGCTTCTGTAGAAAAGAGTTTTCATACCCCCCAAAATATTGTGAGGGATTTAAAAATTGATGCTGAACAG
S2_31427902	CaG2	31427902	G/C	GAGAACACGGGAGAATCTACAATCAAATTTTGCAGCTATCTCTGCTCAAAATGTGGTCCAGAGAGAAGCAAGGTCAAAGCCACCACCAGCAGCTTCTGTA	AAAAGAGTTTTCATACCCCCCAAAATATTGTGAGGGATTTAAAAATTGATGCTGAACAGTACAATGGAATGGTTGAAACAAGACCTTCAGAAGTTTCAAA
S2_31428024	CaG2	31428024	T/G	AAAATATTGTGAGGGATTTAAAAATTGATGCTGAACAGTACAATGGAATGGTTGAAACAAGACCTTCAGAAGTTTCAAAGCAAGGACTTGAGTATGAAGA	AATGAGTTTAGTATCAAGACTGCTGAGATGAGATGGTTTGCAGCTAAAAAGATGGAGGAAGCCGCAATGGCAGCTGAAGCCGTTGCTCTTGCCGAAATCA
S2_31428279	CaG2	31428279	T/C	AAGTTCAAATACCTGAAAAGTCAATCTTGAAGAATGTAATTTATTCCGACTTCCAGATCGATGAATTAAGTGCTTCTAAACTGACTATACTGAAAAAATT	GAGGAAGCGACAGAAGAAGTTCTACGCAGCAAACAAGTTTTAACAGAAGCTTTAAACAGTATCGAAACTGCAAATAGAAAACAACATGCTGCTGAAGAGG
S2_31428405	CaG2	31428405	T/C	GCAGCAAACAAGTTTTAACAGAAGCTTTAAACAGTATCGAAACTGCAAATAGAAAACAACATGCTGCTGAAGAGGCTCTAAGAAGATGGATTCCTGAAAA	GATCTAAAGGGTCGGTCCGTGCATAACTCGATTAAGCGAAACAAGTTCAATCAAGCTGCCAATTTTCAAGCTCTAAAGCCTGCTGTAAGGTCTTCTGTTT
S2_31534283	CaG2	31534283	G/A	TAATGACAAGCAAGACTAGCTAATAGGAAAGCAACGTGAACAGCTAATAGGAAAAAGTATCGTGAACAGCCTGGCAGCAGCCATTCATACAGGCTGGCAA	CAAGCATGCTTTCCTAAAGcctatcaacaacaaaaaagcaaTCTTGGCATAAATTGGAAAATTTGAAGCTAAAGCATCCAATAGAAAATAAAACCGTTTT
S2_31584313	CaG2	31584313	A/C	ACGATTATCAAATCGACATTCGAGATACAACTCGCATGCATCGTAAGATGCTGATAATCATGGACCAAAATACTCGAGAAAATGCAATTACTCCTAAATA	GTTCATATTTACATTTAACTGGGGTAAATAGAAGCagccaaaaaaaattcaaaactattGATTTGACTACATAATAAatccaacaaaaataaatagaaaa
S2_31686742	CaG2	31686742	A/C	caaacatgaaattgagaacaaagttcagcaaaaaaaccagaaaaacgGCTGCTGTCCGAGTTCAATTTCTCCCACCTCAGACCTCTTATCGACGATCCAA	CGGTCAGAATGAAGTCCCACGAgtcacgaacctgctgtccaaatttcagcccgatccgacggtgaacgaaggagaaatcgTGAATTTAGTGcagctgctc
S2_31908845	CaG2	31908845	A/T	CTGCTAggttcaaataattatttacaacAGTGAGCAGCAGCAATGTTGTCCAGcgaaatatcaaaataaaatatataagtgGGGGGATAAGCAGCAGGGG	AACAGGACCTGCTCTTCACTACTTGCAATCCTCGTCTTTGATTTTTCTATCAAAGAATTAAGCTGTTGAAGTTGATCAGCTAAGGTTTGCTTTTCAGACA
S2_31975269	CaG2	31975269	C/T	AAGGCAGCAGTAGACGGTGGATCTTGGAGGCACATGAGCGCGTGTGGAGCAACTTTTGACCTAAAAAAAATCTGGGTTGTGTAGATTGGAAAATTCCGCA	ATAATGGAAGTGGTTGTGTTGGAAAATGTTTCCAGCAGCGACGACAGACAGCACCAGACGGCGGCGGCGGCAGTAGCAGACGGGGCAGCAGCGGTGATTG
S2_32080010	CaG2	32080010	G/C	AAAGAAATGCTTGACACGTGTCATGACCGAAATATTCTTCACATTGCTGCAAACTATGGAAAATATGAATTGgtacaaaatatattacaaaGCCAAACTC	TGAACTTCATAAGATGATAAATCAAAGggataaagaaggaaatacacCTTTGCATTTGGCTGCAAGATCATGTCATCCCACAACTGTTTACTACTTAATT
S2_32202980	CaG2	32202980	G/T	TTCAATTACCTGTTGTCATTAGAGCTGAACGGATAACAGCAGGTGACCATGTAGGATGAAAAGATTTGATGTACCCTGCTGCACCAGAAACATGTGGACA	GACATTGATGTTCCTGACACAATATTGAACTCTAATGTTCTGTTCTCACCAGAAAATTCAGAAATTGGGGAAAGTGGAGGCCAACTAGCTATAATATCTA
S2_32545329	CaG2	32545329	T/C	ttgaaacaaCAAGTTGTCTTATGTAGGCTGCAATAgttgaaaatgaagaagaaaaggaaTCTGTAGAGACAATTGAAGTCCCGGAGAAAGTAGGGCCCGT	GAAGCAGAAATAGGGGTGGTTGATACTAATGACAATGTTGTTCTGCGTAAGCTGCTTGTGAGTTGAAATATTTATTCTGAAATGTGATGTTGAAAATGCT
S2_32556992	CaG2	32556992	T/A	CATTTGCTCGTGGTATATAACTTCTGTTTGGTAGTTGTTTTGCAATTGAAACCATTTCCTGTGATCTGGCAGCAGTTTGCATTGGTAACAACTAACAACT	AGAACACAAATTCCTTTATCTCTTGATTTATGTTTTACAGAAACAACTGCTAGAAACAAAGGAGGCAATTGAGCGGCAGCGCAAgttatttaagaaaaaa
S2_32564701	CaG2	32564701	C/T	AAACTAAAAAGTTATTGAGTATTCCcattccttttttttatttgtatgcaacatgtcttttttatatataatttacttattttgacCTCTATGCGGCCTC	GCTATTTGACCGCAACTCTATCCGCTGCTTCACATAGCGGATTTTTGGTGTTTTGCTATTTTCCACATGTCGCTATTGTTAACACTGTTTGGGCATATCA
S2_32570429	CaG2	32570429	G/A	TTATTAGAAGCTGCTTGTAGAAGCAAGTTATATATGTTTCCACGAAAtctaattgatttatttaggaAGTTTTATGTTAATTATTGTTTAAGAATGAAAA	CAGAAGCCAGCTAACTTTTGCTTTTGAAGTCTACTTTGCCTCTGATTTTTAAAAGCTGCCCCTCTAAACTACTGGCAGTTTTTCTATAGCAGGCTTTTCA
S2_32570504	CaG2	32570504	G/C	GTTAATTATTGTTTAAGAATGAAAAGCAGAAGCCAGCTAACTTTTGCTTTTGAAGTCTACTTTGCCTCTGATTTTTAAAAGCTGCCCCTCTAAACTACTG	CAGTTTTTCTATAGCAGGCTTTTCAGCAGTTTGCTAGACACTTGAAATTTGTTAATTGTTCTTATAATGAGTAGCAGCATATTAGTGAAAATGGTCTCTT
S2_32577593	CaG2	32577593	A/G	ACAGAAAACTTCAGGAAGAAGCTAAAGAATTAGAGCAATTGCTGGGTAAAAAGCATACATATTCTcttaaagaagaagaaaataccAAGAAAATAAGGGA	CTTGGCCCATTAACATCAGATGCTTTTGAGGCGTAAGGCTTACCTTGCAGCTTATTTttgcttttctttctttttatgtgtggaagatttattttttaga
S2_32579900	CaG2	32579900	C/G	TTTATCTGTTTGACGAGATTGATGCAGCATTGGATCCACAGTACAGAACTGCTGTTGGAAGTATCCATTTTATCACTGAATGCTATCTTGTCATGTCTGT	CTTGCATTTTTCCATCTGTATTTACTGCATGCTGCATCTGTCACATCATAAAATGTTGTATTGCATATTGGGGGGGAACGTTTCTGTTGTACGTAGAGGG
S2_32608900	CaG2	32608900	A/T	AGTGAACCCTCCTTGAATCAAGCTTACCGTATCAGCTTGTACAACCCTTACTTTATCCAAGAGACTTTCACTTCCATCACATTCAATTGTACCAAGGGCA	ATGCAGCCATCTGTTTCACTTTTGTCCACAGACCCTGACCCAATTCAATTCCTCCAACTTCAACAACAACAGACCCATCTGATAAAATACTTACTTTTCC
S2_32629763	CaG2	32629763	A/G	AGCAGTTAATCCACCTTGAATCAAGCTCAAGCTATCAGATTGTACAACTCTTACTTTATCCAAGAGACTTCCATTTCCATCGCATTGAATCGAACCGAGC	CGAACGCAGCCATTTGTTTCACCTTTGTCCATAAACCCTGACCCAATTCAATTCCTCCAACTTCAACAACAACAGAACCATCTGATAAAATACCAACTTT
S2_32671354	CaG2	32671354	T/A	GAAAAGCATTTATCCATGTTATTTACATCTGTCACTGGTTGCTGCCGAGTTTAAGTGATCAAGGTGCCATTTCTtatgtcttttattttagtttactTTC	ATTTTCCATATGCTTGATATGAtggttctttttggtttggactCGTTGCAGCTGTCATGAGGTCAGATGGATTTGAGTATATGAAAGAAAAATGCCCATG
S2_32844739	CaG2	32844739	G/C	CACGAGAAGGACGAAGATTAATCCGATGAACCAGCAGCAGCAACAGCGGTTGCGGTGATTTTTCCGGCGAGTGTATTCTTCATAAAGGCGAGCGTTCCCC	GGGGAGGAACGCGGTAGATTTGATCCCTGGGAATCTTGATAGTGTACGTTCCCAGCGGTGGAACGGGCTTATCCGACGGCGGAGTTGGAAGTGGATGGGG
S2_32844842	CaG2	32844842	C/G	GGAGGAACGCGGTAGATTTGATCCCTGGGAATCTTGATAGTGTACGTTCCCAGCGGTGGAACGGGCTTATCCGACGGCGGAGTTGGAAGTGGATGGGGAG	GACGTCGACGGCAGCATCTTGAAATGATTTCGTTTTCGACTGTTCGGAAACTGGTGGTGGCGAGTTGTGCGGGTGAACTCGGTCAGTCATTGGATGAGTC
S2_32934633	CaG2	32934633	G/C	TCTTTGCTGCCTTAAAATATGGAATTCAATCTCAATTTGCCACCTCAGCAAAAGATCTTGCAGGGACCTATTTCACTTTTCTCCCACTCAACTGTTGCCA	CAGGAAGCGTTTCTGCCCCTATAGCAGCCACAGCACTAAACAGCGACACGAAGGACTCTAAATAGTGGCCACTTGCATTGCTATCATATCGCTACTTTTG
S2_32936855	CaG2	32936855	A/G	GGATCACCTTGCACCGGAGGCTGAACATTTTTGGCATCAACAGCATGAGCAGGTGGAGTAAAACCTTGTCCCGCTGCCTTCGAGACAGGCTTCGTCATAG	GTTTTCAACACTCGGATAAGGTCCCGAACCAGGGGGGAAAGCATAAGCAGCAGGAACAGCAATGTGAGGTGGAGGTACCATAGCATGAAAATAAGGAGGA
S2_32957515	CaG2	32957515	A/G	CAGCGAAAAGGGCCAAATGAAGGCAGCAAAAAGAAAtcttcagttgctgcaatgaaGGCAGCAAAAAGGCCACACTGAAGGTGGCTAAGGTTTCAGGAAA	TAGAAACTGCAATGAAGGTGGTAGGTTTATGCGGAAGCAAAAAGGTAAAAAGAAATATCAAGTTGCTGCAATGAAGGCAGCAAAAAGGCAAAAAGAAATC
S2_32989134	CaG2	32989134	G/T	AGAATAAAGGAGGAAAACACAAATAGCATATTTTATAACAGGCATCTTCACCTGTAGTTTATCAAATCTTAGGAATCGGCGGCCACGACGGCTGCCATCT	GCATTTTTACCAGCAGGGTCACAGCATTATCATCAGCTGAGGATGGTTCTGGTGGTAGAGAGGCTTCTTTGGCAGCTAACTGTGTTTCCAATTCCTGACA
S2_33084094	CaG2	33084094	A/G	AAGGTGTGAAATTCACAGGAAGTGCTGCTCCAGCTGCAGCAGCAGCACCTGCCAAAGCAGTATGCATCTCTAccttaatgtttatttttagttaatgctt	tttttttatgttacttCATGTTTATTGTTtctgttattttttttcctgaaaAAGCTGCctggtttatttatttgatatatgtttCTTTTATGTGTTTTAG
S2_33103750	CaG2	33103750	A/G	TGGGTAGTATTCTCTTTAGAGGTTGCATATTTTTATTAGTGGAGTCTGAAGATACTCCATTTGTAATTGCTGCTTTTGTATAGTTAAAATCTTTTTCATC	GTTTTGGGTTGGTTTAGAGAAGGAACAGGTTTTGTTTGTGGCCTTGGATTCTGACTAACAACTCCTGACTGCTGCTTACCATTGTTGGTGATAGGAGGAT
S2_33172971	CaG2	33172971	T/G	AGCTGCCACTGCCTACCAATTATTCACATTTCACACCCCCCAACAATAATGGAACAAAAAACAACCTCTTCTTCATGCCTTCTATTCTcaattctttctt	tcttttcatctTTCTTTCATGTTTCTCAGGATCTGTTGCTGCTTACAAAAATTACACAGTAGGAGATTCTTTAGGCTGGTTTGACACTCTTGAAAAGCCT
S2_33178391	CaG2	33178391	G/A	TGGCAAGTGAGAAAAGGAGGAAAGTTTCAAGAAGGGATTTAAAATACCCACGTGCACCAGAATGCTGCTTGTCATAATTATTCTGTCCTGAACCTAGCTC	GAGTCTTATTTGCCCCGATATATGTTTCAGAGAATCATGCTTAGTTATTGATCTTTGGAATATGAGTTATGACTACTCCTTCTAATGAACTGCAGCTTGT
S2_33495880	CaG2	33495880	T/A	TTCGGGTGAACTTTCCCATGGCCGATCCAGGCATGTCCTTCGTCTTCTTATACCAATAGTACATGATCCTGCATTGCCATTGGCTATAAGCAGCATCGGT	GCGGTAACAGCAACATGGAATTTTGAATTAGTATTTGTAAATCCAATCACTTTTTCATCAAAAGATTCCAAACCATCTCTTCCTGCCTTATGGTCTATGA
S2_33661316	CaG2	33661316	T/C	GTCGAGAATTGTGTGGAGTTCATTGGTTATGATGTACAGTCTTAAGAAGACACATGCAATTTAATTACTAGTAAAGGCAGTAACATTGGAAGCACTGTTT	TAGCAGCAAAAAACTATTTACATGATTCCATTTGCTGTTTGTTGTGCTCACCTATTGccttggaaagaaaaaaaaaattgtagaccTTCTACCTCCTTAG
S2_33686794	CaG2	33686794	G/A	TGTGTAGCGACCACCTGGGCCAAGAACACGAACAAGTCTTGACTTCTTGTATGACAGAGCTGCAAGTTCAGCCTACACAGATGGCAAAGTATAACTCTCA	TTACAGTGCAACATGAGATTCAAATCAATCCAATCCCATTTGATTCAAGAGACAATAGCATGATGCATCAACCATAAAAACAGCTCAATGAAACCACAAA
S2_33692368	CaG2	33692368	C/A	CTCCTTTAAAAGCAGGGAGATGCAGCAAATTCACAGTATGTATCATACAAATTTGCCTCTTACATAATCAGCTGTTATCATATGTTTAATAGACAGAATT	TGTCACTTTTTACGAGACACGGCTGCCGCAATTCCACCTGCAATCAGTCCAACAGCAGTTGCTGCAATGCCCAGGCCAATGACACCATCTACAATGGAGG
S2_33745281	CaG2	33745281	A/G	TAGCCATAAGAACCAACAATAGAAGACATACATTCTGAAGTCCCATTAGCAGCATCTTGCAAGAACTTAGCAAGTCCAAAATCAGCAACATGAGCTTCAA	TTCATCATTCAACAAAATGTTATTTGACTTAACATCTCTATGAATAATCAAAGGTGAACAATCATGGTGCAAATAGCAAAGTCCTTTAGCAGCTTCAATT
S2_33756294	CaG2	33756294	C/G	TAtctaaaagagataaaaaacccgaattataaaattagtatggtttatttatttatattaaaaaacaaaatccaATCGTTACTTGCTGCCAAAGACAAGA	TACATTGAGGGCGCATGATGTCCAACATAAAACTCACACACAGAGGATTACCCTCTCCAAAATATCTAAGAACTTCTTAGTTAAATTAAACCATTTTCAA
S2_33764634	CaG2	33764634	G/A	CAACAGATAACCACCTCCCCCAGTCACCTAAGACAGGCCCTGCACCAGCAGCCCTTGCTTCTTTTCCATCTTCAGTAAATCCATATGCAATGGACCCTGT	CCAGCAATTAATACACATCCATGAAGTTTACCAATTGTTCCACTTGCAAGAGCAGCCACAGCATCATTATGAACATATAGCCTCACATGACTTGGAAATA
S2_33783861	CaG2	33783861	A/C	TTACTTAAACTGGGATATGCAAGTTATGTTGGGGCTTGGTGCAGCAGCCAGGTTAGTGACAGTTGACAGAAACAATGCTGTTCATTTAAACAACTTCCAC	AAAAACATGCTAAAAATATGTCCTATGCTTGCAGTGTGCGAATTAGCAATGAATTAGGAGCAGCTCATCCAAGAGTAGCAAAATTTTCCGTCTTCATAGT
S2_33783867	CaG2	33783867	C/A	AAACTGGGATATGCAAGTTATGTTGGGGCTTGGTGCAGCAGCCAGGTTAGTGACAGTTGACAGAAACAATGCTGTTCATTTAAACAACTTCCACAAAAAA	ATGCTAAAAATATGTCCTATGCTTGCAGTGTGCGAATTAGCAATGAATTAGGAGCAGCTCATCCAAGAGTAGCAAAATTTTCCGTCTTCATAGTGAATGG
S2_33783868	CaG2	33783868	A/T	AACTGGGATATGCAAGTTATGTTGGGGCTTGGTGCAGCAGCCAGGTTAGTGACAGTTGACAGAAACAATGCTGTTCATTTAAACAACTTCCACAAAAAAC	TGCTAAAAATATGTCCTATGCTTGCAGTGTGCGAATTAGCAATGAATTAGGAGCAGCTCATCCAAGAGTAGCAAAATTTTCCGTCTTCATAGTGAATGGA
S2_33798717	CaG2	33798717	T/C	TCACCTCATCAGTCTCCTCCAAATCAACTATGCGGCTGGCGCTATATCGATATCGCCATCATCATCGTCGCCATCCTTCTCGCTTCGGCCGGAAAAGTGG	GGAATTTGGTTGCAGCCAAGTCATTTCCCATGAGGAACATAGGAAGACCAGATTCCATGGAACTTAAGACCACCATTTTGCAGCACAAAAATGTTCTAAA
S2_34155068	CaG2	34155068	C/T	TGGAGGTAAGCATATTTTATGCATTTCAGTCTTTTGTGTGTAATTTCCATCTATTCTTTTCCATTTGTAAACGAAAAGGCAGCACCTCTCGTTTTAAATG	GTCTCATGTGCAACACATGTTAGACAATGATATTTGTTACAACATGTGTTAAACACCCCATTTAGGTGtcctattaaaataattacttttttttttcaat
S2_34178534	CaG2	34178534	G/A	TCTTCGAGAAACAGATTTAAGAGCGTCTAACCTAAATGCTTTTATGCAACTCAAGCCCAATTCAGCTGCCAATTTCTGAATATCCAGCACCTAGACAACC	TCAAAATTTGGTATGTTGAGAAACCATGAACTTATCACAAATCTACAAGATTCAAATAGAGTTTGGAATTTCCACCTTATTATGAGATCTATCAGTTGCA
S2_34222585	CaG2	34222585	G/A	GTAAATGGATCCCGTTTTTTCGAAAGCACCCTCTGCAAATGCCACACTGCCACAGTAATGGAATGCAATTGATCCATACAATTCCCTAACCGCTGCCACA	AGCCTCTTTGGCTTTAGCCCCTCCTCCAATCTGAGGGGTTCCAGTTCCCCTAATTCCACCAGGTCCAAACCCGCTTCCACTGGAACCAGTAATCGCCTTC
S2_34249953	CaG2	34249953	G/T	TTGCTACTTGTAATGGGTGGATTTGCTGGTCCGGTGCTTGCGGTTTTATTCTTATGGGTATGCTTTATTCAACCATGAACGTATGTGCAGCAACATTCAT	TTTGCAAAGTCTCTGTGTGGAAACTTGACTGTTCACTATTCATTCTTACTAATGAAATTTTGTTGCAGCCTCTCCCAAAGTCATGTTTCTAGCGGCATTT
S2_34250266	CaG2	34250266	T/C	GAAAATGAAGAAGAATTCGAGGAGGAGGAGGATAATGTCGAGAATAGGACCCAACAAGCTTTGTTGGAAGGTATCATGAGGGAAAATGGTTCAGATCCGA	GAAAAGCCACCGCAGATGCTGCTCAGTCCAACGCATTCACATTGGTATCCGACAAAAATATGTCATAATGGTAGAGGGGATATATCAAAACGAAATTTTT
S2_34299063	CaG2	34299063	G/A	CTGGTTTGACAATTTATTTAGCAGGTGCTCAAGGACAAGTTGTTGGAGGTGCTGTGGTTGGTGCTTTGATTGCTTCAGGACCTGTTGTGATCATGGCTGC	TCATTCATGCACGCCACTTTCGATCGTCTGCCGCTGGAAGACGATGAACTTGCTGCTGCAATGCAGAATCAGCATTACCAAAATGGACGCACGCATCATC
S2_34299096	CaG2	34299096	G/A	GACAAGTTGTTGGAGGTGCTGTGGTTGGTGCTTTGATTGCTTCAGGACCTGTTGTGATCATGGCTGCGTCATTCATGCACGCCACTTTCGATCGTCTGCC	CTGGAAGACGATGAACTTGCTGCTGCAATGCAGAATCAGCATTACCAAAATGGACGCACGCATCATCTCGATATCTCTGACTTATATGCAATGCCGCAGA
S2_34299846	CaG2	34299846	C/T	CCCCCAGCTAGAAACTCATGAACTTCTCCATATAATTCAATTGAACTGCAACCCGGTTCTTTCTCTGTCAAGTTTTCCTTCATCAAAACCCTTTGTTCCA	TGCCTCTTCAAATTTGTTGGATGCAGCATAAACATTAGACATAAGTACATAACCACTAGCATCACTAGGATTTAACTCATAAACTCTTTGTGCAGCCCGT
S2_34300059	CaG2	34300059	A/G	ACATTTCCATGCTTCCTACAAGATGAAAGCAAAGATCCCCATATAATGGCATCTGGCTTAATAGGCATACCCTGTATGAGTTCTTCAGCTTCTTCTAGAA	TGCAGCTTGACCTAGCACTTCAACCATGCAAGTGTAGTGTTTTATTGATGGTTCAATCTTATACTCATTCATCATCAATGCAAAATAGTCCTTTGCTTTA
S2_34428959	CaG2	34428959	C/T	TGCTTTTTAATCCACAAGCCTGAAACCATTTATACTGCAGCACCGCTGTGAAAGAGAAGAAGCAAGACACCGTTGCCGCTGTGCGCGCCGTAAACTGAGC	GCCACCGCCGTTTCGCAGCCATCTTCTTACCTAATTCCCTGGCTCAATCGGATTCTCCGAAGGCTCAAGGAAAGAGAAGAATCAGTAACCATGAAACTCT
S2_34734472	CaG2	34734472	A/G	AGGAACAGTATAAAATTGATGTATATTCAAATGCAAGAGCGTGTAATAGGTTGCGTGCAGCGTGTGAGAAGTTGAAGAAAGTTTTGAGTGCGAATTTAGA	GCACCTCTTAACATTGAGTGTTTGATGGATGAAAAAGATGTTAGTGGATTTATCAAGAGGGAAGAATTTGAGAATCTTGCTGCAGGATTATTGGAGAGAA
S2_34736649	CaG2	34736649	T/C	AGACTGAGGAATGGCTTTACGATGAAGGAGATGATGAAACAGTACATGCTTATGCTGCAAAACTAGAAGATCTAAAACAGGTTATTTTCCTTCTCAAATT	CCATGTTTATTGTGTATACTTCTTGTTCACATTCTCCACTTTCTATAGCTGGTGGATCCAATTGAGAACCGATGCAAAGATGAAGAAGCAAGAGTGCAAG
S2_34736753	CaG2	34736753	C/T	TGTTTATTGTGTATACTTCTTGTTCACATTCTCCACTTTCTATAGCTGGTGGATCCAATTGAGAACCGATGCAAAGATGAAGAAGCAAGAGTGCAAGCTA	GAGAGATTTGTTAGGCTGCATTGTCGAGCATCGCATGTCTGCGGATTCTCTTCCACCCCAAAATAAAGAACTGGTACAATAACAAATAgatgtcaaaaaa
S2_34752346	CaG2	34752346	C/G	TTTGCAAAAAGAAGCAAGAACGCTTGTTGGAAAATCTAGAAAGTGAGGGTAGGAACTTGGTTTTGGCAGGAGtagagaaggaagaagaaacGAACACTAG	AGGGAGCTGGACGCGGTGTTATAGGCGCTGCTGGTTGCTGCCAAGAGTTATTGTAACATGAGAACCTTTATCTAGATATtacaatcattttaaaataccC
S2_34754507	CaG2	34754507	C/T	GagtgtttattaaaaaaatagcatTGTATCCGTTATTAATGaatattttgttgaaaaaattatacacaattctctttagttatatatttttttggcaccg	ttagttttatttaaatgaCTTTGGATCTTCTACCGCTGCTGAAAACTATTAGATTTAGAGAGAGAAAGTTTATCTCTTTTAATCTAATAGTCCTCACAAT
S2_34827352	CaG2	34827352	C/T	TCTCTGCGATCTCCGAATCCGTAGGTAAAACGGCAGGTAAGGTTTCCGTTTGCTGCGGATTTATATGTGACTGTACGTCCGCAGCAAGCTTCACAATTTT	CTAAAGATTTATCTGCGGAGTAGTCCGCATGAAATGTCCGCAGCAAATGCCGCAGGTAGTACCTGCGGATTGTCTTGCgaatacttatttttatttattt
S2_34827368	CaG2	34827368	C/G	ATCCGTAGGTAAAACGGCAGGTAAGGTTTCCGTTTGCTGCGGATTTATATGTGACTGTACGTCCGCAGCAAGCTTCACAATTTTCCTAAAGATTTATCTG	GGAGTAGTCCGCATGAAATGTCCGCAGCAAATGCCGCAGGTAGTACCTGCGGATTGTCTTGCgaatacttatttttatttattttttagaaaaataaagt
S2_34862135	CaG2	34862135	G/A	ATCATTTAaagttatgttattttttaaatagttaaatttttagattatttttgcAGCGATTATATAATAACGGTGGCCGTAAATATGAGATTGCGGGAGT	GGGACACTTGGATGCTGCCCTGAGTTAAGGCTGAAGAACAAAACGGAATGTGTTGTAGAAGTCAATTACTGGTCACTTAAATATAATGAAGTTCTTCGAT
S2_34862150	CaG2	34862150	C/T	gttattttttaaatagttaaatttttagattatttttgcAGCGATTATATAATAACGGTGGCCGTAAATATGAGATTGCGGGAGTGGGGACACTTGGATG	TGCCCTGAGTTAAGGCTGAAGAACAAAACGGAATGTGTTGTAGAAGTCAATTACTGGTCACTTAAATATAATGAAGTTCTTCGATCCATGTTAAATGAAT
S2_34884228	CaG2	34884228	A/G	AGTAATTAATTGTTGTATTTCTCGGAAGAGGCTCCGTATCATTGCAACTGAATCTCTAGACTCTTTGATGATGCAAGCTAGTTCAAACATGAATGAATCA	CCAAGGATGATGATGGGGCTGCGGCAAGCCCTGTTTTATATGCCAAATTAAATACCGGGGAGCTTGTTCTTCGACTTGGTGCTGATTCCCCAGCTGGAGA
S2_35096649	CaG2	35096649	A/T	AAGGTCGTTAACTATATGCTTTCcattgtttgtattttttgcATACTGTGGTTTGCCTTGCAAAATATTCATGTTTGCTGCCCTTGGAAGTGAATTTACA	TTAACATTTTGAATTCATTTCTGATTGGCTTTTAGTCCacggtataattttttttttactttgaccTGTACATCCCTTGCAGCTCCAAGAATTAGCTTCT
S2_35367161	CaG2	35367161	G/A	AATgagatatataaaataattttattgtggTATATGCTTTGGTCTATAGAAGTTTGGCTCTCATTTTTCTAGAAAGCAGCCCAAATGGCATCATGTTTGG	TTCTTATCACTTATCAGTCCACAAATTGTTGAATTACTAAAAGCCTTGGGCTATCTATTTACATTAGAATTTAAATAGTTTGGtacttaaaaaaagaaaa
S2_35593131	CaG2	35593131	A/T	AATATGTCCCTATACATATTCTAGTAGGGAATTTATTGAAGCTGCAGAAGTATATATGCATTAAGGTAATTTAGCTCACAAAACTTTCCTATTAAGATAG	TGTACTTGAATTTGAAAGTGTACATGAATTTGGAGATATCTTTGAATCTTCGACATTTCGCTCCTGTAACATATGTACTTGTTTTAAAGATCGTCGATTC
S2_35593439	CaG2	35593439	T/C	GAATTGGAGAGACAAACCATTTCACAAGCAACTTGTAAGCAGCCTCGTCGATTTCATTGAATTCAAGATAGAGTGACCAAGGATTTCTctgaaattcatt	tataaagCGCGTACCAAACGAGCTGCAAAGGAGCCATCCAGCGAATGTTTTACAGGGTTGGAGAAATAGAAACCATTCGGCGTCACAAAATCGGGTGTAA
S2_35593713	CaG2	35593713	T/C	CTGGATACCAGAGTAGTGAATAGTAAAGTATTCAAAACTAAAGGTAGAATTTAAAGTATTAGTGAGAGCAAGTGTATCTCAAACCTAATAATAGAATATC	GAAGATTAGTGAATAGTAACGATACTTACCGGATGTCTTACTAGAAATGCAGCTACCCTCTCATCATTCTCTTCAGGATCTATGGAGCATGTACTGTAAA
S2_35593721	CaG2	35593721	A/G	CAGAGTAGTGAATAGTAAAGTATTCAAAACTAAAGGTAGAATTTAAAGTATTAGTGAGAGCAAGTGTATCTCAAACCTAATAATAGAATATCTGAAGATT	GTGAATAGTAACGATACTTACCGGATGTCTTACTAGAAATGCAGCTACCCTCTCATCATTCTCTTCAGGATCTATGGAGCATGTACTGTAAACTAATACT
S2_35593731	CaG2	35593731	A/G	AATAGTAAAGTATTCAAAACTAAAGGTAGAATTTAAAGTATTAGTGAGAGCAAGTGTATCTCAAACCTAATAATAGAATATCTGAAGATTAGTGAATAGT	ACGATACTTACCGGATGTCTTACTAGAAATGCAGCTACCCTCTCATCATTCTCTTCAGGATCTATGGAGCATGTACTGTAAACTAATACTCCACCAGGTT
S2_35593749	CaG2	35593749	T/C	ACTAAAGGTAGAATTTAAAGTATTAGTGAGAGCAAGTGTATCTCAAACCTAATAATAGAATATCTGAAGATTAGTGAATAGTAACGATACTTACCGGATG	CTTACTAGAAATGCAGCTACCCTCTCATCATTCTCTTCAGGATCTATGGAGCATGTACTGTAAACTAATACTCCACCAGGTTTTACCAATCTACAAATTC
S2_35593824	CaG2	35593824	A/C	GAATAGTAACGATACTTACCGGATGTCTTACTAGAAATGCAGCTACCCTCTCATCATTCTCTTCAGGATCTATGGAGCATGTACTGTAAACTAATACTCC	CCAGGTTTTACCAATCTACAAATTCGCAGGAATAAAACTCGATGAAGGAGAAATGATATATCAAGTTTCAGctacttttataaaatttcaaaatttggaa
S2_35593985	CaG2	35593985	A/G	TCAAGTTTCAGctacttttataaaatttcaaaatttggaaattcAAGTTATCATCGTCCAAGCATACAACAAGCCTTGATCACACCAATTAATGCACACA	ATAGAGAGGAAACATCAAAGAGAATTTCTAGCATTACGTGGATGCTGCATCGAGGAGTTCATCCTGTAATATCTTCAATTGTTCTATATCCTCCAGCTTC
S2_35612590	CaG2	35612590	G/A	CAGCAGAGGCTAGTATACTTCATCAGATTAGAGTCTTATCCGAAAGTACTAGTGCTGCTCGCACCTCAACATCTGAATCTGGTGCTAGAATTACAATCTC	AAGGAGGAATTTGATTCCTTAAGCCGCAAGGTTGAGGAATCCGATAAACTAGCGAGCATCAAAGTAGCTGCTTCCACAGCACAGGTTGAAGCTGTGAAGG
S2_35613135	CaG2	35613135	T/C	AGTATTAGTGCCATCTTTCATAAGAAAAAGAGGCTGCATGTTGAGAAAGGATATCCTTCTTACCTTCCAGGTGAAAATCCTTTgtgaaattttgttttag	ttttgtgCAGCTCTTGCATGTGAGAGATTAAACATATTGGTTTATGTGAAAGTTGAGGCCTATGTGATCAGATTTTTGTCATAATCATAGTTTGAGAGAA
S2_35658537	CaG2	35658537	T/C	TTTTCTCATTGAATCCTGGACCATTCAATATGAAGGAACATGCCCTTATTACAATCTTTGCTAGTGCTGGATCTAGTGGTGTTTATGCCATTAACATTAT	ACTATTGTTAAGGCTTTCTATCACAGACAGATCAATCCAGTGGCTGCTTTTTTGCTAGCAATGTCAACCCAGGTGAacaattttccattttttttcttca
S2_35754617	CaG2	35754617	G/T	ATCGGACGTTGTATTTGGATCGGAGATCGCCGGAGAGAGGCGCGCTCATCAAGACGCGGCGGACGCTTGATGGTGCTGTGAAATGTGCCTTTCGGCTCTT	CGGCGGCTGCTTGAAACTCTTGGATTGAACTTcatcttctctctctctctctctctctctcactaaTGAGggattagggttagggtttcaGATTTGGTTA
S2_35759940	CaG2	35759940	T/C	GTTAACCATAAGATAAGAAAAATTCTGCTTTTCCTTTTTTCTCCATTTTCCCCctaataattatcaaatttttgtAAGCAGCTTATATTTATACAATTTA	CAATAACTATGACCATCAATTATAATGAAGCTTCTAAAGCGCGGACAATCTCTCTTATTGCTTAATGGCTAGCTGCATTCAATTTGAAAGACCACGTCCA
S2_35759981	CaG2	35759981	G/A	TCCATTTTCCCCctaataattatcaaatttttgtAAGCAGCTTATATTTATACAATTTATCAATAACTATGACCATCAATTATAATGAAGCTTCTAAAGC	CGGACAATCTCTCTTATTGCTTAATGGCTAGCTGCATTCAATTTGAAAGACCACGTCCACCTAAAGCATGCTGGTACTTTGGTACAATATAAGAATATCA
S2_35760062	CaG2	35760062	C/G	ATAATGAAGCTTCTAAAGCGCGGACAATCTCTCTTATTGCTTAATGGCTAGCTGCATTCAATTTGAAAGACCACGTCCACCTAAAGCATGCTGGTACTTT	GTACAATATAAGAATATCATGTCACCACACACTACTGATCCCGTGCCAAGTGTCAAATTCATTGTAATGCAGCTTAAACTCAAATTTTTCTCGTGTCTAG
S2_35760155	CaG2	35760155	A/G	GTACTTTGGTACAATATAAGAATATCATGTCACCACACACTACTGATCCCGTGCCAAGTGTCAAATTCATTGTAATGCAGCTTAAACTCAAATTTTTCTC	TGTCTAGCTACCCCATGAATCAGTAGTAGTGATGTAGTTCCGCTGCATAGTGAAGCACAACTTACCCCtaaatgataaaatagaatGACGTCATAGGCCA
S2_35782996	CaG2	35782996	G/C	TACGTTTCAATTTCACAATGTCTAACTCACCCCTTGATTTTATTGAGCAGCTAGTATACGAGAAGTTGCCAAATGATATCTCAGATAGGCATGTGTTACT	TTGGATCCTATCTTAGGCACAGGTCTGTCATTCTTGTAATGTAtgtttcatttaatttaatgtcaGTTTATGGTGTGTTTTGTGCATGTTTTTAGGAGCA
S2_35795497	CaG2	35795497	G/T	TTTGTTGGCCAGGTGGTTGCTCTGATGCAGATATCTTAGCTGGTTTTGAGGCTGCAATAAGTGATGGTGTTGATGTTCTTTCTGTTTCTCTTGGTGGGAG	TCTGAGAATCTGCTTTCAGATTCTATTGCTATTGGTTCTTTCCATGCTGTTGATAGTGGTGTAGTTGTTGTTAGTTCTGCTGGAAACTCTGGACCTTCTT
S2_35862881	CaG2	35862881	G/T	GTCATAAGTTGATATAAGAAAGGAAAACTGCAGttgttcatttttcttttcatctGTTATTTTTGCAGCAACGATCACACTTATGTGTGTGTGGGGGTGG	GGGGGGTTACAAAATGGTTATTAGCAACAAATGCATTAGATTTTCTAGTAGTATCCACGAAACAACAAACCTGCAATGACATAAACTTCAACCTGCAGCA
S2_35875625	CaG2	35875625	A/C	TAGATTTGGAGCTTAACATTTGTTGCTTGTTGCATTGTATTGTGTACAGATTGAGCCTAATTTTTTTGACACAACTAGTTCATCCACGGCTGCACTAGTA	ATTGCTCGGACCCAATATGCCCTATCGCGGTTCAAGGTGCAGAAGCTCATTGCTCTCATAAGCAGTGCAGCTACAATTTTGACTTTCAAGATAAGAGTGT
S2_35875671	CaG2	35875671	T/C	CAGATTGAGCCTAATTTTTTTGACACAACTAGTTCATCCACGGCTGCACTAGTACATTGCTCGGACCCAATATGCCCTATCGCGGTTCAAGGTGCAGAAG	TCATTGCTCTCATAAGCAGTGCAGCTACAATTTTGACTTTCAAGATAAGAGTGTTACCTCCGGTGTCTATGTCTCTGATGACATGTATTTTGACACGATC
S2_35917175	CaG2	35917175	G/A	AGTGATTCCGGGTGCTACTTCCATTGGAATGAGAGTATGTGCTCCTTCTACTTGTAGGCTGCAATTTCTAAGAATATTGAAATGCAGTGATAATTTATGA	TTATAATCTTGCTATCATAGGTGCAAGCTTACTTATATGATGGTTACTGGGAAGATATTGGTACTATTGAAGCTTTCTATAATGCAAATCTTGGAATTAC
S2_35917393	CaG2	35917393	G/A	ATTTCAGGTAAATAAATAAACAGTCTATTGCTATGATATTGTGAATGTATTCAATGGTTATGATGTTTATGGATATTGATTGCAGTTTCTATGATCGTTC	TCTCCTATTTACACGCAGCCACGATATTTGCCTCCATCTAAGATGCTTGATGCCGATATCACTGATAGTGTTATCGGCGAAGGATGCGTGATTAAGGTAA
S2_35930643	CaG2	35930643	C/A	CACAGAAGCATTCATCGAAGCTGCAGCCAAACCTGCAACTGCAACCTATAGTACtcatctaataaaatatatatcatcaCAATTAATTAAGCAGAGATAG	TAGCTATAGGTGTAGCTATATAGCTATGTTATGTAAGCATGTAGCATCATGGCATGGCAGCTATAGCTAATAGCTATTAAAGCAGAGAGAAAGAAAAGCA
S2_35930699	CaG2	35930699	T/G	atctaataaaatatatatcatcaCAATTAATTAAGCAGAGATAGCTAGCTATAGGTGTAGCTATATAGCTATGTTATGTAAGCATGTAGCATCATGGCAT	GCAGCTATAGCTAATAGCTATTAAAGCAGAGAGAAAGAAAAGCATTGTGATTTGTGTGTGAAAGCAGGAGAGACTGGGGACTAGAGAGAGCAGTACTAGA
S2_35972909	CaG2	35972909	T/C	GCGGCGTGATAGGTCAGTTAAGTTATCCCTGCTGCTTCAACAATTTTGTTAAAGACCTTGCAAAAGAAGAAGGTAATTTGGCTGCAACAAGAGCTAGTGT	CAAGACCGTGTTACACGAGCCAAGAAGCAAACTAGAAACACTGCTGAGGTTGTTGATAAGTGGTTGAAGGATGCTAACATTGTCATGGACAATGTTGATC
S2_35987920	CaG2	35987920	A/C	TATAAAAAAGGAATTATTATGCATGAAGGATTTGATCTACCAGCTGCCATGCAGTTTGCACACGTTTCGTGAAAATGCCTGTCGCACAATTAAGCATTTT	CTTCCTATATCTTCATATTATATTCTAACTAACCTATGTTGTGTTGgtcttttcttattttttataatatttagatGAAAATCTACACAACCATAGGCTA
S2_35993082	CaG2	35993082	T/G	TTAGTAGAGCCTCAGTTTTCTTAGCCAATTCCTTAACTGCTGCATTTTTTGTATCAAAGCAACTAAGAAATAAAGTTCTGCGACAATTGAGAAGCCTTTC	TCATATCCTACAAACATGGTTCCTAGATGTATACGATATCTTTGCAATGCCCTTGGGACACTAAACATGCTAAAGAGTTCATAAGTGCTTTCATTGAACG
S2_36039377	CaG2	36039377	C/T	CAATGAAGCTGGCTGCATCCAGCATCCTTTTTCATTCCTCTCTTCTTCATCATTTCTCTTACATGTGAAACTTTATCCCACTTCCCAGCTGCATCATACA	GTTAGAAAGTACAGTGTAACACCCAGTACGAGCATCTGAATCCTCCTCAATCAAACTGTGGGCTGCATATTCACCTATGTCCAAGTTTCCATGGTTCCCA
S2_36039428	CaG2	36039428	C/T	ATTTCTCTTACATGTGAAACTTTATCCCACTTCCCAGCTGCATCATACACGTTAGAAAGTACAGTGTAACACCCAGTACGAGCATCTGAATCCTCCTCAA	CAAACTGTGGGCTGCATATTCACCTATGTCCAAGTTTCCATGGTTCCCAGCACCACCAAGCAAACTCATCCATATGACTTTGTTGGGTCTCACCGGCACC
S2_36051304	CaG2	36051304	C/A	TCAAGAACTTGGATGTATGAATCTTTTTTTGTCATGTATAGTAAgtctaattatataataaattgcAAGTTGAGATAATGGTAATGTAATTTAATCGGAA	ATTTCAGGCTGCATGTAAAACTAATCCTGACGATCAAGAGGCCCTCAGAGCTATCGATCTTTTGTACGATGCAGCTTTGGTATCCAGTGGATTTACGGTA
S2_36051405	CaG2	36051405	A/C	ATTTCAGGCTGCATGTAAAACTAATCCTGACGATCAAGAGGCCCTCAGAGCTATCGATCTTTTGTACGATGCAGCTTTGGTATCCAGTGGATTTACGGTA	GCTCTTGACTTGATATTACTGTTATGAAAGTGATTTAAGTTCCATAGTGAAATTAGATCATGTGATAAAGACGAGTTGCACTTCACTTCACATATGATGC
S2_36054900	CaG2	36054900	T/C	CTGATAATCTCCGTGAATCCCCTACTGAAAGTGCTAGTTCTAGAGAAACCTGGCCTACTGCTGATGCAATTGCTGCGAAGAAGATGGAGAATGGAAAAGC	GAGATCGATTGTCCTGATCAGTCAGTTATTCGTCGTGTTTCTAGTGCGGACAGGATTAGTCTTCAGGACATTGCTAGAGAAAGAGTGGATGTAATATGTG
S2_36057418	CaG2	36057418	G/A	TCTTTGAGGGATTCTTAGGTTCTGGAACTCTGCTAAAATGAACAATGCTGTCAAATGTCAAAGCAGCACTGATTCCATGGCACCTTATTAGAGAGCTTTG	CACACATTTGGTGTGACAATCTTTGCATTGTTGACAAACAAGCCTGATCTTCCACTGTTGGTGATGCTGATCACCTTGTTTGGAAGGCCAGAGGGAACTA
S2_36101358	CaG2	36101358	A/G	CGCCGATTGATATTGGTGGTAGTGCTGATGGACCTCATTATAGGATTCCCTCTGCACCAGCAAGAGATGAAAAGGCACACTCGCTTTCTAGGGAGGCTGC	CGGAATCTTAGGGAGAGGTCGAAGATGTTTCGTAAACCACCGTTGGCATCACCGGTTAGAGGCGGAAGTGCTAGTCCGAGCATGCGGACACTTTCTCCTG
S2_36101379	CaG2	36101379	G/A	GTGCTGATGGACCTCATTATAGGATTCCCTCTGCACCAGCAAGAGATGAAAAGGCACACTCGCTTTCTAGGGAGGCTGCGCGGAATCTTAGGGAGAGGTC	AAGATGTTTCGTAAACCACCGTTGGCATCACCGGTTAGAGGCGGAAGTGCTAGTCCGAGCATGCGGACACTTTCTCCTGCTGCTCAGAAGTTCGTTCGGA
S2_36101421	CaG2	36101421	C/T	GAGATGAAAAGGCACACTCGCTTTCTAGGGAGGCTGCGCGGAATCTTAGGGAGAGGTCGAAGATGTTTCGTAAACCACCGTTGGCATCACCGGTTAGAGG	GGAAGTGCTAGTCCGAGCATGCGGACACTTTCTCCTGCTGCTCAGAAGTTCGTTCGGAATGCAATAGCCAAGTCATCGTCTTCCGTTGACGAAACACTTC
S2_36117647	CaG2	36117647	G/A	ATAATCTAGAAAAATGTCGTCTTCTAATTGCTTGGCAATGTGAGTAATTGTCAGACCCATAtttagtttctatttttttttctttctcttccgTAAATTG	TTATTATCGTGGAAAACTTGTTCTTGTTCTCATCAACTCGTTCGTTTAATTGCTTTGCTGCTAAGTTGCGTATAGCGTAGATTTCACTGTACACGCCTTA
S2_36247881	CaG2	36247881	G/A	TTCACATCGTGTGGGCGTTGGTGCTTTCGTTATCAACAGCAAGAGGGAGGTAATCTTTCACTGGTTTCTCATTGATTTCTCTTTCTGAAAAATCACTCAC	TTCAAATTTTGCTGCCTGGAAAATATAAGGGGAAGAACTATACAAGTTTTTTTAATGGATAGACAAATGTTTGTTGGTAGTAAATTAGTAATTAGGTTAG
S2_36375224	CaG2	36375224	A/G	CCTCATAAGCTCTCGCAGATTCATCAGTAAATCTCTCCATTGCCTCAAAAATACGCTGCAAGCTAGCCTGTAGATTACTGCTTTTGTCACTTGGATATAT	ATATTCTCAGAAACTGAGAGACCTTTACCTTCCCCAGATGTCAGGACTATCTTCCGCTCTAATGCCTGAATTTGCTTCTGCAGCTTCTGGTCATCTCTGT
S2_36375638	CaG2	36375638	A/G	CTATGCCATCAGATGTTTCTTCAGGTTCATACAGGAGACACTTCAGCAGCCAATTATTCAATGCTCTGACATAACCTTTCTGGGCACTTACCCAGCCAGC	AACTGGAAAGTCCAGTTGATAAGCTCTTGCTCAAGCTGCTTGGTAGCCAGAAGATGACTATCACCACTTTTCTTTCTGGATCCAATGGAAACCAAAATTC
S2_36403788	CaG2	36403788	A/G	ACGCACTGCAAACTGGACAGCTCAGGGGACTCATTTAAGGTCTACCATCATAAACCCAAATTAAACTTTTTCCagtatttatcaaatattttgtttatga	caAGGTGGCTGTTAACAAGCTGCCAAAAGATATTTCTACAAATTTGAAGATTCATTATTATATTGCATAGGAACATGACATCCTGAATTTGTAACACATT
S2_36453685	CaG2	36453685	G/A	TAGAGACAGCATAGATATCAATAACTAGAGCACATGCATAGAAttacaaaagaacaaaaagaaaGGTAAAAGAAATGATAAGCGCTGCTGAAACCTGTTC	ATTCTATAGAATGGAGCCAGGTGACTATCAAAAAAATCTTTCTCTTCTGCTGCCTTACTACCAGGACCAACCCATAACTGCAATATGAACATGACCAACA
S2_36453691	CaG2	36453691	A/G	CAGCATAGATATCAATAACTAGAGCACATGCATAGAAttacaaaagaacaaaaagaaaGGTAAAAGAAATGATAAGCGCTGCTGAAACCTGTTCGATTCT	TAGAATGGAGCCAGGTGACTATCAAAAAAATCTTTCTCTTCTGCTGCCTTACTACCAGGACCAACCCATAACTGCAATATGAACATGACCAACACATTTA
S2_36533821	CaG2	36533821	A/C	ATGGTCGTCACCTTTTCCGAGTACTATCACTTCCAGCCACCATTGCAGCTGTCTACTACTACCAGAAAAAAAAATGGCGAGTTTTTTGGCATAACCATTT	TATTGCATGTTCAATCGATTGATCTACGCAACGCATAGATTTTTAGGCCAGAAGCTGCCCCACACTGGCTCAGGCGCCACCAACAGCCGTCGCGTTCAGC
S2_36533910	CaG2	36533910	G/A	CATAACCATTTATATTGCATGTTCAATCGATTGATCTACGCAACGCATAGATTTTTAGGCCAGAAGCTGCCCCACACTGGCTCAGGCGCCACCAACAGCC	TCGCGTTCAGCTGCCAACAATCGGGCGTTTGACGGCTTTCCAACGCGGTTTTTCAATCGCTTGGATAGGTTTTCCTTCCAGGATTTAGATCTGTCGTCAG
S2_36554430	CaG2	36554430	G/A	CCGTATCAACTTGGCATGAAAGAGAACTAAAAGCAGATTACGAAACTACCAATAGTAGCCCAGTTTTAAAAACACCATCTCCTATGGAAAAGCAAGCTGC	AGTCTTTACACAAGAAAGATATTCATGAAATTCCAAGAGGAGTTAGTAGAGACTCTTGCAAATCCTGCTACAAAAGTTGATGATTCAGGAACTTTAACCA
S3_223943	CaG3	223943	G/A	CTTCTTGCTTCTAAGTTAGAGGGTACGTCCATGGCAGATTCTTTTGTAGTAAGCAGCAAGAAAAGCCGTTTAATCTTCCCAAAGAAATAGTGAATAAGTC	GTAAAAAAGCTtcattaatcaataattaaGTAGAATAGTTCAATTAGTAACAAACCTTCTCAGTCCAAGCTGCTGTAACTGGCTCAATTGGAAACCTGAT
S3_286425	CaG3	286425	G/T	ATCCCATCGTCTATGGATTCCTTCGCTTGGGTAGAGAAAATCAAGTTCAACGACCTACATATAAAAGGTGGATGATGAGAAAGCAAAGAAAAGAAGTTAA	GCAGTGCAGAGAAGTTTAACAAAACTGTGCAGAGATGGCAAGGAAAAACTGCTGCTCTATTAAGGGTGTTTGGTTCAAATTTTAAGAAGGAAGGGGAGAG
S3_3280530	CaG3	3280530	G/A	TCACTATAGCATTACTAGCTGCCACAGCTGCTCTCCCTGTAACCGTTGCCGCAACTATAGCTGCTGTCCCCGTTACCGTTGCGGCTGATTTTGTGATATC	GTAACATGATACTTTTCATCAACAGATTTAAAAGTTTCAAAACCTGAATTTATGGTTTCTGTCAGCCCAATTTTGTTGCTGAGTTCATAAACCTTGGCTG
S3_4173250	CaG3	4173250	C/A	ttattatattattaaaaaaataaagactcTTTCATTGATGAGGTTCTATGCGGCGATGACGAGTTGCTCGTTGAAGATTGCAGCGGCGACAACGAGGTTG	GAATAGAGGTGCTGGGTGGAGAGGAGAATATTCGAAACAGCTCGTATAATTGAGGGTTGAGGGATTTTGCAGCAGAGGAGGGTGTGTATTCAAAGCAGCT
S3_4173285	CaG3	4173285	A/C	TGATGAGGTTCTATGCGGCGATGACGAGTTGCTCGTTGAAGATTGCAGCGGCGACAACGAGGTTGCGAATAGAGGTGCTGGGTGGAGAGGAGAATATTCG	AACAGCTCGTATAATTGAGGGTTGAGGGATTTTGCAGCAGAGGAGGGTGTGTATTCAAAGCAGCTCGTAAAAATTGAGGGTTTAGAGATTTGGTAGCGGG
S3_4238718	CaG3	4238718	T/C	GTCTCACAGGTGACGAACCAGGAGCCCCAGGATGGCTGATTCCAATTGGATTAGGGCTGCTTTGAGAAAGAGGAGAGGAAGTGGTCGGCATACCTGTTGA	GCATAGGCAGGCATAGGAGGAACTGCACCAGTTTGAACAGGATAAGCACCGGGAACAGATATGTAACTCGGTCTAACTGACTGCAGATTTGGATCCCATG
S3_4596782	CaG3	4596782	A/G	aataataataataataataataataataataataataataataataataataggttGGAAATTGATGGCTGCCGACCACCGAACCGATTGATTGAATACT	CCTTCAACCACCGCACCGACGGCTGAAACTGTCGGAAGAAATTCTGTAGCTGCCAGTAACTACTTTTTTAGTTAAGttaaaaaaactgttttttaaaatt
S3_4604649	CaG3	4604649	A/G	AAGAAATGAAATACTTACACGACAAAGCCAACGCAAAACACACATTTAAAGAagcaaaatattttaagtttgcTTGCAGCACTGCACAACATTAACATAG	GCCAGAAAAGAAAACAAGGGAAATTCTATAAAGCCTTGCATTTTGGCAATATAGGAGAAAAGGTATGTTATTGGctattttgaaagtttaaaGTATAGAA
S3_4823828	CaG3	4823828	T/C	GCATCGAATTGCTACTGGCTGTGTTGTGGCTGCTGTGTCTAGCGGCAGGGACGTCGTGGTTATGTTTTCCCTCATATGTAGTTATGACAGCTTTTGGGTC	GTTGATGCTCTCTCGACATGTTTACGCACGTTGCAGCCTGCACTAGTGCACTTGTAATAACTCCTGTGAACAGAAATTCAGCATTAGActagttcaaaaa
S3_5225052	CaG3	5225052	A/G	AGGAGTGAGGAAATTGTTTGTACGAGGTGGTCGTGTTGGGGGGAAAGATGGGGTTGTGGTTGGGGACTGCAGCATGTGTAGGAAGGGGTGCAGCAGCAAT	GGttggaggaggaggaggaggaggggGAGGAGGTTGGTGGTGGCGGTGGCGGTGGTGGTGGTGAGAGGCCATTCAGTTCAGTGAGAGGGAGTTAGTGTGT
S3_5415782	CaG3	5415782	G/A	AACATGAGCTAATATATCATTAAATCAATAGCCTTCCTATGAGACTCATTCCACATGAATCGTGCCGCTGCCGCCGTGTGATCTCCCTATCCATTAAACA	TAATCAAAAGAAAGCAACGACCTGCGACCGTTGTCCTTTATTGCTTCTAAGCTCAAAGCATGAAATTACTAAATAGAATTACAGCTAACAATGCTGCAAA
S3_6169456	CaG3	6169456	G/T	AGAAAtgcaaagaaaaagaaaaggtttCTCAGTGTTTGTGGAAGGAAGTGTAGCTGCATTTTCATGGTACAAGACCATAAAATTTATCAGTCAGCTCACA	TCTTCATAAGCTCCATCAGTTAGTTCCATCAGCTCTCAATCAGTGAGTTCATCACCTCCCAATCAATCCTTATTAGCTTTGTTAGTTAGCTCAGCAGCCA
S3_6895085	CaG3	6895085	T/C	GCCATATGCTCACTGTATCCAGGGAGTAAGTCCATATAAATCTCTTCTTCTAGATCTCTATGGAGAAAGACATTTTTATACATTTTGGTGCAAGTTTCAA	TGTAATTAGCTGCTAGAGATAATATCACACGTACGATATTCATTTTTGCTGTCGAAGCAAATGTTTTCAAGTAATCCATTCCATACGTTTGAGTAAATCC
S3_7024620	CaG3	7024620	G/A	acaaacaacaGAGGAACACAGAGATGGTTGCTCGAATACTGCCTTACTTGACTTATGGTGAACCTGCTGCAATGGAAGCTCTAATCCAGCATTTTAGCCC	TACCTGCAAGATTGGGATGCGTTTGACCGTTTGCAGAAAAAACATTTGGACGATCCAAAGGATGATAATGTTGGCCAGCTAGCAGCAAAGCAAAGGTTCA
S3_7204053	CaG3	7204053	G/A	ggttttagagagaagttggatgtgaaaaaatgaaggagggggggagaaaaaaatatatagggTCACGTTGAGCATTTGTGGCagccaaagcagccacaat	cCAACGGTTACATCACGTTTGTGACGGCCTAAGCGGCCACAAACACCAGCTGTATTGGgcctcctttgtggcggcctttgcagccacaaatgccactgGT
S3_7246049	CaG3	7246049	T/G	TGCTCCTTAACAAGAAGCAAATAAGCAAGATTGCATCGCTGCAGCAGTACATTCCTCATGATTTCGATGCAAGTGATCATGGAACTTCTAGTTTCCCTGT	GCTGCTGTTCATAGGATCGGAATTTTAGACGTACGAATTCTAAACACAGACAGACATGCAGGAAATCTTCTTGTTAGGAAGGTTGAAGGGCTTGGAAGAT
S3_7694297	CaG3	7694297	T/C	TCGAAGCTTCTTTGGATGCTAGGTTCCTTAGTGGATTGAAAGAGGAAAGAGTTGAAGCTGCAAAGATCTTTAAATCCGGTGGCCTTGGCGATATCTTGAC	GGTGAACCTGTAGACAAGAAGAAGTTGGTTGATGATGTTCGGAAGGCTCTTTATGCAGCCAAGATCTGTAGTTATGCACAGGGAATGAATTTGATCCGTG
S3_8068106	CaG3	8068106	G/A	acccgcacagCAAAATAAAGCCgacaaacctcaaaaattggagggtaataaagctggcaaactacaaaagctggagggtaataaagctgccataGTTGTA	CTAAAAAACTGGATCGAGGAAAATCAGTCGCTGCTGCttctaaaataagtcagccatgccttgctaaatacgggacgtgtcttgacatccaagtaaaaag
S3_8068118	CaG3	8068118	G/A	AAATAAAGCCgacaaacctcaaaaattggagggtaataaagctggcaaactacaaaagctggagggtaataaagctgccataGTTGTAGCTAAAAAACTG	ATCGAGGAAAATCAGTCGCTGCTGCttctaaaataagtcagccatgccttgctaaatacgggacgtgtcttgacatccaagtaaaaaggaatatgggcag
S3_8536425	CaG3	8536425	C/A	AGAGAATAGAACAAAGAGAAGCACTATCTCAAAAGCAGGAGCTATTAGGTGAAAGAACGTGAATGATTTTGTACTTGTATTACCATTTCTTAACACACCC	TCATGCAAGAACACTTTGGGATCGAAGCGTGGTTAATATAAAGGCTGCGTtacaatcttttttatttatatctctCTTTACTCGTTTCTATTATCTAATT
S3_8668734	CaG3	8668734	G/A	cattttttgttctttgatGGACCACCAACATAAGTTTATGTTAATATTCACAGCAACAGCAGCAATGTTGCTATCATGCGCTGTGACGCTACAACACTGC	GTAATTGTGGTTCAAACCCGGTTCCATATCCATTAAGCACTGGACCCAACTGCGGTGACCCGCATTACAAAATCCGGTGCACCGCAGGCACGCTGTGGTT
S3_8674461	CaG3	8674461	C/G	GAACATTCAGAAAAgatataaaatttcatatacATAGCTGCAGCTCATAGTAATTGAAATGCACATAAGACTTCTTTAAGAAACATAATCTTGGAGTTGA	GCGAAAAATTCAAACAACTCACAAAAATTGGAGCACTTGGAAACAAGACAACCAAGTTTTCATTATACTCCCTTGCACTAACACTGTTTACTGAGAATTC
S3_8712475	CaG3	8712475	G/T	GGAATCAGTTagattaataaaacaaaagctCTTATGTTAGAgcaacataaatatatataacaataagaTTCAAGATATATTGAATTTGCAGCTTAATTTT	TGTGTACCTGACTAAACATGATATCATAGAGAGCCATGAGACTACTCTGTCCAACAGCTGCACATGCTTTTCCATCAAGTTCATCTTGTGGCTTTTGAAG
S3_9221403	CaG3	9221403	G/A	TGATAAAACAGCGCTTGAAGCCGTTGTTTCAGCTAATCTTGAACTTGTTAAAGTTCGACAAGAAGTTGCTGCTCTACAGAATGTAGCTACTGATGAAGGT	TAgatgacaataataataatgaggaAGAGGATGCAGGAGAAAAGCTAGCGGAGCTGTACGAACAATTACAGTTGATGGGGTCTGATGCTGCTGAAGCTCA
S3_9221579	CaG3	9221579	G/C	TGGGGTCTGATGCTGCTGAAGCTCAAGCATCAAAGATTTTAGCTGGTCTCGGTTTTACAAAGGATATGCAGGGACGTCCTACAAAATCCTTTAGTGGTGG	TGGAGGATGAGAATTTCTTTAGCTCGGGCACTTTTTGTGCAGCCCACTTTATTATTGCTCGATGAACCCACCAATCATCTTGACCTGAGGGCTGTTCTCT
S3_9223444	CaG3	9223444	G/C	AAATGGTTGAAGTATTGTTTCTCATCTTACTTTTACTCCCTGGCATAATTTTATTACATGGTTGTATGTCCTATGTTATTGATAGGACTTCTGATTGCTT	AAACTAATTGTGCAGTAATATATTGCAGCTGTTGGAAAGTATGTGAATTATTATCTAAATGGTTTAACCTTCCCTGACCTTTCCTCTTTTGAAGCTATTT
S3_9224011	CaG3	9224011	G/A	ATTGCCCATCCAGCCTCTATACTTACTCATTTTTCCAGCTTTTTACTAACTTCCGGTAGTGTATTTGGGAGCGGGTAAACAACCTTATATCATAGTATTG	GGCTGGAGCTTTGATGAGGGACCTTAGTACAATGTTCCATTTTGCTGCTGCAACGGTTAAATTGCTCTGGTGACAATTCCACAGCCTGCTGGGGTCTATT
S3_9224033	CaG3	9224033	C/A	TTACTCATTTTTCCAGCTTTTTACTAACTTCCGGTAGTGTATTTGGGAGCGGGTAAACAACCTTATATCATAGTATTGGGGCTGGAGCTTTGATGAGGGA	CTTAGTACAATGTTCCATTTTGCTGCTGCAACGGTTAAATTGCTCTGGTGACAATTCCACAGCCTGCTGGGGTCTATTGCTAACATACATCCTGGCATGT
S3_9448525	CaG3	9448525	T/C	tttagGAATATTTTTGGctgaaacttttttttcttagtCTTCTTCAATTTCTTTAGAGAAACCAGAAAGAAAAAAGCTGGCAGCAAGAAAAAGAGAAAGG	GAAGTCTTGCAGAAATAAGAAGAGAAGAATAATTGGAAGTTTGTGCTTTAACTCACAGCAATGCCTTTTAAATTGAACAGCTTCTCCTTTTTGTTGAATT
S3_10722814	CaG3	10722814	G/T	ttaaaatcagtctgtcctttgtggcggcctatgccctcacaaaggcaggtttttgtggctgcaaaggccctcACAAATGGCAACGTGTTTTACaaacttt	tggctgcaaaagccctcacaaaagtttgtgaccagcttatttgtggctgcctaaggccgccacaaatagcCCCTTTGTGGCTGCTATTTGctctttgtga
S3_11376752	CaG3	11376752	C/A	TTTGGAATGGCTGAGGGGCCAAATAGGACTAGTTACCCAGGAGCCTGCTTTACTCAGTTTGAGCATAAGAGATAACATTGCTTATGGGAGGGATGTCACA	TGGATCAAATTGAAGAGGCTGCTAAAATAGCTCATGCACATACATTTATTAGCTCATTGGAGAAAGGTTATGACACACAGGTGAAGCTTGATTGACATGA
S3_11709777	CaG3	11709777	G/T	GGAATTGTTATGCATGTGCGCGCAGTATGTAATTTTTGGAGATTACTCATTTTGCGTTGCCTAGCTTGAGTTAACACATACAGCAGCAGGATATGTTAAC	GAAAGAAGCGAAGATGACATGAATAAGCTAGTGATTTGATCTAATGGGCTTCCTAGAAAGTATTTTGAGAATTAAGATTGAAAATGCTGCAGAAGTAAGA
S3_14465236	CaG3	14465236	T/G	AAAGAATATTATTCCTTCTAAATTTAAGAGTTACTGTTGTCGTCAGCTATGTGGCTGCATCAACTTTTCTAGTTATTTCAGACACATGGACTAAATCAGT	TCGTGCATTTCTTATTTCTTCTCTAGTGTCTCCACCAATGGCTGCCCTTCTTCTATGTAGGTGTTTTTCTCCACGGTTGCTGATCTCTTTGCCTTGCAAC
S3_14470261	CaG3	14470261	G/T	ATCATGACATTCAGCCAAGATAAGTGGTATTTTGTTAGAACCCTTAGGCAGCACCAATTTACCTTTATACAAAAGCCTTCCCTTCTTGAACTCATAACCA	AATGAGAAGTAGGAGAGACAATTAAGTCCTGCACCAACTGCTGCAATTTAGGATCTTGTTGCAATTCCTCATCCCAAGAATCATCATCTTCCACATGTAG
S3_14498964	CaG3	14498964	A/G	CGGTACACTAcgccttttgtgagggcttttgcagtcACAAACGAGTGACTTTGTGGCGGCATTTGCAGGCACAAATGAGTAACTTTGTGGCGGCTTTTGC	CTCATAAATGcgtgattttgtggctgcctaagtcCTCACAAAGGCCCAACGCTgtaattttgtgagggcttttgcctTCACAAAATGCTGctgaaattaa
S3_14499016	CaG3	14499016	C/G	GTGGCGGCATTTGCAGGCACAAATGAGTAACTTTGTGGCGGCTTTTGCACTCATAAATGcgtgattttgtggctgcctaagtcCTCACAAAGGCCCAACG	TgtaattttgtgagggcttttgcctTCACAAAATGCTGctgaaattaaaattcattgtGAAGGCTTTTTCCGCCacaaaaaacaacaaatttgaattcta
S3_14773544	CaG3	14773544	G/A	TTGCGTGGGCAGCATTTGATACATTTGAATTTCAAGGGGGTTATTCAGGAACTTGGGGACTTTATCATGTCGATTTTAATAACAACCTTAAGCGTATACC	ACTGACGCTGCTAAAtggtacaaaaaatatttgacatgAGATTTGATTACACTAAACTAGGAAAATAAAGTacatcaataaatataaaaaaaatagaagc
S3_15583265	CaG3	15583265	G/A	GGCCAGGCAGCAAACAAGATAAACGAACAAAGAATGAAGACGACGATGGTAGAGACATAGGCGACAACGAAGACGTCTAGGATGACCTCGGGTGATGACA	CGACAACACGGTGGCGACGGTGGCAGCAAGGCAACGACGGTGATGACGTAATGACATCGTCCAAGGTGTGAGTTTTTctcgttttttattttactctaaa
S3_15744906	CaG3	15744906	T/A	GCTGTAACAGTTGACCATTTTAAAAGTGCTGTACTACTGTGCCTTAGTGTCCAGATCAAGGCTGCACTGTTAATATATTGAAGCCCTAAGTcttgctttt	aaaaaaaaatattctttaccaTTATCACTTCTGAAgacttgaatatttattttggtatttatATGGCTGCGTAGAAAAAAAGAATAGTGATGTTTAGCAA
S3_15936992	CaG3	15936992	G/A	ccatcttTGCTTGTCTTTGTGCCAGATTTTTTACATGAATTTCTCCAATGTTTAATCCGTAATCTGATCCTCTCGACAAAAACTGAATCAGCAATGGTAG	GGGTGAAGAAGATTTCATCACACCAAGAGATGGAGAATTAGTCCCTAAACGTACTTTAGCAGCTGACTCTTGTGCTCTGGACAAATATGATATGCCTGTT
S3_16071411	CaG3	16071411	G/C	TAAGGGTGCTGGTGACTGACGATATGGCATTGCCATTGAAATTCCAGGTAGAGGAATAACAGCAGGCTTCTGCATCAAGCTTGCTGCAGGTAACACTTGA	TATCCTTTTTTGGCCTTGTACCAGTGTGAGTCTCCCCAGCCTTAGATTGGCCTGTGACACCAGTATCCTTATTCACTGGCAGCTGCTTTGGAACAGGAGG
S3_16458123	CaG3	16458123	G/T	CTATGATTTGTACTTCATTGTGCATTGGCAGCCCTCTTGCTATAAACCGAAATCAAATTTTGTCAGGCGAAGGTCTCCGGTTGGTTGCTCCAATTTTAAT	TTTCATGCTGCTGCATTCACCTTAGGATATTGGTTCTCAAACCTGCCATCCTTAAGGTATGCTCACTTTTTAGAAAGtttattgaaaatgaaaatactaA
S3_16458150	CaG3	16458150	A/T	GCAGCCCTCTTGCTATAAACCGAAATCAAATTTTGTCAGGCGAAGGTCTCCGGTTGGTTGCTCCAATTTTAATGTTTCATGCTGCTGCATTCACCTTAGG	TATTGGTTCTCAAACCTGCCATCCTTAAGGTATGCTCACTTTTTAGAAAGtttattgaaaatgaaaatactaAATTATATTACATTGATGCAGATTTCAT
S3_16621498	CaG3	16621498	G/A	ATGTTTCATAGGTTATTATTAGTAGTGTTTCAAATTTGGTTGATGGGAGTTTCATCTTGATTCTTGAAgctgcaattttttttataaatgaatctGAAAA	GAGGGCGAGGGAGTGTCATTGAATTGGGATTAGTGATACTTTGTTTCCAGAACTTAAACTTATTGCAGCTATTGGTTTAGGGCTTACAGGTTTTGTGCAT
S3_16669417	CaG3	16669417	T/A	GGTACTGGTTACCAACACGTGGCGCGTCCGTGTCATTTCCCAAGAGAAACATATGGGTCCCATCAATAATTTTAACGAGTAACGGAAAACGGTGGTCTAA	TTTAAGCAGCTAAGAACCGGGTTCAGTGAACCGATTGGGTTCGGCATTGTGTGTACTGTGTTGTTTGACTAGGATGCGGAAATTCTTCTTGTAATGTGGT
S3_17071389	CaG3	17071389	A/C	GGTGGCCGAGGAATGTAAGAtgtttatcttttcttttaaatcattttatctGGTTTCTTAATTAACAAGAAAATGTGACACAGAAAAAAATAAAGCTgct	acatattttttaatcattatgGGGTTTACTGGGTAGACTGCTTCTTAAAGAATGAAAAGATAATATGTATCTTCTCTGGCATTTCTGCAGCATAAGTAAA
S3_17185682	CaG3	17185682	A/G	ACTGTTGATGGTGGTGGTGCTTCTTCTGATGATGATGGATTGTTTAGGGTGTTTGGTTCTGTTGTTAGGGATTTCTTCATTCCAAGACAGGTTACTGGGA	TTACATGGATTATGTGAAGTGGAAGCTGCTTCATCGTGTTTTCAGCTCTGCACTTCAAGTTCTTGCCACTCAGGTTCTTTGCTGATTGttggtttttttg
S3_17351526	CaG3	17351526	A/C	CCAACAAACTTCGTAGCCTAGCAAGTGCCCAATTTCCAGCTAATGTTCCCCAGAAAATTGATAGGCACTTTTTCTTCACAGTAGGCCTTGGTACCAATCC	TGCAAAAGCAACCAAACTTGTCAGGGACCCAATGGAACAATGTTTGCAGCATCAATAAACAATGTATCCTTCACAACCCCAACAACTGCCCTTCTTCAAT
S3_17459986	CaG3	17459986	T/A	TTAAAAATTTAGGTggaatttgtggctgcctaagccctcacaaaatcacaacgttgtgattttgtgagggcttaggcagccacaaatccacctaaatttt	aagatttttgtgagggctttcTCAGCcacaaaatctaaattttgtGAGGGTAAAGGCCGTCATAAAATCCTAAAGTGACGTTAccctttgtggctgcaaa
S3_17460234	CaG3	17460234	G/A	gccacaaacacCCAAAGGACCGTTGCCAGTTGTGGCCGCCCATGCCGCCACAAATCCCTGCATTTCAGACCGTTTTGGCCGTCACAAACGCCATATATTC	TTGCtcattgtggctgctttggccgccacaaagaaTCAACCAAATTCTATATATATTACTCCACTCctcttattatttttcacttctaacttctctctaa
S3_17764030	CaG3	17764030	A/C	GGGTGGAATGAAACAAGAAATCAACAAGGTAGTTTCAATGGCCATCTCCACTGGAGTTGATGCTGACATGTGGAATCTTTTTGTAAAACCTGTTGTGGAT	ATGTAGATAGCGGTGCAGCTGAAATTGATAGGATATTATTAGAGAATGCAGTGTGATAATACTCTGAGCCATGTTGTTGAATATTGGGAACTATATCCAT
S3_18171732	CaG3	18171732	C/G	CACTTTACCGATGACTCATTGGCAAAGTCATGTACTTGACTATATCTCACATGATATAAGCTTTGCTGCTCATAAACTTAGCCAATATATGCAACAGCCA	GACGACCTCATCTCCTTGCGGTTCACCATCTTTTGCAATACCTTAAATCAGCACCAGGTCAAGgtcttttttttccttcaactAATTCTCTTGCACTTTC
S3_18171757	CaG3	18171757	C/A	AGTCATGTACTTGACTATATCTCACATGATATAAGCTTTGCTGCTCATAAACTTAGCCAATATATGCAACAGCCACGACGACCTCATCTCCTTGCGGTTC	CCATCTTTTGCAATACCTTAAATCAGCACCAGGTCAAGgtcttttttttccttcaactAATTCTCTTGCACTTTCAACTTATGTTGATGCTAATTGGGGC
S3_18627132	CaG3	18627132	C/G	AATCTTGGTACATGAATTGTAGTCCTGTGTTTTTTATGAATGGTTCTGTGTTCCACTGGAATTTGGGAAGCATTGCTGGAGAGTAGTGTTATATGGATTG	GCTGCTGGTAGAGCTGTCCATTAAAGCTCCAAAATTTCAAGTTCTCACTTAAAAATCTCTCGAATGAAATGTCTccagttaaaataattttttttaaggt
S3_18939425	CaG3	18939425	C/G	GCTGCTCTTCATAGTGCTCTGGCTCACCTTCCTACTTTTGCTTTTGATGTTTAGCCTCTTGACAGTCAAGCTCCTTATGGTGTTGTTGTCCCTCTTGACA	TCCTGCTACTGATGCTGCTTATCGTATTGTTGTCCCTCTTGACAGTCCCTCTGCTCACATTAATGTTCACGTCTTTTCTAATACTCAGAGAAATGACTAA
S3_19339042	CaG3	19339042	T/C	tattcaattaatattcCCGTCATTACGTTACTACTAAAAGAACGAgagcaatatatatatataccagaAACACAATTTTGGGATAGCTTTGAGCCAACTT	TCATACCTGCTAAGCTGCGAAGCGCATTCTCGGCAGCTTGTTGTTGAGCATCCTTCCTTGTCCTACCCATACCAAAGCCTATTTTCTCACCAGTGAATAG
S3_19857538	CaG3	19857538	C/G	aaggtaAGCATAGAAGATCATTTTTCTATTATGCCTTGTTTTGTTCTATCATATGCTTTCTCTATAGCGCATGGaatcatggttttaaattgcggtCGCA	TTGCGGTTACGCTGCAAACTTTTATATTGCGGGCAAATGGGCTGGTGTTACCTAATTTGCGGCTGTGATGCCTCTATAGTGACTTCAAAATCTGCAATAT
S3_19956343	CaG3	19956343	C/T	CTGCAATTGTCTATTTCCATGTGGAAATTTTGATTGTTCTGTACAAAATCCATTTGTGAATTCTTGCAATACAATAATATGCTGCTTTCTAGACATGTAA	GATGTTCTCTGGTCTTACCCACCAATGTTTTTCCTGTAAACTAGATACCATTACATTGATTTGTGTTGAGAATCGAAAATTGAAATGCATTTGTCAATGT
S3_19978407	CaG3	19978407	C/T	TTGCTGCATATGGTGCTCCACCATTGAACCCTGACCACCCCATCCATAACAATCCAGCACCTGCAAGCATCAGCAGCACATTGTTTGGTGGAAACCTTTC	CTATCACTCTTTATCCTTGGTCCAACCTGCACATATAATTTGTTGCAACCACAATCACAAAACCAAATTGTTGCTATACCAGGAATGAATGAGCATGTAG
S3_20023796	CaG3	20023796	G/A	tataatcatagtttctctttcCAACATTCCGAAACGTTTCACTCGTTTTCCATTCAATTCGCTACTGCCGCCGCTGCCACTATTTTCGGCAAATTTTCCT	CGAATAGCAGTCATCTCCAGATCAGGTCATGCCTGAAAGCGCGTCGCCAAAAGCCGTCACACGCGCTCTCACACACTGCTAATCTCTCATGCAAGATCTG
S3_20023829	CaG3	20023829	C/T	ACGTTTCACTCGTTTTCCATTCAATTCGCTACTGCCGCCGCTGCCACTATTTTCGGCAAATTTTCCTGCGAATAGCAGTCATCTCCAGATCAGGTCATGC	TGAAAGCGCGTCGCCAAAAGCCGTCACACGCGCTCTCACACACTGCTAATCTCTCATGCAAGATCTGCCACCACTGGCGTCTGCTGCCTGTCGTCGCTGC
S3_20029165	CaG3	20029165	A/T	TCGATGCTGAATCACAGAAGGGAAAAGGTGAGTTAGAAAGATAATCTGGATTCAAACTGAAGGAGAAATAGAGGAGCAGAATACCTTGTAAATATATGTA	TTGGATTATGGTTTTGTTAGCTTATGATTCAAGGAATGCGGATGCTGCTGCTATTCTCCAATCTGCCATGGCAGCAGCAAGAATGGTGACAAGTTACCAC
S3_20030262	CaG3	20030262	T/C	CCCCTCGCCTAAGACTTCCTCCTTGCCTCTGGTGTCCACTAAAAGTAGCAGCTGAACCTGATGTAGATAGTGCTGATCTTGCATTTGATCAAGACAATGG	TGTGATGGAGACGATGACtatgacaacaacaaaaagacTGATGTTTTCTCAGATGCGTTGGATGATTTATCTCTATCAGAAGCATTTGACATTATCCAAC
S3_20172492	CaG3	20172492	C/T	GTTCAGCtcctttacattttttttatgtatgtatgtatgtttgtattcctttctttgtttttttcccTTTTGGGTATTGCTGCTTTCATTCTTGAGGAGG	TTAACCTCCATTTTTACTCTCACTATCCTTATTAGAGTAGCAGGCTTGTGGGAAGAGAGCAGCACTATTTCATTGACAATGAAAGTTCAATAAAGTACTA
S3_20387399	CaG3	20387399	T/A	CTTCGTTTCTCTGTGATTTGGAGCGATGTGAGTGCCTGCTGCGATGTCGACTTTTTCTACTCGTACTCGATTGAGAATGTGACAAAACAGGTTGGTCATC	AGAAACAAGCATATGACTGCACAATCATCAACCTTTGATCCTGGATACTTGTACTTCCATGCTCGAACGGCACGCTTCACCAACAATTTTGCTGCTATGG
S3_20415660	CaG3	20415660	C/G	GGTCCAGCTAAGTTGCAACTCATAATTAAGAATTTTGGCTGCTgctgttgttgtcactaaataaatactaataatagAAGCCACACATTGCAATATTTTT	TCATGCTTTTAGTATTTCTTCAACTACCACCTTTGCAGCAACCCCACAAAGTCGAAAGCAACCCACCACACCAAGATAATGAAACGAAcccaataaatga
S3_20462715	CaG3	20462715	T/A	TTTATAGCTCAAGCTATTTCTCTAACTGTGCCTGTCATTTTATCAGGAAGTGTAAACCTCATGAGGGTTTAGTTTCTGATACAAACAAGTTTACAATTCC	GGTTTGCCTCATAGTATTCAGATGACCACTCTGCAGCTTCCTGATTGGATGAGGAATAAGAGTTTTGCCACAGGCTACTTTGAAGAAATGTTTGAATCAG
S3_20503939	CaG3	20503939	G/T	AACTTTCTACTGGAAAACAATTGATTAAACCAAGAATAGCAGCTATGGTTGACTTTTTTGGTGATCAGGTTTGTCATGTCATTCATTCATTTCTCTATCA	CACATTCATTAATTTCTATGGTGCTGCATTTTCTAATATGAAACTCTTGGTAGTGAGAAACTCATGTCTTGAATTAGCATTCAATTCTCAGAAAATCAAT
S3_20506663	CaG3	20506663	C/G	TTAAGGTGTTGGTAATGGTAACAACTTGAAATGTATTTATAGTTCTAAATTGTGGTCGGCAACCGCAATTGCAGCCACAATATAACGGTAATAGAGATTT	CACAACAGCATCGCAACTGCAATTGTAGCTGCACTTTACTGCAATGTAAAGGTTCGTTTCGGACATTTAATTACCTTGCATTTGGATTTCCTTTAACAAC
S3_20880294	CaG3	20880294	T/A	ATGAGCATACATACTTGACTAGACTAGGCATACATGATACATATTATGTGTGTAGTAGATATAAACATATGCAAGGTTTTAAATCAAAGTCACAGTCACA	TCGCATCTGATTCTTGATATTGTAGAGAATCTCAATCAACTACAGCCACGATTGTGGCTGCATTCTTGGTGCAGAGACATTAAAATCATCGATATTGCAA
S3_21020182	CaG3	21020182	A/G	TGGCAGAGTAACTTATTCTGTGTGCAAATTAACTTTTACGAAAATATTCTCATCGAGCTATATACTAAGTTTTCAGCCTCTCTTTTGTTAGCAGCACCAC	TAGAAGAGCTTGATGGGGAGAAACTGGAGGAGCAAGCAAGGGTGTTGGAGAAAGAACTGATCCTGAAAGAAAGGGAGACTCTTGATGTATTGAAAGAATT
S3_21069917	CaG3	21069917	G/A	AATGGGTTTTGATGGCTTGCAAGATTCTATAccttttatttttctgtttttctaTTTCTCCGAAAGGACCAAGGAAGCAGCGCGCTACTTCACCTCCTCC	AAATCACCTTCTCAAGGTATCTATCTCTTCCGATCTGATctgttttctctctctctctctctagtaTTATGCACTTGTAATGTAGTTAGGTTACTCAATG
S3_21127162	CaG3	21127162	C/G	AGTTTAGGATGTTATTGGGTCTTTCAGTGGCGGATAGAAATGTTACTATTAATTACATGTTCAATTGGTAAGGAATGTGCTAATATGTGGCGAATGATTG	AAGAGCTGCTAATGCTACTGTTTATGTTGAATTTCTATTTATTAGGATTTTGTTTATTCTATTTGATCTTGTTCCTGATTTTGTTTAAGGTTAAAACTTT
S3_21210049	CaG3	21210049	A/G	CTAAGGAGCCCAGGTCCATCTGTACCAGAACCATGCTGCAATGGGATTAGAACTGTCAATAGTCAATCAAAAACAACTGCTGATCGTCAAAGTGTATGTA	TTGTCTCAAATCAACTGCACTGAGCTTCCCTGGACTCAATCCTCAAGCACTTGCTGCTCTTCCTGCTAATTGTGGTGTTAACTTGCCATACAAAATTTCC
S3_21232158	CaG3	21232158	C/G	AACATACAGATTGACAAAGATTTCAGTGCTAAGCTTTCCGGATATGGTTGTGTTGGACATATTCCTGAGGAAGAGATTTCCAGCAGTTCATCTGTAAGTA	TTGCAGCTAATGTTCTCTACCTTATCATCTTCATATTTATCatgaatatttgttttatttatgaatttaatttttttcaggCTGTTGGAAACCTATCGAT
S3_21273368	CaG3	21273368	A/G	ACGCAACTCCAAGTAAAGACCCAATCCCCAAACTTTCGACCTGCTCAAGAAGAAATTGTACATTCCCAACATTGGCACCATTAGTAGCCATGCTGCTGAC	TGGCAACATCGTAAACATGACCGATGACAGTGCAATAGTTGTTCACACTCTGAGTGGCAGCAGCTCTGCAATGACAATGGCTGGTAAGGGACTTGCGTTG
S3_21450650	CaG3	21450650	A/G	GTAAAGCCTTCCAATTTGGTTGTTACAAAACAAGGGCAGATTAAACTCATTGATTTTGGTGCTGCAACAGACCTTAGAATTGGAAAGAATTATGTTTCTA	CTATACGCCTTTGGATCCTGACTACTGTCCACCTGAACTATATGTGCTACCACAAGAAACACAAAGTCTTCCTCCAGAACCAATTGCAGCTTTACTTTCA
S3_21470358	CaG3	21470358	T/C	CCTATGGAACACTCAGGGAGCATCTATACAAGACACAGAAACCTCCACTGCCGTGGAAGCAAAGGCTTGAGATATGCATTGGAGCTGCTCGGGGTTTGCA	TATCTTCACACCGGTGCTAAACACACTATCATCCACCGTGACGTGAAGACAACAAACATTTTACTAGATGAGAAGTGGGTGGCCAAGGTTTCTGATTTTG
S3_21470373	CaG3	21470373	T/C	GGGAGCATCTATACAAGACACAGAAACCTCCACTGCCGTGGAAGCAAAGGCTTGAGATATGCATTGGAGCTGCTCGGGGTTTGCATTATCTTCACACCGG	GCTAAACACACTATCATCCACCGTGACGTGAAGACAACAAACATTTTACTAGATGAGAAGTGGGTGGCCAAGGTTTCTGATTTTGGATTGTCGAAAACAG
S3_21524192	CaG3	21524192	T/C	ACCACAAACAAAAACACCCCATAACAATTCTCTACAAATTACAATCACATTATTAACTTCCAGTTACTTAAGACATCACAATGCAGCAAAAGTTTCCTGG	CATACAGTCTGAGACCAGATTTGGCCTAACCACCTGAGCAACACACGACAGAAAAAACAGCACCAGGTCCAGATTCATTGCTAACTCAGAACCAAAATCA
S3_21525177	CaG3	21525177	G/A	TGTACTTCCGCTTTATGCCTCTGGAGTTTGTTGGACTCTTGTGTATGATACAATATATGCACATCAGGTAAATAAAGTATTGTTTCTAGTAAAAGTCATG	TATAATCTTCCTTTCAACCATATTTAGAAGATTCTGCTGCTCTAACAGTTTAGATGCTAAAAAGAACACAATGCCATGACTACTTAGTTTCCATTATCCT
S3_21533772	CaG3	21533772	A/G	AAAAGACCCTTCACATACCAATCAATTATTCACAAGGcacacaaacacaaacacacataacaacacaactttttcttttcatattcACAACATGGCTTGT	TGTGCAGTCTTCTTACTAGTGCTGAACCATCTTTTGCTTTTTGGCTGCTTTTGTTTCTTCCCTTTGTGaagattataaatataatactcTTATCACTATC
S3_21558388	CaG3	21558388	A/G	GTCTGCGTTGTTGTATGATCCAAGTGAGATCACTCTGCAGCAGCACTAGCGCCATTTCACGTTACGGTCGCAGCGGTGACATTGACAATGCTCGAAAGGT	TTCGACGAAACGCCATTGCCACAGAGAACCATCGCTTCATGGAACGCCATGGTTGCTGCATACTTCCAAGCCCACAAACCTCGCGACGCCCTTTTTCTGT
S3_21634275	CaG3	21634275	A/C	ACCACTATACTACATGACATAATAACACGACACTGTCAAACTTTGTTATGTCAATGTAAGTGATTCTTGGCTTCTAATCACATAATTCGCACAGGTAAAC	GAAAAATAAGTAATACCAGGTCGTCATCATCACGGTTTAGTCCCTTGTCGCTGCCCTCTCGTTCCCTGagtaatttattttcttcttcaagtTGAGCACA
S3_21646872	CaG3	21646872	T/C	TTGACGGCAACATTGTAGACGTTCCAAACCCTAGCGGTCGTGGCCCTGGCTACCGTTACTTTGGTGCTGCCAAAAAACTCCCTGGTGTCCGCGAGCTTTT	GAAAAACCACCGGAGCTTCGCAAGCGTCGAACTCGCTATGACATCTATAAGCGCATCAATGCAGCTTATTATGGTTACCGTGATGATGAAGACGGGATCC
S3_21646893	CaG3	21646893	C/A	TTCCAAACCCTAGCGGTCGTGGCCCTGGCTACCGTTACTTTGGTGCTGCCAAAAAACTCCCTGGTGTCCGCGAGCTTTTTGAAAAACCACCGGAGCTTCG	AAGCGTCGAACTCGCTATGACATCTATAAGCGCATCAATGCAGCTTATTATGGTTACCGTGATGATGAAGACGGGATCCTCGAACGCCTTGAGGCGCCTG
S3_21657151	CaG3	21657151	A/G	AACCAcctgcaaaataataaaatatcaatcaattagTTTCTGCATAGTGTCAATAGGATTCTTTTCAAAAAAGTTCAACAAACGCAATCATGCTGCATCA	TAAGTTTTTTAATGTCTGTAGAATAGCAATGCAACCGCAGATGAGCCGCACTGCAATTCTCTGCATTATTAGAGATCACACCATTTGACCTCACTTCTCC
S3_21657166	CaG3	21657166	T/C	aataaaatatcaatcaattagTTTCTGCATAGTGTCAATAGGATTCTTTTCAAAAAAGTTCAACAAACGCAATCATGCTGCATCAATAAGTTTTTTAATG	CTGTAGAATAGCAATGCAACCGCAGATGAGCCGCACTGCAATTCTCTGCATTATTAGAGATCACACCATTTGACCTCACTTCTCCGCAATATCAGATATC
S3_21863769	CaG3	21863769	C/A	GATCGCCTCAGTATTTCACCTGATGGAAAATATTTGGCTGCAACCCATGGTTCCACATTGCAGTGGTTATGTGTTGAGACTGGAAAGGTTTTAGATACAG	TGAAAAAGCCCATGATGGTATGCCCAAGAATCAAATCTTTTACATTTCCTactattgaaattaaaaaaatcaaattattttccaTTTATGATCTTCCACT
S3_21950066	CaG3	21950066	G/A	GTGTCGACACATGTCGAACATTAGGCACACATTTGATCTGAAGTGTTGGTGCTGCATACCATGCAAGCTACCATATTTCTCAACAAACTTAGTTTGAGAT	TAtttgatgattaaaattattaggAAAAGTTTTCAACATCACAAGTGTACATGATCAAATTCATGTACATTATCTTTAATACCATAATAAGGATAAGATG
S3_21950069	CaG3	21950069	T/C	TCGACACATGTCGAACATTAGGCACACATTTGATCTGAAGTGTTGGTGCTGCATACCATGCAAGCTACCATATTTCTCAACAAACTTAGTTTGAGATGTA	ttgatgattaaaattattaggAAAAGTTTTCAACATCACAAGTGTACATGATCAAATTCATGTACATTATCTTTAATACCATAATAAGGATAAGATGAGA
S3_21950164	CaG3	21950164	A/G	ATGTAtttgatgattaaaattattaggAAAAGTTTTCAACATCACAAGTGTACATGATCAAATTCATGTACATTATCTTTAATACCATAATAAGGATAAG	TGAGAAAATGTTTACCTGCACAGGACTGGCAGCTACAAGAAGACCGGCAACTCCACCGCCTACAACACGACCGTCGGGGCTTGACAAAGAAACACTCATT
S3_21950186	CaG3	21950186	A/G	ttaggAAAAGTTTTCAACATCACAAGTGTACATGATCAAATTCATGTACATTATCTTTAATACCATAATAAGGATAAGATGAGAAAATGTTTACCTGCAC	GGACTGGCAGCTACAAGAAGACCGGCAACTCCACCGCCTACAACACGACCGTCGGGGCTTGACAAAGAAACACTCATTCCACCAGACCGGCTTCTTGTTC
S3_22060700	CaG3	22060700	C/T	CCACCTTTGTTCAAATCAAAATTCCGTTCACCGTTATTTGATGGACTTTCAATTTCCAGAACTTGTTCAGTGCCTATTCCTTCCATCATTGCGGCTGCAC	AACACCATTAGTATCAGAACCAAAGCAACCTCTTACACCATGGTCATGATCAGCACTGGTGAATTCTGCCTCTTGTGTATTTTGGCATGCCTCTTGTGTA
S3_22060863	CaG3	22060863	A/G	ATTCTGCCTCTTGTGTATTTTGGCATGCCTCTTGTGTATTTTGGCATTCTTCACTTCTTATATCACAGTCATGCTTCTCAGTGACACTTGCTTCGTTGCT	GATGTTTCAATTTGATCTCTGTTAAGCTTATGAGCCGATGTAGTAGATCCTGCCTTTGCAGCATTGTTACTGCGGTATACAGCAACTTCCTTTTCTCTTC
S3_22061236	CaG3	22061236	A/G	ATTGAGCTTCAGCTGCAAAATCTAGGAATTTACAATCAACATAAAGATCAGGGCATGTGTATATGTTGCATCACaaagcaaaactgccaaaaagCATTTC	CATACAAACAGTACAATGCAGCAGCACACTATCCAACATTGTCTGGCAAACATACAGCTGGAATCAAATCAACATGAATGACAACCTATTTAAGGACACC
S3_22063826	CaG3	22063826	G/A	GGGAAAAATGAATGCAAGAAATAATTTTGGCTCCGTCAATGCTGCTCCTATGTATTCCCAAGTGCAACAGAGAAATTAAAGCCATGTAGTTATTTATAAA	TGGGTATACAAATATAGCAATCAAGTTGATCTGGTACTTGGGAGCTGCTAAACTTAGGCTCTCTGAATCATGAATCGAGCCTGTGCAATTAGAAAGTGAA
S3_22063829	CaG3	22063829	G/A	AAAAATGAATGCAAGAAATAATTTTGGCTCCGTCAATGCTGCTCCTATGTATTCCCAAGTGCAACAGAGAAATTAAAGCCATGTAGTTATTTATAAAGTG	GTATACAAATATAGCAATCAAGTTGATCTGGTACTTGGGAGCTGCTAAACTTAGGCTCTCTGAATCATGAATCGAGCCTGTGCAATTAGAAAGTGAATCT
S3_22073447	CaG3	22073447	T/A	GCATGCATGATGTGCTGCAGTATTTGTAATTATACCTGTGGAATGGAACTTTACCAGCAAGTGATGAATTACAACAGGAACAGTATATGTCACCATTTTT	TCAGCCTCTGAAGTGGTTGCACTATTATTAGCTTGAATTTTCAGAGCAGCAATCCTTCTCTCTGCAGCAGCTgctctcttttctctttctgcATCCTGTG
S3_22075278	CaG3	22075278	C/G	AAATCATGAGTTTTGGGGCTTTATAAGAATTCTTAAGCCCTAATAGGAAGGGAAATGACCAAAACACCTCAGCACACCCCTCAATAATGCTCCCGTTTTA	AGGTATTGTAGGGTTTTTGAGACTCAAATGCAGCCACTAAGGCTGCAACACCAATGTGCAACACCACAGCTTGCTGTAGCAGCCACATGCCGCTCCGGGA
S3_22075304	CaG3	22075304	A/G	GAATTCTTAAGCCCTAATAGGAAGGGAAATGACCAAAACACCTCAGCACACCCCTCAATAATGCTCCCGTTTTACAGGTATTGTAGGGTTTTTGAGACTC	AATGCAGCCACTAAGGCTGCAACACCAATGTGCAACACCACAGCTTGCTGTAGCAGCCACATGCCGCTCCGGGATAGCGGTGCTATTGAAAGCCTATAGT
S3_22075779	CaG3	22075779	C/G	ACAAGGTTCCCTAATATGAAGGATATACTTTTCAACCAGCCATTCTTATTCCCTAGTCTCTCTTTTGCTGCCAATAATATTTATCACCAAATCATCGAAT	TAAAGAGAAGAGTGTGGATGATAAAAAGTAATTGAAATCGTTTTGATTTCACATCATAACACAACTTATTCATAGAAATATCAGAATCACCTGCTTAGCA
S3_22169816	CaG3	22169816	T/C	AAAGGAAAGGAGTGCCGTGACCATCAGGTGTATTAGGTTGCCACTTGTGTTGTGCAACATGCGCTGCTGGTGCATTCATATCAACAACCACAACCGTATC	GAAGATGCATGAATGGCAGCGGCAGGAAGATTGCAACGCTCAGGTGATGGAACAGCATAGGGTTTGACTTCATTTGGGTTGCGGAATACTGTCTGATATG
S3_22225154	CaG3	22225154	C/G	TCAGTCTCCGCCGATTACGGTGGCGCAGCCACCAAACAGTGGCGGGTTTGCGAGAAGCGCTGACTTGCGCGTGGTCATTTACGGGTTGGGTGCGGCACTG	TAGTGTTGCAATTTTGGTGAGGAACACACAACTTTTGGATTAGATGCAGCACGCATCTAGGCCGTCTTATTATGATTCCACGGTTCAGATATTAAagcaa
S3_22233409	CaG3	22233409	T/C	GGTCTTTACGACCTTGTCCTTGAAACCAAAGTTCAAAAGCAGCTGCCCATCCTGCGTAATTGGTAGCAACTACCAATTTTTCGCAAGGGATCAAAGGAAG	GTAGTGAAACTGAAAACGGAAGAGGAGGCAGCAGCAGATTTGGTGTCGGACATGACGATCAACGTTAGGCGAAAGAGAAGAAAAGTTGTTGAAAAATCAC
S3_22233428	CaG3	22233428	G/A	TTGAAACCAAAGTTCAAAAGCAGCTGCCCATCCTGCGTAATTGGTAGCAACTACCAATTTTTCGCAAGGGATCAAAGGAAGTGTAGTGAAACTGAAAACG	AAGAGGAGGCAGCAGCAGATTTGGTGTCGGACATGACGATCAACGTTAGGCGAAAGAGAAGAAAAGTTGTTGAAAAATCACCAAAAGATGAAAAGGACCT
S3_22539384	CaG3	22539384	G/A	CACCTTCTGatacaacacttttttttagACTCTCATTGCTTGCGGTGAGATTCTGCAAACATTCTGCAGCATATTCTTTGGAATTTAACAGCATTCCACA	GTTAACAAATTGATCATTACCTTCACAATCCCTTCTTCAGCCAAAACTTGTCTCACCTCTGGAACAGCTGATATATTCTTCAACGTACACGCCGAAGCAG
S3_22539952	CaG3	22539952	G/A	TTTATGCTTTGCTTCTAAGTGACCGATCTGAAGCCGCGCGAGTAATTCCCTTATGTTGTTGTGTGCTGCAGCATCTGATTCTGCCACAGAACATGACTCG	CCGCAGACACAGCCGCAGCTAATGGCAAAGTAGCCTCGCCGAGCATACCAGTTTTGATCAAAAGTCCACAAtctcttaaatttaaatcaagtTTACCGGT
S3_22719487	CaG3	22719487	T/C	AATCTTGCCAAACACAATTTCCTTGttataaacaacattaaataGTTGCTGCTGTCAATGTTATGTAAGACTTGGCTCTAGGATCATTGTAATGGGcatc	ttttctctttttgctacattaaatttcatttgaaaactgaagaaattttaaataagcTGCTCATGCCTGGATTGTTTTGAGAGCTTGTTCAAACTGGCAT
S3_22719519	CaG3	22719519	G/A	caacattaaataGTTGCTGCTGTCAATGTTATGTAAGACTTGGCTCTAGGATCATTGTAATGGGcatctttttctctttttgctacattaaatttcattt	aaaactgaagaaattttaaataagcTGCTCATGCCTGGATTGTTTTGAGAGCTTGTTCAAACTGGCATTACTGATCACTGCATAGTAATTGATGcttttt
S3_22812717	CaG3	22812717	A/T	attattactatctcAAGCTGCTACATGGCGCGTCTTTTGGACCGGTTAGCCATCTTCTGATGCAGGTTTGGCGAGTTATTATGATAGCAGCAGCAGCCGA	GATTTCAGCGAGATATGGTTTGCAATCCAACTTAGCCATTAAACCAGTATGAGTACATAAAGGCACATGCTTAGCAGTTAAAAACAATCAGGCAGCATAG
S3_22825224	CaG3	22825224	G/A	CCCtttaaaaaaagacaaatgcTAACAAGTGTCCTACTAAGGAATAAAAATTAGAAAGTTTTTATTGAAAAGTGCAGCTTTTGAAAGTACTAATGCACTG	ATGTTGTGAATTCCAATAGAAAATTTCTAATTATCACAATGTTGTCAATTGCAAATAGCAGAAAATAGCTTGTTTGAATTTCGCTGTGTTACACCACTAT
S3_22847984	CaG3	22847984	A/G	TGCCAGTTCCATTTTTAGCCCTAGCAAGAATGTCACTACCAGTAAGGGCAATTGGAATGCTTTCTTCTTGGATAGGGGATGGCCTTTCAAAGCCCTTCTC	TATATTCCCATTAGCAGCTCACGCTTCAAAAAGTAATCCTCAAACTCATTTCCTTTAGTTGCTGTCACGTCCTGGGTACAAAAATAAACGAAAGATCAAG
S3_23053008	CaG3	23053008	C/G	ATAATCTAAAGAGATTAAGGTAGAATtagtgaaatataaaaataataatgtgaaaagtgtaatttaactttttaaaaaaatcattatctgCTGCCTGGCT	GCTCGCTCGCTCGTATCTTCATCCGTGCCACCGTTGTGCGACTCAGGGGCGGAGCTGCGGCCACCCCAAAAACAATCTACGGCCatcccaaaaaaaaatt
S3_23061699	CaG3	23061699	C/T	TCAATGCCTCAAATTTGTTATTGGTAAGTACAGCACCTGCAgaaacaaaaatatgaaaattcaaTGATTGTTATGATGCTTTGTGATGAACGCAGCATGG	TGAACCACAGGATATTTCAGAGTTGTTATTATACACAAAGAAAACATATGATGAAAGATATCAACTCAAACATTGATTGATATGCAAAATAACACAAAAG
S3_23061738	CaG3	23061738	A/G	CAgaaacaaaaatatgaaaattcaaTGATTGTTATGATGCTTTGTGATGAACGCAGCATGGCTGAACCACAGGATATTTCAGAGTTGTTATTATACACAA	GAAAACATATGATGAAAGATATCAACTCAAACATTGATTGATATGCAAAATAACACAAAAGTATATTCAAGATTTTCCAGTCCAaattatttagtacaac
S3_23095498	CaG3	23095498	C/T	tatTACTATTACagaactattttttaaatagctAAACTACACAATACGCTGCTAGCCATAGCCATGAGTCACCTATCATTGCAAGAACATTATTCACTAA	AAGTTGAAACTAAGCAATAGAATAGCATTACTTATTGCTAATAGGTGTTTAAACAATAAAACTTAGCAGCATAAAAACTCCACACATCtgtcataaaaaa
S3_23327648	CaG3	23327648	C/T	ACTATTCCAATGATGAGGGACTCAATAACTGTGACAACAACAGAATACTTTGCAGCTCTTGGGTGTCCTGATCCAAGTTCATTGGAAACTCTTACACtga	aaaacaaaaacaacaccACAATTTATTCTAAGTTGTAAGAAATTTTTTACAgtaaaatggaaagaaaaaaagtatcaATCATAAATGAAAAGTTTACCTG
S3_23335788	CaG3	23335788	A/T	TCTCCACTAAGGTGAATTGGTAGGTAATAATAGACTAATTAATGGTGCGTGTTCTTTTTGCTGCTTTTGTTTTACCCATTTTCCTTACATATGCAACTGA	TAAATTACCACATAACCCGAAAGTTAACTCAAAATGTTTATATTATAGCTTAAGCCTTTGGGCCAAAAGCTGCTGAATTTAAGAgataaaagacaaaaga
S3_23335789	CaG3	23335789	T/G	CTCCACTAAGGTGAATTGGTAGGTAATAATAGACTAATTAATGGTGCGTGTTCTTTTTGCTGCTTTTGTTTTACCCATTTTCCTTACATATGCAACTGAA	AAATTACCACATAACCCGAAAGTTAACTCAAAATGTTTATATTATAGCTTAAGCCTTTGGGCCAAAAGCTGCTGAATTTAAGAgataaaagacaaaagaa
S3_23342297	CaG3	23342297	T/C	GGAGGTAATTTGATATCGTGGCAGAGCAAGAAGCAAAACGTAGTCGCAAGATCGAGTGCAGAAGCAGAATATCGTGCTATGGCTGCAACGACTTGTGAAC	TACATGGTTAAAACAGTTACTCAAGCAACTAAAGTTAGGAGATGTCAACGTAATGAAACTAATTTTTGGTAACCAAGCTGCACTTCATCTTGCTTCCAAT
S3_23342305	CaG3	23342305	T/C	TTTGATATCGTGGCAGAGCAAGAAGCAAAACGTAGTCGCAAGATCGAGTGCAGAAGCAGAATATCGTGCTATGGCTGCAACGACTTGTGAACTTACATGG	TAAAACAGTTACTCAAGCAACTAAAGTTAGGAGATGTCAACGTAATGAAACTAATTTTTGGTAACCAAGCTGCACTTCATCTTGCTTCCAATCCGGCCTT
S3_23360857	CaG3	23360857	C/T	TTGAAAAGAAGGTATACACATATATAGTTCGAGACAAAACCATGTTTAATTAGATCGATTCCcttgtgtgtgttttttttactCAAGATTCCCTCGTGTT	AAAGCAGCATGAAGTGTGAAAGATATTAATCAacctaattttaaatataaagaagGGGGgttttggaattaaaataagggagagagagagagagagaaat
S3_23455008	CaG3	23455008	A/G	ATCTGAGTTGATGAACATAATCTTTCCCAGGAAATAGGGGTTGTCTTGTCATGATTTCACCAAGGATGCAACCAACAGACCATATATCAATGGCTGCAGT	TATTCCGAACAATTTAGAAGCAATTCTGGAGCTCGGTACCATCGAGTAACCACATACTCGGTCATGAAATCGGTTTCAGACGTAGTTCTAGCTAGACCGA
S3_23793328	CaG3	23793328	C/T	CAGTTtgattctattaaaaaaaagagaatcAGAATTTATTAGTGTCTGTGTGGCAACCCCATGATAAAGTTGGAATGTAGTTGAGAGCCAAGTACTAAGG	ATTTGGGGCAGCTGATATAATAAAAGTATGATTGCTGAGCCAAAGTATGTGGCAAACTTAATGGATCTAAAGGCAATTGATCAATGGCTAGTGATCACTC
S3_23886582	CaG3	23886582	A/G	ATAGAGCGATTACGAAGAGATAGAGAGGGTTCTTTTAGAAGAGCAGGAGCAAAAGCCAGAACAAAGAAGAGGCCATAAGGGTAGGCAGCAGAGCCAGGAA	CAGATGTGATAGTAAAAATATCAAGGGAACAAATTGAAGAACTAAGCAAAAATGCCAAATCTAACTGTAAAAAAAGTGTATCTTCTGAGTCTGAGCCATT
S3_23922305	CaG3	23922305	A/G	CTGTATGGAGATCATTTTTATCTTCGTGTCGACTTCATAAAGATTTTAAGATGGGAAAATGGGTTTCTGAAATGTTACTTCAAAGTGCACCGTCTGATCC	GGCGCGTATATTTTGCTATCGAACATGTGTTCTTCGAATCATCAATGGGACGAGGCTGCCACAGTCAGAAGTTTAATGCATCAAAGAGGGGTTAAGAAGC
S3_23978247	CaG3	23978247	G/A	GAAAGGGAAAGACTAAAGATGGAGAAAGAAGAGTCATGAGACAGATGCAGTGCTGTGGCAGCACACCAACACGTGTCTTTTGCATGAGAACAAGACTATT	TGCCGTGGCAATCTGCATGAGAAAGAGAAACATGTTGGTACTTGCATGATCTTCATATTTTAGTTGTTTACTATATTATCCTGGCATTTTAATCTGGACT
S3_23997287	CaG3	23997287	A/T	GTCCAAAAGCTTCCTCTGAGCTGCATTTCTTACTCCTGGTAATACAAggagtaaaaataaataacaaaaagcAGCAATGACAATGTACGCCATAGTATTT	ctacatatatattaaaaaaggtaCACAGTTTATACCAAGGGCATTCTCTGGAATAAGCTCAGATTCTCGGTACAGTGGATGGCTGCAGCAGGTGTTTGTC
S3_24025924	CaG3	24025924	T/G	GGATTCTCTTCATTTTCATGTTATTGTTCTTTCTTTCATGAGTTTTCAGTGTAGAATCTCAAAATTGCATTAGACAGTTAGCTGCGTTGTTTCGCCTCAT	ACCTTCCATTTGGTGCAACAGGAAAAATTGCTGCTAGCACCGGTCATGCATGGTGGATAAGCAGCAAGCTATCAAGAAATCTAGTTTTTGAGCTGCGAGG
S3_24026428	CaG3	24026428	C/T	CATCTAAAGGAGTTGAAGTTGTGGAGTTTGACATATTAAATCCCCGTGATCTTATGGAGTATTTTCATGACCGGGGGTATCTTTCAGTTTTTTGGGAATG	GGAGGAACATTGGCTGCATCTGCTATTTCATCTGGAGTAATTCACAAGGTTTCATTTCGcgatttcattttaattttccatgtgagaaatttaaatgaag
S3_24099191	CaG3	24099191	C/G	CAAGAAATCTTCAACCCTTACCCTTAAACCCaaaccaatttcaatttcattttcacCTTTGACACCACCACCATACAAACTCACCCTAAAAAACGGCGGC	CTAAAGCCCAGATAACCTCACCCGCAGCACCGGCGCGTTTAATTTCAATCGCCGCATACACACTCCCATTCTTCAATTCCCTTCAATACGGTCACAGCAT
S3_24127201	CaG3	24127201	A/C	GTGAGTTGGGGCATCAAAATTTCATGgattaatatcattaaaatgGGTAGTGATTTCTAACCATCTCGTTCAGCCAGTTGTGCCATGGGAATGACCACTG	TTGCCATAGGAAACTAGTCACGCCACTTTCACCATGGCTGCCATTTAACAGTATTGTTTCTCATTTGATAGGCACCAAACAAAGCACAATAACAGTacat
S3_24355393	CaG3	24355393	G/A	ATGGTGAGAAGGTAGAGGACCACTTAAGTATTTATCCATCACACGTTGATCaaaccaataaaaataataaacctAATCAAACTAATTCAGTTCACCACTA	ATAGGAAAATATGGCAGCCtgaaatttctttaaaaataataataaaagacgCTATGGGAGCTTCTAAACTCACTTTAAACTACAAGCAAGGTTCCTCAAA
S3_24418063	CaG3	24418063	G/T	GTGGTTATATGTTGTGACTTGTGAGGGGGATTTTGTAGTTGACAATTCTTGTGTATATGCTGCAATTGGTGTTCTTGAACTAAGTAAATTGAATTGGGTT	GGTGCAGGTTGAATGAGGAAAGGATTGAGACATTGTTTGTAGTGAACACATCAAACCAAAAACCCATGGATGCTGCTCCGCGATCTGTTCTTCCTTTTCC
S3_24418111	CaG3	24418111	A/G	TTGTGTATATGCTGCAATTGGTGTTCTTGAACTAAGTAAATTGAATTGGGTTGGGTGCAGGTTGAATGAGGAAAGGATTGAGACATTGTTTGTAGTGAAC	CATCAAACCAAAAACCCATGGATGCTGCTCCGCGATCTGTTCTTCCTTTTCCGAATCAGGAGGACAGGGTACTTGATCCAAAAAAGTCTCAAAATATTTC
S3_24475659	CaG3	24475659	T/A	TGGAGAGAAAGATATGTACAAGTAGTAAGAGATGAAAAATGAAGGTAACAAGATAGAGCAGCACTTCACCCAATTTTTCCTTACCTCTTCACTCGCAGCT	TATATTCTACCTCTACTCCCTCCCTTTCCTTCCTTGCATTTCCCTCATTGTCATATTTGGGGCTACTAATCCCCTTCTACCCTTTCTAATTCTTAACATT
S3_24540199	CaG3	24540199	A/G	TTACACTTTTTAGATTGTCACTAAGCATTGAGAATTTTATGTCATGTTAATTAAACAGGTCAGCATCACGACATTCTAAAGCAGCCGCTAACGCTTTTCT	AAAGGTGAACACTTTTCTGCCCAACAACACTCAATGAGAGCTAAGGAGGAATGGCATAATGCAGACAAACTTAATTCTGAGGCAGCCACAAAAATTCTAA
S3_24540304	CaG3	24540304	T/C	GTGAACACTTTTCTGCCCAACAACACTCAATGAGAGCTAAGGAGGAATGGCATAATGCAGACAAACTTAATTCTGAGGCAGCCACAAAAATTCTAAGTAT	CGGAATAGTGATAATGATATTGGGAGACTGGATTTGCACGGTCTTCACGCAGCTGAAGCTGTTCAAGCATTGCAAAAACACCTCCATAGAATCGAAAGTC
S3_24637837	CaG3	24637837	A/C	TGGGAATGATGAAAAAGATAATACCAGTGGTCATAATAGCTGATTTAATAGCTGCTGGACTCCAATTAGGATGAAGTGTTTTGATAAGTCCAGCAATGCC	ACGACATGAGGACAAGACATAGAAGTTCCTTGCATTACATTGAATGGAAAACCTCGACGAGTGTCTGTTAATAAATTAGATGCACTTGCAAACAATGAAT
S3_24664715	CaG3	24664715	A/C	ATTAGGCACATTTAGACAGTTCAATTAAAATCAGACGATTTAGATTTTaagttcatattttaaatttaaaattagtaaaaatccGACCTTAAAATATGGA	CGTTGGATCTTATACAGACGGTCCAAATATGTTAACTTTAATGCGGTCAATTGCTGCACAAATCCAAATTCATGTAGGATGTGCTCCTATATAAGTGTCT
S3_24881568	CaG3	24881568	T/C	TCTATGGTGAAGTTGCAACAAAATGAAAGTAAGGTGTAATTTCACCATCTTCCTTTCTTGTAAAGTGGTTATTAATCAACAGAGATTTGTTATTCAATCA	TGATTTTGTGAAGGAATCACATAAAACATAATATCAAAACAGCTGCCTATTGCCAAAACATGTAAGTCTCGACGATGCAAGGCAAAATTAATAAGTAGAA
S3_24933899	CaG3	24933899	G/T	TAATAGATTATGGATTCCTATGAAAGAAGGAAATACATTTATAGTAGAATAACCGTTGTTAAATTAGACTGCTGCCTGTATATAGAGCCATGTATAGGAA	TCCCAATATCACTATGTTAATGAATTTGACTTTAAAACTATGAGGGCAAATCTGCTGCAGCAACAGTTCCCCTTACTCTTTTGTAATCAAAATAACATTA
S3_24998300	CaG3	24998300	C/T	aaaaaaacataCATGAGAATCAAACTGACGAAACTTTTCAGTTTAATTTAATAAGGCCATTATGACCCAGCCAGCAGCAGAAAACCGCATAATGCTATTC	GTGGTTGAATGTATtcgtaaaattataatacacaACTTCCCTTTGTTGAAACATGCAGCCCTGATGGATTTGGTATTCAGGATTCATAATTATTGACGTG
S3_24998316	CaG3	24998316	C/G	GAATCAAACTGACGAAACTTTTCAGTTTAATTTAATAAGGCCATTATGACCCAGCCAGCAGCAGAAAACCGCATAATGCTATTCCGTGGTTGAATGTATt	gtaaaattataatacacaACTTCCCTTTGTTGAAACATGCAGCCCTGATGGATTTGGTATTCAGGATTCATAATTATTGACGTGATATGAATACGTTTTC
S3_25062250	CaG3	25062250	C/A	TTTCCACTATGACACGTAATCCACAACCCACCATTACAAACGTCGTTCCTTATTTCTGACAAAACAAAAGGATACCCAAAAGCTGCAAAAATTTCAAGCA	AATTGTAGTCTGAGGATCACAAGGTCCAACATCgtttctacaaaatttattatttttccaaGTTGCGTTAACACCTTCGTGAAACACAGGTATTGGTCCT
S3_25147096	CaG3	25147096	G/A	ACAATGAAAACTTGcttatataatgaaaataaatcacCTCAGCAGCCTCTGAAGTTGATGAAAGATACTGATAATAATAATGCCGCAACGCATCAGGTAC	GATGCAGGTGTGTTGTGCCAAATGTCCAAGTTCTGGTCAGTAACCTGCAGCAATAGTTATAGTATAGAATAAGAAATCACTAAAATTAAGCACCAAATAG
S3_25205548	CaG3	25205548	C/A	AAGCCTTCTTAGAAAAAGGTACACGTGTTTTGTCACAAGCAGAGGAATACTTCACAAAGGACAAAAGCAACATCACATTCAACCAAGCTCCTAAACTAAA	GAAATTGCAGCACCAATATGTCCTAACCCCAATTTAAATACCAATGTCCAACATGTTACTCCATGGAAGCATAAAACCATAAAGGAGCTAATAATCATTG
S3_25269159	CaG3	25269159	C/G	CTGTTCAGTATTAAACCAAATGactgattaaaaatttattttttgttggagAGGATTGTTTTGTAGAGTGATGAGACTGAATTTTGTTTTGTAGAGTGAT	AGGTTTGGAAGTACACGACTTTTGTTTGAATAGCTAGATCATGAGGATGTGACAATTTTGCTGCATTTTCAATATGTACAGAAAAACTAGTTCGAGGAGA
S3_25269162	CaG3	25269162	G/A	TTCAGTATTAAACCAAATGactgattaaaaatttattttttgttggagAGGATTGTTTTGTAGAGTGATGAGACTGAATTTTGTTTTGTAGAGTGATCAG	TTTGGAAGTACACGACTTTTGTTTGAATAGCTAGATCATGAGGATGTGACAATTTTGCTGCATTTTCAATATGTACAGAAAAACTAGTTCGAGGAGATCT
S3_25269170	CaG3	25269170	G/A	TAAACCAAATGactgattaaaaatttattttttgttggagAGGATTGTTTTGTAGAGTGATGAGACTGAATTTTGTTTTGTAGAGTGATCAGGTTTGGAA	TACACGACTTTTGTTTGAATAGCTAGATCATGAGGATGTGACAATTTTGCTGCATTTTCAATATGTACAGAAAAACTAGTTCGAGGAGATCTGAACTTTT
S3_25270592	CaG3	25270592	C/G	aatgcattCATGCAATAAGTAATCAAGATAAGACAATTAAGTTTGGTAAATTATCTTCAAAAGCaatctaaatattaatgtaGATCTTAAACAGAGATTC	ACACATTCACTTAATTAGCTGCTTGAGTAATTGAATTAAGGTCGGGTTAAGTTCAATAAATCGACTTTAAAGTGGAAGTCATAATTGTTTTGATCTTGAT
S3_25457494	CaG3	25457494	A/T	ACTTCTTGTTGACAAAGTCCAAGAGGCATTGAACCTTCTCCCCATCTAGCAGCTAGTTATCTAATCCAATGGAAATGGTTTTTCCATTCTCCTATTATCT	CAACCATGCCTCTTCCAATCTCCTATCGTTGCAATTAGAGGAAGCTCCCCACATTCTCTTTGCCTCCAATAAATCCTCTCATCAACTACTCAACCCAGAA
S3_25505438	CaG3	25505438	C/T	TGTTGAGTGCTTGGGAGTGAAGATGCCAAGACCTAAGTTTTATTCTGATAGTTAGGAGTGCACTATGACTAAGGTATATGAGGGTTTTGCGCTTTGTGCA	GTTACCGTGCACTTTGAGCATGTCGCAGcaagttttagttttttgtaTTGTTGGCCCAATTGCTTAGCGTTGGAGGTTGGATCAGGCAACCAGATGCTTT
S3_25534044	CaG3	25534044	C/T	CTTGATCTTCATAAGTAATCAGTTTGTTTCTCTAACTTACTATTAAACAAGAATATTCTATGGAATTGTTATATTGCAGCTTGAGGCATCAACTTTTAAT	AAAAAAGTCGCATGAattctttttagttttatattatttgtacTTTTTAAAACCTTTATGAAGTTAATTTGAAAGTAAGGTTTATTTGCTTGTTTATATG
S3_25538867	CaG3	25538867	T/C	GTGGTCTTCAACTTCATTCTCTTGCAAGTCCAGCTCCCTAAGAGACCTGCATTTCAATATAACATGAGCCAATCGCAAAGTCAATAACACATTCTTAACA	GCTGCACACAATTCTCAATCAGCAAAACACATTTCTCAACAATGTTTTCCCTAACCCCAAATGTATCACACACAAGATAATCTGGAGCAAAACATTTTCC
S3_25614623	CaG3	25614623	C/A	TTTGACTTGACCTTGTGAATGGAAATTGGAAAGCGTATAATAAAGTTGACTAAAGAATTGGGGTGGTTGTGGGTTTAACAAAGGctgggaagaaaaaaaa	acagtCAAAATATTTGAAGTCAATATAGTCGATTTAAAGCTGCCCCTCCAGAAAAGTTCGTCAAAGGTTGATTGAAAGTAATTATATGTTGctaaagttt
S3_25614634	CaG3	25614634	T/G	CTTGTGAATGGAAATTGGAAAGCGTATAATAAAGTTGACTAAAGAATTGGGGTGGTTGTGGGTTTAACAAAGGctgggaagaaaaaaaacacagtCAAAA	ATTTGAAGTCAATATAGTCGATTTAAAGCTGCCCCTCCAGAAAAGTTCGTCAAAGGTTGATTGAAAGTAATTATATGTTGctaaagttttagattttagt
S3_25641433	CaG3	25641433	G/A	TGTGTAGCACTCAAGTTTGAGAGGTGGTATGTGAGAAAACACCATAGACCCGTGTGGTGCAGCACACTGTAACATTCCCTAGGCAGATTAAGTTATTGAC	CAGTTGTCAACTTTTCAGTAACCGAACCGCTGCCCAGCTCATGCAATATGTTGTCTATCTAAACACTAGAaatgtttttattatcataatGAGAATGAGA
S3_25689337	CaG3	25689337	G/A	ATTTGCCACATTTAGCATACATGTCAACCAAAGAATTCCCTACGAGGAGTTCCGAAATCGCATCCGTTACAATAGTCTGCGAATGAATTTGCCTACCCAT	TCAAGGTTTAAAGAAATTGCAGCTATGCTCAACAAGGTAGCAAATGGGAATTGCCTCCTGTCAAATCCAGTGAACTGTAACTCCCTGAATAGTTCAAGAG
S3_25702238	CaG3	25702238	G/A	GTGAGGAAGCATATCATAGCCACCATAATGGTGCAGTAAACATTTTGTGTTCAAAGGATGAAGAATTAGATGTTGACCATCAGCAGCCTGAAAAAGTCAC	AGCATAGTAACAGATCAAATGTCATAAAAAGGGGAAATAAATTGAAATCTTTGAAGCATGCAGCAATCAGGGATTGTACGATAAAATTAAAGTAGCAATT
S3_26119425	CaG3	26119425	T/G	CGTAACACAATTTCCCCATTCGCAAATATCATCAAATATGTCCACAATTAACAGTTTACACATTCAGCAGCTCCACAAATGTTGAAAACAACAAACACTC	TACAAAAACGAAAACTCTCAACAATGAAAAGTAAACAGTGAACCATCTAGACTTTAAATTGCGGTCCACAATCACAGCTGCAATAATAATGTATATTTTG
S3_26119461	CaG3	26119461	C/T	TATGTCCACAATTAACAGTTTACACATTCAGCAGCTCCACAAATGTTGAAAACAACAAACACTCTTACAAAAACGAAAACTCTCAACAATGAAAAGTAAA	AGTGAACCATCTAGACTTTAAATTGCGGTCCACAATCACAGCTGCAATAATAATGTATATTTTGAAGTCTCCGTAATAGCAATACAATTGCAATTTATAC
S3_26178592	CaG3	26178592	G/A	TCTTAATTGGATCTTTAACTGCATGGCTGAACTTCATGCTTCACTAGCAGCCCTCATAAAGTACTAGATTCTTTGCCGGTTCGGTTCCACCAACATGTAA	TTGGAACCTCGACTCGCAGCTTATATCacacaaattataaatatcGGGCAGATTTACTATGTCGAAAGGCCGCGAATTAACCATGGCGGAAGCAGAACAA
S3_26293846	CaG3	26293846	A/G	TAAATGCCTCATTCACTTCCTCAGCAAAGGTCTTTTTTGTGACTTGAACGACGAGGTCCACCACCGAAACGTTAGGTGTTGGCACACGAAGTGCAATACC	TTGAGCTTGCCTTTGAGTGTTGGGAGGACAAGGGCTACTGCCTTTGCTGCTCCGGTTGAAGTTGGGACTATGTTGAGTGCTGCTGCCCTCGCACGCCTTA
S3_26467487	CaG3	26467487	T/A	ATGACAATGCATCCTTCTATTCAAATGCAAAGGCTTCTAGAATTTACTGATGTGTGTTGTGCTAGAAATGAAGTAAAGAGGTATAGCTCCTTGGTGTATA	GTATAGAGTTCTTTTCATCAATTATTTAGTGATTACTGGTTGCTGCTAGTCTTTCAATTTCTTAAGCTTTTTATCCTGTGCTCCATTTGAAATTATGAtt
S3_26467524	CaG3	26467524	T/C	TAGAATTTACTGATGTGTGTTGTGCTAGAAATGAAGTAAAGAGGTATAGCTCCTTGGTGTATATGTATAGAGTTCTTTTCATCAATTATTTAGTGATTAC	GGTTGCTGCTAGTCTTTCAATTTCTTAAGCTTTTTATCCTGTGCTCCATTTGAAATTATGAttactctttttttattttttatttatatatatatatata
S3_26574056	CaG3	26574056	C/T	TGGGAGCTGATGATAGACTTGGAAGTAGTGGGATGGTGCAGCCTCTTGTATCCCCGCTAAGTAATAGATTGATCTTGCCCCAGGTTGGGAAGGCTAATGA	GGATCTGCCTCTGTTGACTCTAGCACTGTTAATGAAACTGCAGCTGTATCTGGGAGAGTTTTCTCCCCTTCTGTGGTTCCTGGCATGCAATGGAGACCTG
S3_26646152	CaG3	26646152	C/T	CGGTCATTCCAAAGGGAAGTTTCTCGGTTTTGTTTCAAAGACTAATTATTTGAATCAAAACGATAAGGGCGCGAGAGTTTCCGATTATATGGAACCTCCA	CGGCTGCTCTTCCATGGAGCTCTGACCTTGCGAGAATCGAAGAGGAGTTGGagaataaaaaggaaaatgttGTTGCTTTAGTGAAGGATGACGAGGTGGT
S3_26679713	CaG3	26679713	G/A	GTTGGGAAGCTTGAGATCTTGTAGCTGCTGCTTTGAATAAAAGATAGCTTTAGTCTCAGTTAACTTATTCTTGCTGTCAAAAAGTTTTTGCTGCTTTCAT	TGTTTAGCTTGGGTGAACTATGTTTTCACCCCAAGGTTTATTGGATCCATTTCGTATCTGATTTATCACAAATTGAAGAAGAGCATTCTATGTACTTTTC
S3_26720696	CaG3	26720696	A/T	CGACAGCTGTATACCACCAAGAATTTCAATTAAGACTTGCTGTCCAAAACAACGGGCAGCATTTCTGCCCGTTAACATCAAAATTCtcgaaaacaaaaaa	agttcgGTCAGTCTGCccgtttttttttatctctgcCCGTAACTATATAAAATCACACATAGCCGCACTATGTTTTCCAACCACTGCCACTACTACCACT
S3_26720947	CaG3	26720947	A/G	AAAAAAAGGAGAGAATTTTGAGAACAATGGAGGCATTGAAGATGAATGTTTTCGTAGTAGTTATGGTTGCTATGTTGGTAATGGTAGCTAGTGGTGTTTC	GCTGCTGATGCACCAGCTCCAAGTCCTGTTTCTGATGCAACTACACTATTTGTTCCAACTGCTTTTGCTTCTCTCATTGCTCTTGCATTTGGCTTTCTCT
S3_26788451	CaG3	26788451	A/G	AAATAATGTGAATGTTttgtaaaatacatttttaattgcATAATTGAGTATGCAGCAACAAGAAGATCCATTCATGATGAAGGCCAATGAAGTAGTACTT	CCTGCAGAACAAGTAAGTGTATGAGCATAATAATGATTGTATGGCTAATCTCTTGGATTGGAAGGGTCGCAAGAGGAAGAAGTTGTGTAGGAGGAACCAA
S3_26788455	CaG3	26788455	G/T	AATGTGAATGTTttgtaaaatacatttttaattgcATAATTGAGTATGCAGCAACAAGAAGATCCATTCATGATGAAGGCCAATGAAGTAGTACTTACCT	CAGAACAAGTAAGTGTATGAGCATAATAATGATTGTATGGCTAATCTCTTGGATTGGAAGGGTCGCAAGAGGAAGAAGTTGTGTAGGAGGAACCAAATTT
S3_26911443	CaG3	26911443	A/T	AGGATTTGTCAACTCCCTTGGCGGGTTTTGAGAGCAACAAGTATGATACTGGTCCAATGAGGACAGGAACAGTGTCTACTCCAAGCTGcaagaaaaatca	atattcaatGACAATATCTATAGAACATATGAAAAAGGCTAAGAATTGAACTTTTACCATAATGACCCACACAGGTGAACAGAACACTACTCTGCCAAGC
S3_27063150	CaG3	27063150	A/C	CTTACTAATTGATCTTGGGTAAGAAATCTCTTGACATTAACCACCATGATCCTGCTTTGTATCCATAGCAACATGCATGATTATGAGTTACAATTACCAA	ATCTATCATTCTTGTGTTTGAATTTCAGGGCTGCTACATGGCTAAGAGTTTCTGTATGGCTGTTAATCGGAGTACTTATATACTTGTTCTATGGCCGAAC
S3_27074842	CaG3	27074842	C/A	CCATGCTTGCCTTTCTCCAGAAGAATCCACTCAGAATATGGATCTCGAAAAAATTGGCAGAGAAATTGTTAGAAAATGTAAGGGATTGCCTTTAGCAGCA	AATCACTTGGGGGTTTGTTGCGACGGAAACGTGATATCAGGGATTGGAATAATATACTCAATAGTAATATTTGGGAAATTGATGAAAAAGAGAGTAAGAT
S3_27105637	CaG3	27105637	C/T	CTCCATCCTCAGCTGCAATTTATCCTCAGATGAACATAACGCGCAGCCAAGCTTCTCTAAGTTCCATTCATATTCCTTCTGCAATGCCTGTGAGCAAAAT	GGCCCCAATACAACTGTGAAAATTGTTTATCTTGCAATCTAGCTGCATTTAGAGCCTGTTTGGTTTAGGTTCCTGGCATCCAGAAACGCATTGCAGGAAA
S3_27194033	CaG3	27194033	C/T	AGTGTTATCCTGTTCATCCTTGGGTATTACCGATGAATCCGAGTTGGAATAATGTTGCTTCAATGGCAGCAGTTCATCCAATTTCAGCATCCATGTGCAA	CCTTATAGCGCGGCTCCAACTGCAATGCAATGGTGTCCGGCGCCTTTGTTGGCAATTCCGGGAATTAGGCCACAAAACATACCTTTGCAACTTGTATCAG
S3_27470443	CaG3	27470443	A/C	TGGTTCTACTTGTTGAGTGTCTTCAACCTCACCACTTAAATGATGGAAGTTGGATTCCTCAACTGAAGCTTGTGTTGAAATTCTAGATTCTGGGACGTGA	CATCTTCATGCTGCAAATTTGAAGTTTTTTCAAATTCCTCATCAGGCACGTCATCGATAACTTCTGATCGTGAAGACTGGCTTGATCTGCTGCTGCTCCC
S3_27812571	CaG3	27812571	A/T	TACGTGGACACAGTTTGCGTGGGTAGAATATGGTGTGTGTATAAAGTCAGTATTGTTAATGAATGAAGCAGCACCGTCTTTTGACTCCGTTGATTTATCA	GAATGAATGCGGACGGTGTCAGATGTATTATGCATGGCAGCTCAATGAAAACGACCCCATTTTGTCTTTCTGTgggcattttttttttattacgtGATTG
S3_27877510	CaG3	27877510	G/A	AAAATAAGATAAGCTACAAACACAGCAGCAATAAATCTTTATTTGCAAGCTTACCTTCTGCATTGTCATTGTCCTCATCATCGTCATCCTCATCATCGTC	tcctcatcatcatcatcatcctcaACTACAGGCTCATCATGCTGCAAAAATATATTACTCAAGTTCAAAACTAGAAAATACAGTAAAAATACATGCAATT
S3_27914409	CaG3	27914409	C/T	GTGGTGGGATTCTTATCCATACAGGTATCGCAACACCTTCAAAATCAGTGTCTTTAGATTTAGATAAGATACAAATAACATGCAGCATATCACCCTATGT	GCTGATGTTAATATTATCTCAAATATGCTTGTCTTTCAGTTCACTATCAGTATTTGCGCTGCATCCGTTGTACCTGAGAGTACAGGCACTTTCTGAGAAC
S3_28160809	CaG3	28160809	C/T	GCTCCTTCCGATCCTGAAAACGACCCATTATCATAAACCTTCTCGTCATTCTTCCTCTTATCGCTAATAATGTGATCGCTGCCCATTCCTTGTTTGTTCT	TGGTGTCTCCACCTTCTTGATCCAATATCGTGGTGGTGCGTCTTTGTCCTCTTCGTCGTCTCCCATATGTAGTTGGTCTTCATGCTGTCCTCAATGAATG
S3_28160839	CaG3	28160839	A/G	TCATAAACCTTCTCGTCATTCTTCCTCTTATCGCTAATAATGTGATCGCTGCCCATTCCTTGTTTGTTCTTTGGTGTCTCCACCTTCTTGATCCAATATC	TGGTGGTGCGTCTTTGTCCTCTTCGTCGTCTCCCATATGTAGTTGGTCTTCATGCTGTCCTCAATGAATGAAGATGCTTCTGTTTCTTGAATTTTCTTGC
S3_28176380	CaG3	28176380	A/C	TTGCAGCTGATGTTCTCTTTGCATCTTGAGCCTTTGACTGTATATCTTGTCCAACCTCCTTTGTCTTCTGTCCTGCCTCCTTTGTCTTCTGCCCCACGTA	CCTGCCACATCCGCCATCCTCCGCTTCGCGTACTCCAGCTGCTCCGGCACAGTTCCTTGTGTCTGCCGGATGTAGTTCATAACCCACGAGAATGACGAAA
S3_28278018	CaG3	28278018	C/G	TGGCGATATTTTTAAACTGTGAAGTATTCATTTTTTTGTAAGAACTAAATTTAGGCATGTACGGCAATATGAACTGCAGCAAATGGTTACATAAAACCCT	TAGTATGTTAGCATAAAtcattacattttttaattgtttttatttttactttgtttGCATCATTAGTTCTGCGGATGGAGCTGGATATCCAGAAATTTCT
S3_28374024	CaG3	28374024	C/T	TACAAATTTGGCGCATGTAagagttttttattttccttacCTCTTGATGAGTAACGAGAGGCCTCTTAGTGAGGGTTCCATTTTCTACTTTTTGCTGCAT	TTCAGCTCCATATTGGTTTTTCGCTGATCATTTGAACTTGGTGGTCTACGAAGACCAGAATCAGCAGCTACCGGCTTATACAGCCTCACAGCGGCCTCAT
S3_28409001	CaG3	28409001	G/A	TTTAAAGATGGGTTTTGAGCATGATGTATTTGTAGCTTCTTCATTGATCAATTTGTATTCAAGATTTGGTGTTTTAAATGCTGCACACAAGGTGTTTGTT	ATATGCCGGTTCGAGATGTTGGTTCTTGGAATGCAATGATTTCTGGGTTTTGTCAGAATGGAAATGCAGCTGAGGCATTAGGTGTTTTGAATAGTATGAA
S3_28439939	CaG3	28439939	C/T	GTCCTTCATATCATTTAAATTGTTTTGGTGCAGTGTGAACATTTTCTGTTTGGCTGCAACTGCATCAGAATTATTGAGAACTCTCCACAAATAGACAAAT	TGACATTTAATGCACTAAAAATATATCAGCTTTTGCCTCTCAACCTGATTGTGTGATTGGATTCACAACGAGTTTGATGTTCTTGCTTCCCTGTGTCGTG
S3_28478044	CaG3	28478044	C/T	ttttatttttatctttcacAATGCTTCACCAACATATTCATCACTTTGAGTTTGACATGGAAAACTCCCAACTCTTCCAATTCCTTGCTGCCAACAACCC	TCATTCTTTGACTACTCCCCATCTAACACTACCATGCACCAAAGTTTCTCTACTTCATTAGAAGTTTCTGAAATTACGGATACACCCTCGCAGCAACAAA
S3_28613067	CaG3	28613067	A/G	TTGCAAGTTGTAGATGCCCATTAACTGTTGCTCGGTTAATGGCTCCAAATGACTTACTAGAAGCTGCAACAGGGTCAATCAAGTTTTAGATCGGCATAAC	TGACATACTTGTTAGTATTTCAGCACATTACAAACTAGAAAAAGCTTTTAAAACATAGAGAATAAACAAATGAGGAATTTCTCACCTTAAGAAGTTCGGA
S3_28723202	CaG3	28723202	A/C	TTGCGCAATACTGTTTGTTGAACAGATGCAAAACACTGGAGAAGCCCTGAGTACAGAAGCTCAGCTGCTTAGTACATTTGATTATGCATGGAACACTATC	AAAATGGTACACGGCGGCCTAACGATATTCTTGAAATGCTCAATAATTTTGCTTCAGGCACTACAACATTTTCAGATGTGGCCAAATTGCTTCTACCCTT
S3_28723336	CaG3	28723336	G/A	AAATGCTCAATAATTTTGCTTCAGGCACTACAACATTTTCAGATGTGGCCAAATTGCTTCTACCCTTCACTCAGAAGAAAGTGGGGATACCAATTAAATC	AGCAAGCTGCCTCTGACAGATGACAAATTAGACGAAGCTGATAATGGCAGATATAATTTCCTATCTCGTGTGTTCAAATTCAACAGGTCGCGCCCTAGAA
S3_28755111	CaG3	28755111	A/G	CTTGAGCTGTCCTGGGTGCTTCCCACTTTGGGTGGCCATTGATGCTGCTCCTAATACCTGGAAAACACACGAACATTAGTCAAGAGAACAACTATATATA	GAACAAAAGTGTTTCAATAGAAGTACAGTGTGCCGATGATTAGCCCATACAACATAATGTCCAGTAGGATTCTTGCTGCCACATATTCAAGCAGCAACAA
S3_28756505	CaG3	28756505	T/C	ACCCAAATAATTGGGATATCAGATTTCCATCTTCTTCTGTTGCAGCTCCCCCCAAGCTCATAACTGTCATAGTTTAGCTTAAGTTAATTTATTCAAGCAA	TTTGTAATTGTCAACAaggttgataaagaaaaaatgCAATAAGTAATAAGCATTGTATTCtagtaaaaaaaacacaaaattatcATAATGTATGAGAGAA
S3_28926362	CaG3	28926362	G/A	GAAAGCCAAGTTCCAACACTTGATTACATCTATGTTTCACCTCCAACACCACAAGGTGAGCAAGCTGCACAATTAAAAGCAATATTGGATAAAATTGTTC	GGATTACAAGTATAATGGGATAATAACTCACTAAATACCCAGTTTTTAACATGAATATACTATGCATAAAACTTATACAGTGCCAAAAAAATGCAGAGAT
S3_28996098	CaG3	28996098	T/G	GAATTTTTCGCGTCAACTCCAAGATTATGTTTCTTAAAGAAGTCTTATACTCTTATGTGCATTTCAATTACTTTGAGCTGCAGCTATCTATATGAAATTT	AAGTCTTTTCTGAATTTTCCTACTCATGTCATCTGTTGTCTTTTTGCATATATCTTTAAGTGCTCGCAATAAATAACTGTAATTTACTCCTTCAAATAAG
S3_28996177	CaG3	28996177	G/A	GCAGCTATCTATATGAAATTTGAAGTCTTTTCTGAATTTTCCTACTCATGTCATCTGTTGTCTTTTTGCATATATCTTTAAGTGCTCGCAATAAATAACT	TAATTTACTCCTTCAAATAAGGTTTCTTAGTTAATTGTTAGTTAATATGCTGCAGGGCTTTGGTCGTGTATTGTTTCTAGAGCTACGAAAGAGACTTCAA
S3_28996181	CaG3	28996181	C/T	CTATCTATATGAAATTTGAAGTCTTTTCTGAATTTTCCTACTCATGTCATCTGTTGTCTTTTTGCATATATCTTTAAGTGCTCGCAATAAATAACTGTAA	TTACTCCTTCAAATAAGGTTTCTTAGTTAATTGTTAGTTAATATGCTGCAGGGCTTTGGTCGTGTATTGTTTCTAGAGCTACGAAAGAGACTTCAAAATG
S3_29322915	CaG3	29322915	G/T	aggtagaagtgaaaaatgacAAGAGGAGTGgagtgatatttatagaaaattattgatcttttgtggcggccaaagcagccacaaaatccaacgGTACAAt	ggcatttgtggcggctttaACGGTCAAAAAATAAGGAATTGTGGCGGCCTGAGCGGCCACAATTTGCAACGGAATAATggacatttgtggcggcctttgc
S3_29322929	CaG3	29322929	G/A	aatgacAAGAGGAGTGgagtgatatttatagaaaattattgatcttttgtggcggccaaagcagccacaaaatccaacgGTACAAtgggcatttgtggcg	ctttaACGGTCAAAAAATAAGGAATTGTGGCGGCCTGAGCGGCCACAATTTGCAACGGAATAATggacatttgtggcggcctttgcagccacaaagtgca
S3_29439505	CaG3	29439505	A/G	AAGAAAAAGCAGCCAAAGAGGCTGCTGGGATGGTTGATGATGCAACCGATGATAAACCAACTATAATAGCAGGAACAGTTTTCGTTGATAATTTAAAACA	GCAGTGGACCTTGATGCTGTTGTTAACGCAACACTGAAAGATTCGAATAAGCTCAGCAGCGGAACTTTCAGCGCAGTTTACAAAGCAACCATGCCTTCTG
S3_29470601	CaG3	29470601	C/T	tatgcatGAAAATCCCTTAAAACGCGGGAAAATGtttgagaagaagaagaagaagaaaagaatgtgattttattattggGATGTCGGAGACAGAAATGTT	GTAACGAAAAAAGGCAAAGGCACAGAGGAAAGGTAAATGTGCAGCACATTGTAACGGTTTCTGGGACCCACATTTACCctcttccttttccttcctcttc
S3_29730019	CaG3	29730019	G/T	GAGTAGATTTAAATGACAGAACCAACTGATGTGATAGACAAATGCTGCCCATGTCAATAAGAACTTGATGAGACTCAGATCTCATCAGACACATTGCTTC	GTCATATTTGCTGCATCTGGAGTTACATGGTACCAAAATTGATTGTGGAACTGTGTTTATTCTCCCCTTGTGAGTAAGGCATGATGCTGGGTATTTTGGG
S3_29869380	CaG3	29869380	G/A	TACTCCGTCGCAGGCTGATGAAGTGGCACATCAGTTGTCTTATCTGCAAAAGCACTTGGCTAACATTGTGTCTCTTCTAGCCGAGCCTGTAGAAGGGGAA	GCGAAGAATCTCTGGTTTGTTAATTTACTGCATGCTTCCCATGAGTTGCTGATTTTGGCTGCAGTACtttatgttttttcttataATCGACATTATCcat
S3_29869381	CaG3	29869381	G/A	ACTCCGTCGCAGGCTGATGAAGTGGCACATCAGTTGTCTTATCTGCAAAAGCACTTGGCTAACATTGTGTCTCTTCTAGCCGAGCCTGTAGAAGGGGAAG	CGAAGAATCTCTGGTTTGTTAATTTACTGCATGCTTCCCATGAGTTGCTGATTTTGGCTGCAGTACtttatgttttttcttataATCGACATTATCcata
S3_29912488	CaG3	29912488	A/G	TATAAGAAGAAGGTGCAGTGAGTAGACTTGGATAAGGAGCTGCAGCATACGGTGCAGCAGTTTGGGGGTACGTATAACCGACTGCGGTGCCAGAGTTTAC	CGAATTTTTCCAGGTTGCATGTATCCTGGGGTTATTGGTAAGGCTGCCATTGGAACTACTCCTGCAGGAAAAGGCATTTGACCAGATTTACCCTTGTGGG
S3_29932504	CaG3	29932504	T/A	AGAGCAGATGAAAAGGTCGAAGTGATACACAAGATTTATTTTGCAAAAGCAATTGCCAAACATAATCTATCTATGTGACACAAGTCGCAATTCTCTCCGG	CCCTCCATCACTCTGGCAGCACTCTCGGTCGTTGTGCTGCTGGAGAGGTAGATGAGACCGGAGAAGATTCATTTTTACAAAACCACTTACCATATAGCTT
S3_29954648	CaG3	29954648	A/T	GAAGAGTTGGATACTACTTGGATCAGttttatatgaaaatgaaaaaaagttgGAGCATGCCTTATGCACGTGGTTAACCATTACTTTTATTGCTGTATAA	AATGTATCATATTTTAGAAGGAGAAAAAAAGGGTAGCTGCTTAATTATTTACTCATTGGTGTTTGTTTTCAGTTAATGATATGACTAATCTATTTTCAGC
S3_29974595	CaG3	29974595	C/T	ATGTTGCCCCCCCACCACATGCTCCCAATGGGTCTGCACCATCTGCTGTTAAAAGCCGTATATGCAACAAGTTTAATACTGCAGAAGGCTGCAAATTTGG	GACAAATGCCATTTTGCTCACGGTGAATGGGAACTTGGGAAGCCTGTTGCTCCATCATTTGATGATCACCGTCCCATGGGACCCCCCAATGTAGGTCGTT
S3_30004211	CaG3	30004211	C/T	TTCATTATATTTGGATCAGGTGGACTTTGGAAATTCTTGACAAATGAGGAAGCTGCTAAAATTGTTGAGAACAATCCACGAGAGGTATGGCTTGTTCTTT	TAGCTACTTGCTCTTccttttattatttacttccaCTActattttctttgctttgctagCTAGCTCTGGTTATGTTTATTTATAGTATAGTATGGTGGGT
S3_30011584	CaG3	30011584	T/C	TTTGGATCTGGTGGACTTTGGAAATTGTTGACAAATGAGCAAGCTGCTAAAATTGTTAAGAACAATCCACGTGAAGTATGGCTTGCTCTTTCTAGCTACT	GTTCTTCCTTTTACTATTATCTTTGCTAGCTATCTCCggttttgtttatttatggTATAGTATGGTGAGTTTTTGTTGCAGGGAATTGCATCAAGGGTTG
S3_30029874	CaG3	30029874	C/T	TAGGCTATCTCTATGTGTGTTTGGGATAGCAGCTGTCTCATTATGAAATCAATGTGTTTTCTTGTGAAGATTATCCTGTATGTTTAGAGATGCTACTTGC	TCCCCAAGGCTGCTTTTATCTGTGCTGTTGAATATTTCTGAAACTTTGCTACCTAGACTTCTTTTCCTACTCGTGTATGATTTTGTCTTGATATGTGTTG
S3_30101412	CaG3	30101412	T/C	TGGACACTTCAGGATGATTAACGAGAAGCTCTACACTTGCACGTATGTTATTGCTATTATTTATTACTCAATGCTGCAATTCATATTCTTCTTGTGATTC	GTTTTTCGGTTCGTAGATAACCTTATATCAGATTGTTGATAAGCTGATAACTCATAAAAGCTGCGAactaactaataaatataaattgacatcaaaatat
S3_30111146	CaG3	30111146	G/C	GTTACTTTAGTTTTTGCAATAAATATGAactcttaaattattatcagtAGATTCAATGGTATGTCATTGATGCTGCAAACATAATTGCTCCGTCAACTTA	AAACCACACAAGTTTTATACCGAAACAAATATGACTAGGCAGCAAGACCTAAAAATAGATGTAACCAGCTATGGTTGTGTTGTGTAGGTTGGGACTAGTG
S3_30194810	CaG3	30194810	C/T	CTTTACTCAAGGCTAGTTCTCTCTTGACATCTGAGTTTGATCCACCCTGATCACTCCGTCGTTGTCTAACATTACTTTCTCTTCTTCCATTTTGGACTGT	CCACCAGTTCTACGTGGAGTAGGTGAGTTCTTGGATGCTAGCTCAGCAGCTAATCTCTCATTATGATTCATGAGTTTGGCAACTTCTTCGGACAGTGCCT
S3_30309625	CaG3	30309625	G/C	AAACCTATAGAACAGGCAAGTTTACTTCTATTTGTGATTTTCAGGTACCTTTGTTCTTTATGCTGCAATCAACTCACTAGCTATATTATTTATAGCTATA	TAGTGCCAGAAACCAAAGGTAAGAGTCTTGAACAATTACAGGCAGCCATTAACGCGTAGGAAATTTGCGATTTTCAGTGTTTGGTGGAACAACAAAGGAT
S3_30311726	CaG3	30311726	A/G	ATCTTGTTGACATTAGGCCTTGGTGGAAACAGCCTGCATGGAGGTTTCAAATTTAAACTCATATagttaaacaaatataatatctttcaaatgttgatta	tttaatttaatttacctTTGAAGAACAACAGCACTGCCTCGGTGGCCAAGAAAGGAGGCAGCTTTTGAAAGGGTTGAATCAAAGTAAGGGATCAGTTTTG
S3_30311727	CaG3	30311727	T/A	TCTTGTTGACATTAGGCCTTGGTGGAAACAGCCTGCATGGAGGTTTCAAATTTAAACTCATATagttaaacaaatataatatctttcaaatgttgattaa	ttaatttaatttacctTTGAAGAACAACAGCACTGCCTCGGTGGCCAAGAAAGGAGGCAGCTTTTGAAAGGGTTGAATCAAAGTAAGGGATCAGTTTTGG
S3_30311753	CaG3	30311753	A/G	AACAGCCTGCATGGAGGTTTCAAATTTAAACTCATATagttaaacaaatataatatctttcaaatgttgattaatttaatttaatttacctTTGAAGAAC	ACAGCACTGCCTCGGTGGCCAAGAAAGGAGGCAGCTTTTGAAAGGGTTGAATCAAAGTAAGGGATCAGTTTTGGTTTCAAGGAGGTAGTTCCTGAGctga
S3_30383534	CaG3	30383534	T/C	GTAGGCCATCACACTGGGGATCTTTCAATCACCAAATGCAGCTGCTTGCATCAAACTCTTCCATTTTGAAGAATTTGAAACATATTAATGCAGACACCCT	TTATCTTTGATGGAAAATATCCATGGGTTTGGGTCTAATGAATGCAATACAACATCTAAGCTGGAGTCTAATGTAGTCATATCTGCTGGTTCTCAGATAT
S3_30434611	CaG3	30434611	T/C	attctaaaatattaatgatcaAGATAATAACATTTCAGGCACAAACTTTTGGCGGCCAAGGAGAACTGAGATTTCCCGGCAATGAAGGCTGCCATACTTT	TGCCTTTCCGCAAGCCTCTTTTGACATCCTTCAACCATTAGTATTGTTGTTACTGCACATTTCACTCGTTGAATGTTAGATGACTCACTTTTTGGCGTGG
S3_30522442	CaG3	30522442	A/C	agttaatttcaaaattacattttaaactATAATACAAAGTGATACGTAATATGGAGGGAGAGATTAATGTCTAGTTGCTGCTTaataattggttaaaatc	tatatacGAACAccgttttgaaaatatttaatttcaacCTTTCTGGTTCTTCGTTTGCTTCGCATCAATGACAAAGAGCGTGACCGGTCAAAGTGGAGTT
S3_30522481	CaG3	30522481	C/T	TGATACGTAATATGGAGGGAGAGATTAATGTCTAGTTGCTGCTTaataattggttaaaatcatatatacGAACAccgttttgaaaatatttaatttcaac	TTTCTGGTTCTTCGTTTGCTTCGCATCAATGACAAAGAGCGTGACCGGTCAAAGTGGAGTTCGAGTCGTCGTCGCCGGTGATCGAGGCACCGGAAAATCA
S3_30591261	CaG3	30591261	C/G	CTACAAAGAGTGAATGTACGTACTTGAGCATTGAAATGTCCATACTGCAGTTGTTGAAAACCACCAACCTTAATAATAACGGCAACATTGTCCTATCATG	ATAACTGTTATGTCAGAGGCTGCATATCACCAGGCATCAATGATTAATAAAGAGCCAAAGAACAAGGAAACTAATTACACCTCATTATCAGCAAGACCGT
S3_30650518	CaG3	30650518	C/T	CTGGGTATTTTGTGCCAAGTTAACATGTGATGGGCAATATTTTTCGTCATGCAGAATGTGGTGATCTGGATGAGCCGATTTTGAATATTTACAAGCTATC	TTAACATGTATGGATGTTATTGAGGTATTATGATATTGTCAGTGCAATATGCAGCCGTATTCACCACACTTGGCCAGCTCTTTGGATCCCTTCCAGACGA
S3_30650548	CaG3	30650548	A/G	TGGGCAATATTTTTCGTCATGCAGAATGTGGTGATCTGGATGAGCCGATTTTGAATATTTACAAGCTATCCTTAACATGTATGGATGTTATTGAGGTATT	TGATATTGTCAGTGCAATATGCAGCCGTATTCACCACACTTGGCCAGCTCTTTGGATCCCTTCCAGACGACTATGATGTTTTGAATATTGAGTTTGTTGT
S3_30681031	CaG3	30681031	A/G	CCCTTTATGACAATTATGATCATACGATGCTGCTTTGGACTAAAGGAAAATTGTAGAAAATATACATAAACACTGGTAGAGGCATTTGTGTAAGTATGAc	atagaaaaatttattaCGAATAGTACATTAAAATCAAACTGATTCACTGATAGAAGCAGCAAAGGACAAtcttcaaagaaaaaattatgttaGTACTGAA
S3_30681032	CaG3	30681032	A/G	CCTTTATGACAATTATGATCATACGATGCTGCTTTGGACTAAAGGAAAATTGTAGAAAATATACATAAACACTGGTAGAGGCATTTGTGTAAGTATGAca	tagaaaaatttattaCGAATAGTACATTAAAATCAAACTGATTCACTGATAGAAGCAGCAAAGGACAAtcttcaaagaaaaaattatgttaGTACTGAAA
S3_30688485	CaG3	30688485	C/A	AGAGATTTCTTTCCTAGTtcttaataaaaacataatttcttTAGAATCCAATTCTTGGATTTCTAATGGATGttgtgtgtttatttatttgtttactaTA	AGCTGAGTTTGCTGTTTTAACATTAGCAATCTGAGAGTAGGTTCTGCTGCAATTACATTCAATTGAAACACAGCAAAGAAATAAGCAAAATTATTGATCT
S3_30688511	CaG3	30688511	G/C	aaaacataatttcttTAGAATCCAATTCTTGGATTTCTAATGGATGttgtgtgtttatttatttgtttactaTACAGCTGAGTTTGCTGTTTTAACATTA	CAATCTGAGAGTAGGTTCTGCTGCAATTACATTCAATTGAAACACAGCAAAGAAATAAGCAAAATTATTGATCTTTAAGTTAAATGTACACAATGGGCAA
S3_30751843	CaG3	30751843	C/A	ACGTCTATTATGTCTCAACCACTGACTTCCTGCTATTATGGAAGGTTCACCTGCAATCACAACAGTATACAGAAATTGTGATACTTGAGAAATTAAAATT	TACATGTCAGAAGCAGCAATAATTTGAAAAACATGGTCACTAGATCTGCACGCACAAAGTTTGAACAAAGATTTGTTGTCTACAAATCATAGTAGATTTC
S3_30751893	CaG3	30751893	A/C	CTGCAATCACAACAGTATACAGAAATTGTGATACTTGAGAAATTAAAATTCTACATGTCAGAAGCAGCAATAATTTGAAAAACATGGTCACTAGATCTGC	CGCACAAAGTTTGAACAAAGATTTGTTGTCTACAAATCATAGTAGATTTCCGTCAATTAGATATCAGACACAAACAAGACAACATATTTTCCATTCAATG
S3_30772475	CaG3	30772475	G/A	CGCAGATAAGCCATGTTTATCTTCCCCTCTCACAACTCAATGTGGCAACATGACCCATTGTAGCTGCCCGCATTCTGACAAATAAATTCGACTGGTTTGC	CATTTGCCGCCTTTCTGAATACAGGGGCAGTCACTCTGTGGCAAGAGTAGCAGATTCATTGCCGTAGAGTATCTTGTATATTCCTCTAATGGTAGCAGGA
S3_31073425	CaG3	31073425	G/C	TCCATATTAAACCatgaaaaaaacaataaataaataaaataaaaaatctcacCGCCTTGCGCAGCTTCTTGTACTGGAGCCACATCGTTTTCAACATCTA	CTGTGTAAAAATAATTGTAAGAACTATTTTGTTGGCGGGAAAATGAAAGTAATGAGACTTAACCATGGCTGCAACTGAATCATAGTTGAACACGGTTCAA
S3_31267639	CaG3	31267639	T/A	GTCGCATATATTACCACGTTGATGGTGCAGCGAAGCCAGGTACACTGCCTCCCAATGTAGCAGCCGCTGTAAATGGTGTGGCTTTTTGTGGAACACTTTC	GGACAACTTTTCTTTGGATGGCTTGGTGATAAGTTAGGTAGGAAAAAAGTCTATGGAATGACCCTCATGATGATGGTAATTTGCTCCATTGGTTCTGGCC
S3_31279605	CaG3	31279605	A/G	TGATTTAGGCATGGGCTTGGAAGTGCTTTCTCCGTTATGCCCACATCTTTTTCTTGAAATGGCAGGCCTAGGAAATTTTGCAAAGGTTTATATTTTTATC	GATTCTCTTATAAGTAATTTCCTCTTATGGCATCTGCTGCATTTTAAAGTTTGATTCAGTGGTAATTGTTTATTAAAACCTTCATGATTAAGAACTTTAG
S3_31321725	CaG3	31321725	G/A	TTTGGTTTCAACATGACCATCCCCCTTGGTTGCATTGCCATCCACTTCAAGAGTGTTTGACTTTTTCGGCAGTTTTCGATCAAGACTCTGAGCAGCTTCC	ACTCTTCAGATTCATCACCTTCACATCTTTCATTGGGGTTTTGAACAGCTTCGGCATCATGCTTGGCAGTGTCAGCATTTTGTGTTAGTTGTGCCCCTGA
S3_31355001	CaG3	31355001	C/T	CAATTTGGTTTTAGTGAAAACAATTTTCAAGGAGATAACTGCGATAACAGTGTAGTTAAACTGTTAAAGATCTCTAAAATTGCAGCCCTGGATTGCGATT	AGAACCTTTTTTATCAGTGAATTACTGGATCAATTAGGCTTTCGGCGAAAATGATTTGCAAAGGAGATGTAATTGGTTGTGATTGTGTTTGTGTGTAGGT
S3_31355026	CaG3	31355026	T/C	TTCAAGGAGATAACTGCGATAACAGTGTAGTTAAACTGTTAAAGATCTCTAAAATTGCAGCCCTGGATTGCGATTTAGAACCTTTTTTATCAGTGAATTA	TGGATCAATTAGGCTTTCGGCGAAAATGATTTGCAAAGGAGATGTAATTGGTTGTGATTGTGTTTGTGTGTAGGTAAGAGATGTGATGAAGAAGGAAGAG
S3_31358137	CaG3	31358137	T/G	AAACCAAGATGCTCTTTGGCCCATTTATAGACTGCACTTAGTTTTCCATCCAAAGCTTGATGAAGAACATCCAATTCACTGATTTCATAACGGCAGAGGA	AATTTTTTCTGTCCAAGagcaagaacaaagctgctttGCATGATCAATACATGCAAACTTGTCATCTGAACACGAACAACCAACAGCAGACAGGAATAAA
S3_31520198	CaG3	31520198	A/G	CTAACCAGATTTTTTTGTTCCCTCTCAACCCTTCTAATTTAGCAAACTGAACAATTTAAAGTTGATCAGTTTACTTggtttcttttataattttatgatt	tACTCGGCTGAAGACTCTGAACAATAATTACTTTTTGTTACGAAATCCAGTAGTTGGTGCTGCACATCATATTACATTTATACATCCCCATGGTCAGTTT
S3_31520225	CaG3	31520225	T/A	ACCCTTCTAATTTAGCAAACTGAACAATTTAAAGTTGATCAGTTTACTTggtttcttttataattttatgattgtACTCGGCTGAAGACTCTGAACAATA	TTACTTTTTGTTACGAAATCCAGTAGTTGGTGCTGCACATCATATTACATTTATACATCCCCATGGTCAGTTTGATGTTCCTGTCGTTTCACAGGCTAAT
S3_31630512	CaG3	31630512	T/A	ATTAATCTTTTTCAATCGAAACTAAAATTAGAAGGTTGTAAACTAAAGTGTAGtttcttttaagaaaaaatagtgATCGTTTGGATTCTGAGTCTATTAT	TTGGCAGCTTTGGACTATGGTTTGGAGGAAGAAGCCAGGGAGTATGTCAATTCAGTTCATATAGATGATGATCCAGTGGACAAGTACAGTCTTCCTGAGC
S3_31631561	CaG3	31631561	A/G	TTAAAAGTGCTCCTCCATCAGAGCTTAATCATGTGGCGCAGCCTGCTGTTCAGCAATCAGTCGCACAGCCTGCATTTCAGCAGTCAACCCCAGCATCCGC	TATGTTTCTGAGTCTGGGGGAGAAGCAGCAGAAGAAGGCTACAGATTTGAAGAAGGTTCAGTTGTTTTCCTTACCTGAAGTTATATTGGTGTACTTAGTA
S3_31856929	CaG3	31856929	G/C	TATTGCTAGCTGGCAGTGTATGAGTCCAGTTCTATAGTGGATAATGATTGCTGCCATTATGTTAttgattgatttaaattttttcattgaCTTAAGAGTA	AAagctttttcttcttcttgtttgtttttttaatgtgGTCTAAATTTGCAGTTAAAGAGAATTTGACTTTTCTATGGACTTGCGTGTTTACGAGTTTCGC
S3_31945634	CaG3	31945634	A/G	TAGCCTGGAGTTCATGTTATGTCTGTCTAAAAGTAAAGTAAATATGTTCTGCTGCattttgaaaatgataatttttcttttggtgTCATTTTCTTTTGGC	ttcattttgaaatattattattttttgcaggtttctTCTCCTACAATAATTGTTGAAAGAGCAGGATCTTCTGCTTGGGCACACAAGAGCTGGAGAGTCA
S3_31952330	CaG3	31952330	T/C	TGATTGAATTCGCAATCAGTTCCTTTAACAAACATGCAATGAATGCAGAAGGTGCTGCTAATATTGGCATACTGAAATTGTGGCTTGCTAAGTTAACCCC	TTGGTTCATGACAAAAATACAAAGCTTAAAGAAGCAGCTATTACTTGCATTATATCAGTGTACACTCACTTTGATTCAATTGCAGTTCTTAATTTCATTC
S3_32365358	CaG3	32365358	A/C	CAATTCAAGTTATGACCCTTTCTCTAATAAGTCTTCAGGTTATAAAACCTGAAAACTTCGGCGGCAACCGCACGGCTGCGCTTACGCTAGCCGCAAGCGC	TTTGTGGTTGCGCTGCCGGAATCGACAAACTTGATGACTAAAAGGATTGCATTTGGACAACTTGTGATTGTATATGTGAGCACAGTTATACATAGGGAAG
S3_32449700	CaG3	32449700	C/T	ATTAGAACAACCGCCTGAGCAAAAGCTCCAACAGAAACTATTGATGTAATGGACTTGAGACCAGAGGTGAGACGACCAGCAGCCAAAGAACACTGACATA	TTAAAGAGttaagttttgaaataaaatagataaaagaagaaaataagaaagaaaTGCTCGCTAGCATGATGTAATCAAGTCACTCTTGGACTACCACCAG
S3_32662861	CaG3	32662861	A/G	CAAAGCTGGGGATTGGAAGAACAAGTGTTACCGCTGTGGGGAGAGAGGTCATATAGAAAAGAACTGCAAGAACAGTCCCAAAAAGTTGAGGTAGGCCATG	TGTTGAGTTTCCAAACTGCAGCTGTCTTTTTATTTTGGCCTTTGACATGTTCATAGCAACATTGTTTCGGATGGATTTTGAGCCTTCAACTGATAATTTC
S3_32694454	CaG3	32694454	T/C	CTTATTGAGTTGCTGACCGAAGTTTTAATTTGCAGTTACAATTGTGATAGTCAATATTGTTGAGAATCGCTGTCAAATGCAGCTGTTGTAGCCTCAATTA	TGTCACATAAATATCAAAAACCTCGATGTCGTAATTGAGACTTTTTCAAAACTTTGCTGCTGATATTACCTAGAAATAATATGTTTTACAGTAATTCCTT
S3_32758259	CaG3	32758259	C/A	TCTGGTTTATTTCTTGCCTGCAGATATATATATCTTGGGCTGTTTGATAGCGAACTAGACGCAGCAAGGTTTACCAATTCTTATATTAGAATATCTCATA	GAAATGCCTAATTAAACTTTTTGATTATACTGTTGTGTTACTGACTTGCTCTATTGATTATAGAGCGTATGATAAGGCTGCTATAAAATGCAATGGAAGG
S3_32861258	CaG3	32861258	T/A	AAGAAACTTTTTTGCAGGATGCTCCCTATCCGACATGTATGCGAAATTCGGATTCTTACCTTCAGCAAAGACAGCATTCTATCAGATTGAAAGCCCTGAT	TAGTGTCGTGGAATGCGATTATTGCAGCATTTGCTGACAGTGGTGATGCTACTGAAGCCATCTATTTTTTCAGTCAGATGATCCATAGGGGATTGATCCC
S3_33385756	CaG3	33385756	A/G	ACCTTTTTGATCGTCCAATTTTCATGTTGCAAAGTTAAAATCTAAGTACCCAATCAAAGTGCAGTCAACACCTTAAGGGTACCACAAAACCACATTTTTT	TGTTGATGAAATATCTCATAAAGCATATGACCGCAGCGAGATGTGATTCCTTTGCATCATGCATTTCAAACTTTTTGATAACtcattacttttattttat
S3_33900522	CaG3	33900522	A/G	GCCTTTCTTGGTCAAGAACTTGGCAAGATATCTAAAAAGTCACATATTAGCATTGCTGCTCTCTCAGCATATCTAAATGAGGTAAACATGAATGTGCGGT	CTCCTTCTTCATTGTACTTTCAAAACAAATCTTGGAACCTTGCATTATTTGCACAGTTTGTTAATCTTTGTCtacattatttgttttttttcccTAAAAA
S3_33900533	CaG3	33900533	A/G	TCAAGAACTTGGCAAGATATCTAAAAAGTCACATATTAGCATTGCTGCTCTCTCAGCATATCTAAATGAGGTAAACATGAATGTGCGGTACTCCTTCTTC	TTGTACTTTCAAAACAAATCTTGGAACCTTGCATTATTTGCACAGTTTGTTAATCTTTGTCtacattatttgttttttttcccTAAAAAATTAGATGCTG
S3_33968636	CaG3	33968636	A/G	GATGTTGATTGGGCTGGCTGCCCATACACAAGAAAATCTACCACTTGTTGGTGCATGTTTTTAGGTGATGCCCCTATCTCTTGGAAGTGCAAGAAACAAG	TTATATATCTAAATCATCTACTAAAACAGAATCTCGGTCCACATTTGCAGCATGCTAATAAATTATTTGGTTGCGTGACTTTCTTTCGAAACTTGgtttt
S3_34496982	CaG3	34496982	G/C	GCTCTCGAGAAAATCGGCGTTTGGAACGTGCGGCAAGGCATCTGCACTAAAACCCTAACTCCTACCGTTCCTTGTCGCGGTCCTTCTCTCGCCGTCACTT	CATCGCTGCCTCTCCTTCTGTATTGGTAATAACTAATGAATCTCTATTGTGCGCGCGTGAGTTAAGCAAAGTGTATATTGAATTATTAGAGAATTATAGT
S3_34799149	CaG3	34799149	A/G	CTAATAATACAGTGTTAAGTATCATTAATTATGTTTAGCTGCTAATTCTACTAATATTGGACTCATAATGGGTTCAAAGGTCCTGTGATGGGTCAAAAAA	GGCCTTGATCTCCCAATCATGATGGATTAGCATTATATCAGCtgatatatttttactttacaAAACTTTTGTCAAAAGTTTTTTCGTTTGATGATAATAT
S3_35653846	CaG3	35653846	T/A	AAATGTTCAAAGCTACTTGCCATGGATAAACAATCAAATTTATTGTTAGCCCCAGTCCACTGGCCCTACTGGaagttttctttttaaatttttttgtcaa	catATCTTCAAAGGACCACAACTCAGATACTACCATGGCTTATCATATTGGCTGCCTCTCTGAGAAAGTATGATTACGCTGATCATTAATTTTGGTAAGC
S3_35653860	CaG3	35653860	A/G	ACTTGCCATGGATAAACAATCAAATTTATTGTTAGCCCCAGTCCACTGGCCCTACTGGaagttttctttttaaatttttttgtcaaacatATCTTCAAAG	ACCACAACTCAGATACTACCATGGCTTATCATATTGGCTGCCTCTCTGAGAAAGTATGATTACGCTGATCATTAATTTTGGTAAGCCGGGTACCCTTAAT
S3_35653865	CaG3	35653865	G/C	CCATGGATAAACAATCAAATTTATTGTTAGCCCCAGTCCACTGGCCCTACTGGaagttttctttttaaatttttttgtcaaacatATCTTCAAAGGACCA	AACTCAGATACTACCATGGCTTATCATATTGGCTGCCTCTCTGAGAAAGTATGATTACGCTGATCATTAATTTTGGTAAGCCGGGTACCCTTAATTGATG
S3_35898227	CaG3	35898227	A/C	TCTTGTTCCACAGCAGAGAACATACCTGTGATCCCGTATCAACAGAATTCAAGCGCGCACCCGTGTGTGTGTTCCACAGCTTAATGCAATGATCACCCCC	CCTCCACCAGAAGCCAATAGATTTCCCTGAAAAGGACACCAAGCCAGTGCCTTCACTGCAGCATTGTGTTCCTCAAACCTGTGAAGCCAACGGGTAGGTG
S3_35898581	CaG3	35898581	C/T	CATTGTTTACTATTTTACTATCCATTGCCCCTGTTGTCAGAATATGACTGTTCCAAGCCAGTGTGCCCACTCTTGCTCTATGTCCACCCTTCAATGTCCT	AGCTGCATTAACCAAAATCAAGCCATACAAGCAAGAGCATTCAGAACAACTTCAAGTTTGAAACAATACAACTAATGATTAAAAACACTTAGGACAATAC
S3_36003699	CaG3	36003699	A/G	TGCACCATATCTAACACTAAATTTGAGCTGCCATTAGCTTAGAGCACCCAGGTTTAATGGAGTCACACGTGGTCTGTGCGATAGATGGCTACTTTTCCAA	TTTCTTGAGCAGCCAACAACTTTTGTAACTGGCtcaaacctttttttttattttttattttttttttttatgttttttaatgttGAGCAGCCAACAACAA
S3_36004668	CaG3	36004668	G/A	ATGGGCTGCTGCCGCTGGAGGAAATAATGTAATGCTTTTATTATTACTGGCTAAGTATTTGTTTGCATTTCTAGTTTTCATTTTCACCACATTTGTTATC	TATTCTCATTACTTAGCAGCTTTTGTTTTGTTGGATTGCAGATTCAGAGGCTCGGTAGAGTTGATTCTGATTTCGCTCCGTTTGTGCAACATGCAGGGGT
S3_36150722	CaG3	36150722	A/G	ATAATATTTTCACTCTTCATCTTTAACTATATATGTTGCCTTGCTTGCATAATGGTTTACGACAAATTAATGTATGGagtattaattattacttatattT	TTTCATACTTGGCTGCAAAAGTAACCGATACATTCATTAAATTCGAAGATTGATGATGGGTTAAATTTATGAGAAATGTACGgagtatattttatatatt
S3_36212843	CaG3	36212843	T/A	tTGTGTATTAGGTTTTTGTTGGTTGCAAACGCTATAGGATGTTCATACGCAGCAATATCTCTGGTGGTTTCAACAATGGCAAGAAGCAATGGAAATAAAA	GAAACTATTTATGATAACAGTGTTAGACCTTATTATCGTGGCATTGTTGTTCTCAGCCAATGGAGCAGCTTCTGCAGTTGGAGTAATAGGAATGAAGGGA
S3_36228121	CaG3	36228121	A/T	cgttttgttttgtttgattatAATAGAGATCCGTGAGAACCAAAGAAAGAGGATCAAGCGTGCGTTGTTGCAGCCATGGTGAAATCCCTCTCTCTACTCT	ActtttttgattttgaaaatatgaaattttgcaTTGCTGAATggttaatttgttttatatttcaGGCGGATGTAGACCCAGAAGTTGCAGCACAAGGAGT
S3_36242504	CaG3	36242504	C/T	CGTCCaggtttttctttcttctttttcatttatatttttccgATGCGATTCCAGCGCGATTTGCTGCTGCAAAAGACAATTTCGTCGCAGCAGAGCAAAG	TCCAcatcgcactgtgattctgcgATTGCGCGCTATAGCTGCGCCATTGAAAACATAGCTTTTCTGGCTATTTATAGTAATTGATTTTCCCATTACATGT
S3_36247792	CaG3	36247792	T/C	GAGTTGAAAAACATTTAGACACCTGCTGCATAAATCTGTTATTTCTGTAATTTGAATGTAGATATAACCTATTCAACATCTACACTTTGAATTGAAGGCA	GTTCAACACGTGGCAGCGCTTGACATTGTCTCCTAGGACAATGTCGCATGTAATTACACTCAATCACTTttagtgtttaatttaatttttttactgatGT
S3_36293589	CaG3	36293589	G/A	CTCAATTATCGAGACTCGGCCCAGGTTCTGCTACCTCCTCGAGGCTGGCTGCAATTAAGGGACTCTCTTTAGATGATGGAGCCAATAATGAAAAGTGCAC	GCAATCACTAATGCCGAGGCATTAAATCCAAAGTACGAGTTTCCGAACATGAAAACAGCTGCTATCATATCAGACCAGAAGACACTGAAGGTTCGAATCA
S3_36330815	CaG3	36330815	T/C	GTTCAACACAAGAAGCAGCTCTGTCTGACCTAGACAACTTAGATAAACAATTTGTTGAGAACATTTTTGGTCTAATGCAGCAAGAGCAAACATTTTCTGG	CAGGAGAAATTGATGGAGTGGATATTGACGATACAGAATTTTTCAGTCTTGTTGTGGTATGTTATTAGTTTTTTCAATAGCTCTTTTTTTCAATTACact
S3_36447364	CaG3	36447364	T/A	CACAGCAAAGGGGACACCAACGTCTCCACTTAAACTACCACTGAATGGTACAAAGGAGGAAAAATTCACTCAGACAATTTTTTATAAGCATCATTAAATC	TCTTGCACTGCAAGGTTATTATGTGCTTGGAACAGCTTCTTTACTCTCTGTAGCTGCCTCACCAGCACCATCGCTCTTGCCAGCAGCATCTTGCTCACCA
S3_36588896	CaG3	36588896	C/G	CTTCATCTTTGGCAATGCAGCAGTTGTCTTCCAAAACTGCAACTTATATGCACGCAAACCCGATCCAAATCAACAAAACTTGTTCACCGCACAAGGTAGA	AAGATCCTAACCAGAACACCGGCATTTCGATCATAAACAGTAAAATTGCGGCTGCTGCGGATTTGATTCCGGTAAAATCATCGTTCAAGAGTTACCTCGG
S3_36650481	CaG3	36650481	A/G	TCTTTGATGTGAGCATGAGAGCTCTAGATGGCTTACAAGGGCCAATGTATGTTGGAACTGGCTGCATATTCAGAAGAACGGCTCTTTACGGGTTTAGCCC	CCAAGAGCTTCAGAACATCATGGATGGTTTGGCAGGAGGAAAATTAAGTTGTTTTTGAGAAAGCCTAAGGTGTCAAAAAAGGTAGAAGATGAAGTGGCAT
S3_36733157	CaG3	36733157	A/G	TTACGCCTTCTGTGTAGTTGAGAGGGACTCGCGGTGGTGTGGTGGGTGGTTGGTTTGTGGTGTCTCCAGCGAGGGGGATGGTTGATAGAGGAAAACTGTC	TCGGACCAGCAAACACTCTCTCGCCGGAATGCTGCGCTGGCAATTCGTTTTCCAGTTTGGAGAAGAACCATTGCATCTTCCATTAGTCCTAAATGGCAGC
S3_36749826	CaG3	36749826	G/A	TTCCAAATAAAATATCAGCAATGGCAGCACCACCAGCTTGGCCCGGATATCCGGCCCACAAGATACCAGCAATTCGAGGATCATTCTTCGCAAAAGTAAT	TCTATAGGCCCACCAGACATCAAGACCAATATAGTTGGTCCCTTTGATGCAGCTGCAACTTTTGAAACAAGATCTTGCTGATGCCCAGGCAAAAGCAAGC
S3_36749871	CaG3	36749871	T/C	GATATCCGGCCCACAAGATACCAGCAATTCGAGGATCATTCTTCGCAAAAGTAATGTCTATAGGCCCACCAGACATCAAGACCAATATAGTTGGTCCCTT	GATGCAGCTGCAACTTTTGAAACAAGATCTTGCTGATGCCCAGGCAAAAGCAAGCCGGTCCTATCAATGGTTTCAGCTTCAATAGATTGGTCCAAGCCTA
S3_36825463	CaG3	36825463	T/C	TGAAGGGTCATGGTGCTCTTAGCCGACTGGTGATTTTGCCCTATGAAAGCCATGGTTATTCTGCTAGAGAAAGCATCATGCATGTTCTTTGGGAAACAGG	AGGTGGCTGCATAAATACTGCGTGTCAAATACTTCCGATGCAGGTGAAGACAATGATACTGGCACAGTCAAGGAAAATATCAGCAAAGGAACCACCGATG
S3_36860134	CaG3	36860134	A/G	ATTGTTCTTACTTAACACTTCGGTTTACTCAGCAATGAAGCAACAACCTCCCTCTCTCAAATTCAAACGCTAACCCTTTCGTTACCCTATGCTGCAGCTG	TAATGGCTGAAGAGCTTTGAGAGGATTCATGATGACACCGTCTATGAGTCCATACTCTTTGGCTTCTTTTGCACTCATGAAAAAATCACGGTCAGTATCC
S3_36860246	CaG3	36860246	T/C	GAGCTTTGAGAGGATTCATGATGACACCGTCTATGAGTCCATACTCTTTGGCTTCTTTTGCACTCATGAAAAAATCACGGTCAGTATCCTGGTTGATCTT	TCTAAACTTTGGCCAGTTTGATAGGAGAGATACCCATTCAAGTTTGCCTTATGATGCAGCATTTCATTTGCCTGAGGATAATGACTAATAATTAGTTTAT
S3_36883268	CaG3	36883268	T/C	AATCTGGCACCTACCATGTGCTAATTGCAACTGACGTTGCTGCTCGTGGTCTTGACATCAAGTCAATTAAAACCGTGGTAAACTTTGATATTGCTAAAGA	ATGGACATGCATGTCCATCGCATTGGAAGAACAGGCCGTGCTGGTGACAAGGAAGGAGTTGCATACACTCTTATAACTCAAAAAGAAGCACGGTTTGCTG
S3_37003976	CaG3	37003976	C/T	CAGTGGTGTTTGTGATCGCTATTCACCACCCACAACGATTGTTATGGTTGCTATCACAAGAGAATCCCTGCCGTGGCAGCTTACATTTAGAGATGAAAAT	TTGTACATATACGTATCTAATTATGCTGTATACCATCAAGGACAACCTCATTGCCAACTATAAAAAATGACGAATTATGTATATTTAAGGGGAGTGGGAT
S3_37034618	CaG3	37034618	G/A	CATGTTAAGGTGAGTGAACAATCTGATCCTACAAAGTAATAATCATCCTGAAGCTGCTTTTCTTCTACATGCaggaacaaaaataataaattgaaagtTG	AGGGGTTTTAGGTAGGTGGGGTGTGAGAacaaatcaacaaaaagaaaataataaataataattacctATTAACCACTTGAAATTGATTAGATACACTTTT
S3_37091004	CaG3	37091004	A/G	GGAAGGACCCAACTAAGGTTGACAGAAGTGGTGCCTATGTTGTAAGGCAGGCAGCCAAGAGTATTGTGGCTAACGGTCTTGCTCGCAGATGCATTGTTCA	GTTTCTTACGCTATCGGTGTGCCTGAACCTTTGTCGGTCTTTGTTGACAGTTATGGAACTGGAAAGATTCCTGATAAGGAGATTCTTCAAATTGTGAAGG
S3_37101409	CaG3	37101409	A/G	GCTGCATGGTGTTTCCAACAAGGGCTTTACAGGCCTTTGAGTGAATCTCACAAACTTTATGACGTCTGTGATAATCTTTAGCATTGTTGAGATCCGCACG	CAATCCTCGACCTGACAAAATGCTCTACTTGAAGTACCACCAGCAGCTACTCTACTTTTCTTCCCACTGTTTCCTTCCCATGTAGCAATTTGAGCACTAC
S3_37108762	CaG3	37108762	A/G	ACCGAATGTTACATTTTCTTGCAAATCTTGATATTAATTGATATATACAATAGCATTTTTGTGGTGTAAACACTGATACAATGCAGCAAGATTTTTGTGC	CGAATATATGAATGAAATGGAGGCTTAATTACAGGTTCAAAACCAAGCTAGTAGCTATGGTGAATCAATACTACTAGTTGATGTAATAATTAAACTGAAA
S3_37271869	CaG3	37271869	T/C	TGCGAAGTTTCACAAGGCATGCTATGACAGTACCAGTTGTAGTTCTGCCCCTACCCATCTGTTATATCAATGAGATATTAGCTGCTAGAAATGAAAAGGA	AAAAAAACCAGAAGAACATGGATGGACTTAAATGAACGCATTCGAAAAGAATAAAGCATAAGagataaaagataaagaaattACCTGACAATTGAAAACA
S3_37309507	CaG3	37309507	C/A	CTTCCTGCCCCCTACCTTCTCAAGCCTATAcccatttatttgttttttgcatgTTAGTCTACTTGATTTATCAGCTATTTGCAGCTCTATTCACGTGAGC	TTTCTCCAATGGTCGTGTGATAATAATGTTTAATGAACTGTTGCACTCTTATTAGGTAGTCACTCTCATTTTTGCATCAAGCACTGTATCTGTTTCGATC
S3_37566557	CaG3	37566557	C/A	AAAAGACACCAATGAATCTAGTGCCACCCATGATGAGGACTTTCTTGTTGGTTGATGCTGATACATAAAAAGACCCTTTTGGCTGCcatgtttttctttt	aactgTAACAAAAATTAGCAAGCATGTTGAGAAATTgttatagtatagtatagttgATTGCATTGCATGAAGTACAAGTGATGAATTGATGAGGAGAACG
S3_37682824	CaG3	37682824	A/G	AGCCCCAATACTCGCAGTAACTGAATTTCCTACTCTTTTCTAATTTGTTTTAGTGATGGAATTGCTGCAACAGCTCAGGTTGGTACCAAAATTATCTTCA	GTTGTGAAAGTAggaattttagttaatatacgcTTTTGAAGATTGTAAATCTGACAGTCGTATTTCTTGTTTTATATAGATTGTAAATTGCACATTTGAA
S3_37683032	CaG3	37683032	T/A	TTCTTATGCTCTTAATGTAAATGCTCATGcaaattaatatcaatataacaaatcaaaacaaatgaAGTCTTGCTTACCTAATAGTCATGGATATATGTTA	AACatatttatcaatgttttgcaGCTCTCTGAACCAGCAGGAGTTGTTGAAGGGAGCAATGGTAATGCTCTTTTTACTGCAATCTATttcattattcttt
S3_37942807	CaG3	37942807	A/G	TGATATTTTGGAGAACATTTGTAAAATTAGTATTAATACcagtttatttaataataattgtaattttgacaGAAATTGGGAGCTTACTGCAGCATGGACC	GAGCAAAAGTGAAAGTACCTGTGAAATTCATCACAGGTGATTTGGATTTAGTTTACAATTCGTTGGGTACTAAGCAATATATTGAGAGTGGTGGTTTCAA
S3_37949478	CaG3	37949478	A/G	ATTGACGAAAAATTTAgctacattaaaataaaattttgcaGATCTTGGGGTTGGATGGAATGCGGCGAGGTATCTCGGGCGGACAAAGGAAGAGAGTTAC	ACAGGAGAGATGTTGGTTGGAGCAGCAAAAGTTCTATTAATGGATGAAATATCTACTGGCTTGGATAGCTCCACAACTTTTCAAATTGTGAAATCTATCA
S3_37985977	CaG3	37985977	A/G	CAAAGATAAACCGAATTTATGGTTTTTATGATGAATGTAAAAGGAGATTCAATGTTAGGCTTTGGAAGATATTCACTGATTGCTTTAACTGTTTGCCGGT	GCTGCACTTATTGACGAGAAAATACTTTGTATGCATGGAGGACTTTCTCCGGAGTTACAAAATTTAGATCAGATAAGAGAGGTTACGAGGCCTACTGAAA
S3_38029095	CaG3	38029095	G/C	ACAACTAACCTTGAGAGAGAGTGGAATGGCCATCCCAACAATGAACAAAAAGAAAGGCATGACAAAATCAGCAAGATTGCAGCCATTCCATGGCGCATGA	CAATCACTGGCCATTGTCCTCCAGCATCATCAACCAAGATCATAAGCTGCAATGAATAATATCAAAACATGCTAAAGCAAAATCAAAAGAATGTTTACAA
S3_38049996	CaG3	38049996	A/G	GAAGCAACATGGTTGCTAAcctgaaaatttaaaattaacagcAAAccccattaaaaaaattaaaaaaaattaactcatAGAGATTCGTTTTGCACAGTGC	GGGCTTGGAAGAGCACATACCGTAAGAAGAGGCTTGCCTTTAGGTCTTTGCAGCAATGCAGAGTGTAGTTTTTCCAATCCATACACCTGTGTTTCACATA
S3_38059303	CaG3	38059303	T/C	AAGCCCCTTTACACTCCACTCCATCCATCAAAGCAGAGGCAGCATCATTCATTGAATATAAGCTAAATAAATACGTCCAACATTTTGCAGTAACAAAATG	GAGAGGATGATGATTCACTTACATTAGCAAGATATGTATCGAAAAAGGAGGAACTAAAATCTATCTGCAACTTTAGCACCAGCAGCACCCTTCTCCCAAT
S3_38060814	CaG3	38060814	A/G	AAAAACTAAGAAACAATTGGGTCCACACCGTACCCTTCGCATGTGGTGTCATATAACGTCTGCCATGAGTCCCTGCTGAAAGTAACAAACAGGCTAGACC	ACAGCAGCTCCAAGGGCCACTGTGTGTATCTGCTCAGGATGCAAAAACCGAATACATGAGACAggatattttcaaatattatcaaAGAGACAAACGGGTT
S3_38074205	CaG3	38074205	C/T	ATTAATCAGGTGAGTGTTTGCTGCAACTTGCACATCGCAGCATGAAACATCCAAGACAAATGAATCAAATTCATTCCCTCGTAATCACCAATGGCTACCT	CTTCACCAACCGAATACTTCAAACCATAAAAAATGGATGCCTGACACTTCTCTCCACTGCCCCCATTTTGCAGCCCATGGACGAAAGATTCAAGAGGGTG
S3_38074259	CaG3	38074259	C/A	GACAAATGAATCAAATTCATTCCCTCGTAATCACCAATGGCTACCTCCTTCACCAACCGAATACTTCAAACCATAAAAAATGGATGCCTGACACTTCTCT	CACTGCCCCCATTTTGCAGCCCATGGACGAAAGATTCAAGAGGGTGTGATAAAAGATATAGCGTGGACAGACTATAATAGAATCCTGGTCCTACTTGATC
S3_38112801	CaG3	38112801	C/T	ACAAACCCTGTGTCTGCACGACTTTCTAAATTGCGAGGCATCACAGGCACAAGTGGAGCCCTCTTCTGAAATACAAAACTCCCAGCTGCATCAGGTACCT	TTCCCTGTGTGCTAATTGGAAAGAGTTACTTGAATCATCTCTCCGCTTAAAAAGGTACCTATCCTTTTTTGAACTGTCCTTAAATTTAATAGATTTAGAA
S3_38117169	CaG3	38117169	C/T	GTCCCAAAGGTTTGGAGCTTCTGACCTAATTCAGCAACCTCCACCTGCGctctcaaatatatttttttaagttaaaaataataataaatcctACTCACTT	ATCCATAAAAGGAGACAAATACCACAATTTTAAAGCAGCCTCAGACAAACAAATTAGATGATAACAAAGAAGGATCCATTCCAACACCTAACTGATCATA
S3_38171486	CaG3	38171486	A/G	AGCTGCAAGCTGTACGAATATTACCAAGAGAAGATTTGCTGCACGGGAGACATCTTGAGGATAATATCTAAAAGAATCAGTCAAGGCTTACCCTTTTCCC	TGATTTAAGCATGCTTTCAACGTAGCTTGTACATACAAGTGGCATGTGCAGGATGTGCATGTGAAAACATATtgcaaaaagaataaaaaaatattgtata
S3_38222733	CaG3	38222733	G/C	AGCTTGTTTTATCTCCATCCTACATTTCATTAGTTAAACTGAGAAATAGGCCTCCAATCATTATGGTCTACCAGGAGGGGTAGGCTCAAATCTCAACACA	ATGATAATTACTAACTACTGTTAGTTAGTTGGTTAATTAGGGAGAGCAGCTAGTGAGGATTATGAGGAGATGAGAAACGAAGGGGTGGggtatcaaaatt
S3_38913449	CaG3	38913449	T/C	CCCAATAAAAACCAAGGAGGTTGCTGCATGACTGCATAATATTATGTTGCACGGTTCAATATATTAATGCTGCCTTTGAATAAATGGTTACTTTTTAGAA	AACTTATCTATTACTTggcaataatttacaaaaacaaatttaagaTGTTGAAAAGGAAATATGTACTTTACCAAACATccatgaaaaataataaatcaca
S3_39051958	CaG3	39051958	C/A	ttatataaaaaagatcTAGGGTTCCTGCTTAATTCACAGTTGTAATGACAACCGCATTTGTTCCTAGAATCTAATCGCTGCACGCGTTTTCGATCCAAAC	CATTGAAAAAGCTAATCCGCGATTAGTTTTGATAACTGTTCGGTTCGGTTTGTTAATGAGAGATATTATTATACGATACGGTTTTGGTTTTAGATGAGCA
S3_39180052	CaG3	39180052	T/C	AcatatcttaattttattttccctTTCCAATATATGAAATACTACTACCTATCTACTAGCTCTTGCTGCCAGGGCCATTAATTCATCATCAGTATTTCCA	AGTCACATACTATATAATATCTCACTCATACTCTACATAACACCCATTCCTCATTCCTCATACCTTTTACTTGCACTTGTTTCCACTTagatatacattt
S3_39215558	CaG3	39215558	C/T	AGTGTTTGCAGAGGATCCGGCCCTCATTTCCCTTCTCATTGATGCCTTGAAATGTGGAACCATCCAAACAAGAAGCAATGCTGCAGCAGCTATTTTCACA	TATCAGCTCTTGATTCCAATAAGCTCATCATTGGAAAATCAGGAGCTATCAAACATTTGCTTGGCCTATTAGATGAGGGACATCCATTTGCCATGAAAGA
S3_39233852	CaG3	39233852	A/C	ATTTCAAAGCATACGAAAATGAATATATGCAATTTGTTGAATGTGGAGATGTGAAAGAGGATATAAGCAAGTGGGGTGCAGACGGTTTCCCAACCACACT	TGCTGCAGAAATGCTCTCACACTTTTATCAGAAGCTATGGCCTCATCACTCCATAACTCATCAGGACAACTCTTCCTTTCTCAACAACAATTGCTAAACT
S3_39233885	CaG3	39233885	A/T	TTGTTGAATGTGGAGATGTGAAAGAGGATATAAGCAAGTGGGGTGCAGACGGTTTCCCAACCACACTATGCTGCAGAAATGCTCTCACACTTTTATCAGA	GCTATGGCCTCATCACTCCATAACTCATCAGGACAACTCTTCCTTTCTCAACAACAATTGCTAAACTGCAAAACTTCATTTCAACCACAACAAGGGATGT
S3_39251478	CaG3	39251478	C/T	CTATAGCAGAACATCCTTTAGTCATTGGTCAAGAGTTTCCAGATGTGGAAACCTGCCGAAGAACATTGAAAGATATTGCCATAGCTATGCATTTCGATCT	CGCATAGTTAAGTCAGATCGCAGTCGTTTTATAGCAAAGTGCTCCAAAGAAGGCTGCCCGTGGCGTGTTCATGTAGCAAAATGTCCTGGTGTTCCGACTT
S3_39251583	CaG3	39251583	T/C	TAGTTAAGTCAGATCGCAGTCGTTTTATAGCAAAGTGCTCCAAAGAAGGCTGCCCGTGGCGTGTTCATGTAGCAAAATGTCCTGGTGTTCCGACTTTTAC	ATAAGAACTCTACAAGCAGACCACACTTGTGAGGGAGTTTGCAACCTTCACCATCAGCAGGCATCAGTAGGTTGGGTTGCAAGATCTGTAGAATCACGCA
S3_39254532	CaG3	39254532	C/G	aatacaggCTTTCTGGGTTAGTAGTAAAAAATGATGGTCCAATAAGCTTGGCTCAGCAGGCAGCCTGTGATCCCTCCACTGTCAAGAGCCGGAGGTGTTC	CTGCTCTGTGAGTCCAGCCTCACGCTGTACCCTCGAGTCTAGGAGCCAAGAGATATAAGCCTTTGCCCAAGTCCCGTGACTCAACTCTCAACTTGGAGAG
S3_39255792	CaG3	39255792	C/T	TAATCCCTCCACTGTCAAGAGCCGGAGGTATTCGCTGCTCTGTGAGTCCAGCCTCACGCTGTACCCTCCAGTCTAGGAGACAAGAGACCCAAGCCTTCGC	CAAATCCCATGACTCAACTCTCAACTTGGAGTGGGCAGACCAGCATAGTGCAGCTACCAGCCCAACCTGATAAGCCAAAGCCGTGTTCCATCACCTTGTT
S3_39258671	CaG3	39258671	A/C	CAAAAACTCTTTCATGGCATTTAGCATCAGAAACTAAGTCAACCTTAAAAAGACGGAGTTCACACGCTTCAAAAAAGTAAGTTTTTAGTTTGAGGCTGCA	AGGACTGTTGCTTTATTCACTGCGTTCTTTTACCATTGATGGCTTTATTGTAGCTCACAGGTAGAgtgttttcttaaatatttttacacatCCACTTTTG
S3_39289840	CaG3	39289840	T/A	TGTTCATACCAGAAGTCGTGATTCGCAGAGTGACATGCCTCTGATCTGATTCCTTCATGCCATTGGAGAATAGCTGCAAAATATACACAACTAAGCTAAC	TAAAGTATTCAAAATTTTACCATAAGGAAGAGAAACTACCTTGTAGAAAAACGGACTTTTGGCAGCTAGGATGGGAGAGCTGATATGCAGTGTTCTTACT
S3_39323779	CaG3	39323779	A/G	CAGAACTTTCATCTATGGTATGTAGTTTTATGGCGACTTTCTTGATATTGGTGACATGTTTGTTTCTGTGTGCAGCCGTGTGGAATCCGTGGGAGAAGAA	TCGAAGTTGATGGTGGACTTCGGTGACGAGGAGTACAAACAAATGCTTTGTGTAGATGCAGCAGTGATAGAGAAACCTGTCAACTTGAAGCCTGGAGAGG
S3_39405873	CaG3	39405873	C/G	AACCTCTTCTTTGAGCCTACAAAGTTTGAGGTAATCGTTTATTCATTGTTATGCTGCAACAAGAACAGTTGATAAGAAAAAACACCAAAGCACTCATAAT	TATTCTCTTACAGAACACAGAAGTAATTGTTCACAGAGGAATATATGAAGCTGCAAAAGGAATATATGAGCAATTCATGCCGGAAATTTTGGACCATTTG
S3_39472291	CaG3	39472291	G/C	TTTCATGAAGTATAGTGAAAtttttttgtgaaatatgtTTATTggtttcttaaactacaagctGCCCTCGTGCCagacaaaattaaaaagattagAAAGA	ATTACATATATACAGAGTATGTAATAGTAAATATGAACACAGCAATAACTGAGAAAGTTAAGGATTGCTATCCGGCATACCTTTAGAGTATATGTTGATC
S3_39472411	CaG3	39472411	A/G	TGTAATAGTAAATATGAACACAGCAATAACTGAGAAAGTTAAGGATTGCTATCCGGCATACCTTTAGAGTATATGTTGATCCACGATGAAAAGTGGTATC	TATCGAAAAGAATAATCCTCTTTATCGATTTCATCAGGATCAAATTCAAAGTATCTAGCAGCATTATTCAGTTTTCCATCCATTCCATCAGATAATGTGT
S3_39481182	CaG3	39481182	C/T	CATAAACTTTGTCCCCTTCATTTATTGCTTCACGACGAAGCTGCTGCAGCTCCAAAGAGCGGAAGTCATCAAGCTCTTCATCGTCTAAGATATCATCTGA	ACAGGCTCCTGTTTTGAATGCAAAATGTCTAAACACCTATCAATCTCATCCATCGTAGAAAGTATTTCTCCCTTTATTATGGAAAATTTCTCTTTCAAAG
S3_39481371	CaG3	39481371	A/C	TCTCTTTCAAAGATTCAAACTTGTTCAACAAAATCTCTTTCGACCTCCTCTCTCGTTCCCTTCTCTCTTGCCGAATCCTCTCCACATTAGCTTGTATGTT	GGGAACTGAAGCCTTAGAGTATTCTTAAGGTAATCATAACCCAATCTGAGCTGCCTGTAATGAACCCCAAACGACACATTCCACTTCTCCAAAAATTCAA
S3_39519640	CaG3	39519640	A/G	gatatgaagaagaaaaaagctGATATTTACCTGCTGAGATCATCACTCTCAACCCTGGCAAGTGTTGCCACAACACCGACAGCATCCTTTACAAATGCCA	ATTTGATGTCTGAGAATTAGATTTGATCCAACAAAATATGCTAGCAGCAGAGTTCTCTTTCTTCAATATCTGTTCCGCTGTTTCCTCTTCAGTATGAAAT
S3_39556799	CaG3	39556799	T/C	GAAAAAAAGTTCAAGCAGAGAAGTTGACAATTTTCCCCTTGTATCTCAAGTAAATCAGCTTACTTTTTACCAGTCATACCTGCAACCACCTGCAATGACA	CGGACAACAATATCAGGAAACCATAACTGTAAATGATGGGCTGCTCTTGTGGGGGGGTGGGGGGGTAGGGACTAGAGGGCGCTTCTAAAACCCCTTTCAA
S3_39612568	CaG3	39612568	A/T	GTAGACTTATATTTAGTTTCACAGATACGAAGGTTCCATTGGTCCGGCCTCTTGTGCTATGGCAGCTGCTGATCAGTTAACTGGGCAATTAGGGCGAAAA	ATCTATAGAATGATCCTACTCCTGATCTTTAGCATTAAAGGCTTTACTTTTTTTAGCTCCTCCGGTTTTTGTGCATATCGTAGCGGCCAAGCGTATTGGT
S3_39698060	CaG3	39698060	T/C	aaagtatgCATACCTGAGAAATAACTCCAAGAACCCCTAAAGAAACTCTGGCAGCATTTAGATGTTGGTGAGATTCATTAAGATTTCTAACCTTAGCATA	CCCTCTTGAGGTCCTGCAGGGCTAACAATTCTAATATCTATTACATACTCATGAACAGCACTTCCTTTACCCCACAATGTACTTCCATGAGCACCAGTAC
S3_39701532	CaG3	39701532	G/A	CAATTGCAGCTATTGTATCAGACACATATGCTCCTCCTTCCCATAACACCTTGTACATGGATACGTGTGCATGTGGAGCCATTCCCATTGCTGATCCAGA	GCATAACCAAAGTAGCTTGCACCCTTAACTTGGCTTCCAGCTGCAGTGGTTGTTGTGTGAGTGCCATGACCGTCAATGTCACGTGCAGAGTTCATACTTA
S3_39727718	CaG3	39727718	A/G	CATTCACCTCATTATCTGCATACTCAGCCTCAGAAAGCTCGTAGCTGATCGTTCCTACACTGTCTAATACAGGCCGTATCCGTGGTGTAATGGTTGCTAC	AGTTGTTCTATGCCAGAATTCAAAGCTTGCTTGAAAGCAGTGCTGCTATCTCCCAACTCAGACAAACAAGATTTTACCTTTTCTCGATCAGCTGGTGCAG
S3_39731437	CaG3	39731437	A/C	GGATAAACTATGGCTGCTAACTGTACAACAATTCCTCTCTCTTTGGCCACAACTTGTTCCTCCTCGTTATTACTTGGAACTAAGGCAAAACGATTCGTTT	TTTTTCAAAGGTGCCTTATCCTTTTTTGTCGTTTCTTGTTACGGCTCGCAGCTCCAAGCCTAAGGTTTCCACTGACTTCGCGGCTGCCGTCAATGGAGAC
S3_39787615	CaG3	39787615	C/T	CTTCTATTCATCAATCATTTCCTCCCTGTCCTCTCTTCGCACAACATAATGAGGATGATTACCAATCATTTCTCAACATGCCTTCTACATTTTCAAGCCT	ATTGTCTCTACCTTGCTGCAACACCCTGCAGCCCATGCTGCTGCAAGTTTTGCTGCTACATTTTGGCCCTATGCAAATGTTGATACTTCAGCCAATTCTC
S3_39787716	CaG3	39787716	A/C	ATTGTCTCTACCTTGCTGCAACACCCTGCAGCCCATGCTGCTGCAAGTTTTGCTGCTACATTTTGGCCCTATGCAAATGTTGATACTTCAGCCAATTCTC	TGCCTGCTCTCAAGGAGGTTTTCCATCTAGACAAATTGGTTCACCTCCTAGTGTAACAGCTATTGCAGCTGCTACAGTAGCTGCTGCAACTGCATGGTGG
S3_39794672	CaG3	39794672	C/T	CTTCCATTTCATCCTCAAATACATCAGTGTTGTCCATCCTTTCAGTCTTAGAAATGGATTGCTCCTGCTCAAATAAAGATGACTCCCCATCCTTTGTATC	TCATCAAAGACAGGCAACACCCCAGGAGCTGCCCATCTGGATGGGGCAAAGCGGTCTGCTAGGATATATGATTGAAGACCCTTACTTAATGCATACTGAT
S3_39801242	CaG3	39801242	C/T	ACTTGACATCAAGTTGGTAGTTTGCCCTTTCATCATTTTGCAGAGCTGCAAGAAAAGATTGTGCAACCTGTAAATGAAAGAGAAATTATGAAGATATCTA	GAAATTCATGATTCCTCATTCTCCATGAAATAGTATGTACCTTATATGCACACCACTGTCCCAGTTCACCGAGTGCATAATTAATAGCTCTCAACTTCTG
S3_39839981	CaG3	39839981	G/T	TGCTTATTGGTAATAAACTCAACAATTAGTtttattgaagaaaataatGCTGGTACTGCTGCAGCAGCATTAATGGCTCGCTTAGCTCCTAGAACAAAGG	GACCGACCTTCTTTTGTTCATCACATTCACATCCATCTTAGGAATTCATTGCCTATGCTATAAAGAATGAACAAAATCTCCTTTCTGAACTTTATTATGG
S3_39839982	CaG3	39839982	G/C	GCTTATTGGTAATAAACTCAACAATTAGTtttattgaagaaaataatGCTGGTACTGCTGCAGCAGCATTAATGGCTCGCTTAGCTCCTAGAACAAAGGT	ACCGACCTTCTTTTGTTCATCACATTCACATCCATCTTAGGAATTCATTGCCTATGCTATAAAGAATGAACAAAATCTCCTTTCTGAACTTTATTATGGT
S3_39839997	CaG3	39839997	G/T	ACTCAACAATTAGTtttattgaagaaaataatGCTGGTACTGCTGCAGCAGCATTAATGGCTCGCTTAGCTCCTAGAACAAAGGTGACCGACCTTCTTTT	TTCATCACATTCACATCCATCTTAGGAATTCATTGCCTATGCTATAAAGAATGAACAAAATCTCCTTTCTGAACTTTATTATGGTTCCGAATCTAATCCC
S3_39840000	CaG3	39840000	C/T	CAACAATTAGTtttattgaagaaaataatGCTGGTACTGCTGCAGCAGCATTAATGGCTCGCTTAGCTCCTAGAACAAAGGTGACCGACCTTCTTTTGTT	ATCACATTCACATCCATCTTAGGAATTCATTGCCTATGCTATAAAGAATGAACAAAATCTCCTTTCTGAACTTTATTATGGTTCCGAATCTAATCCCCCA
S3_39888447	CaG3	39888447	A/T	GCGAACCGGTACTATTGACTACCTAGATAGTCTTAGGTTAACAGCATGAAGTACTAAGACTTTAGTATTGTATTATATTGCAGCCAGCTCAGCAGTTTGT	ACTGCCTTGAACAAAAAGGACACAACTAGTCTCATTGTTCATAAACCATCAAGGCTGAGCAGCTGGCACCAATACCAGAAAGTTGTGGCTTGTTCGACTG
S3_39888448	CaG3	39888448	A/T	CGAACCGGTACTATTGACTACCTAGATAGTCTTAGGTTAACAGCATGAAGTACTAAGACTTTAGTATTGTATTATATTGCAGCCAGCTCAGCAGTTTGTA	CTGCCTTGAACAAAAAGGACACAACTAGTCTCATTGTTCATAAACCATCAAGGCTGAGCAGCTGGCACCAATACCAGAAAGTTGTGGCTTGTTCGACTGA
S3_39888449	CaG3	39888449	C/G	GAACCGGTACTATTGACTACCTAGATAGTCTTAGGTTAACAGCATGAAGTACTAAGACTTTAGTATTGTATTATATTGCAGCCAGCTCAGCAGTTTGTAA	TGCCTTGAACAAAAAGGACACAACTAGTCTCATTGTTCATAAACCATCAAGGCTGAGCAGCTGGCACCAATACCAGAAAGTTGTGGCTTGTTCGACTGAC
S3_39891262	CaG3	39891262	A/G	GACGCGTTCACAAcataaaacaacaaagaaacctCCAAAACACTTATCAAACATAGGTCCCACACACTACAAAAAGGCCCGACATAACCAGGAAGAGAAA	CGAGTCAAACGACACAAACGGCAGCGAAAACCGGTGGCCAGATGGTGGCACATGGACCCCACGCTCCAGGAAACGTCAATGTCAAAGGCAGTCGTGAGCC
S4_20495	CaG4	20495	G/C	CTGATCCTAAACGTGCTAAGAGGTGCTGTAATTGAATTACTCAACATCTTAATAGTAATGTCCACATGGATGGTTGGTTAATTTTAACTTTGATTTTATT	GGTCATTTCAGGATTTTGGCTAATAGGCAATCAGCTGCGCGGTCGAAAGAACGCAAGATGCGTTATATATCGGAACTAGAACATAAAGTTCAGACTCTGC
S4_228864	CaG4	228864	G/A	ATATATGCTTAGGAGAAAGCTAATCAACCCTTAAAAGGAAACATCTCTCTTCAGTTAAAGCTCaataagaaaattgatgaaAGGCTCCAAGCAGCAAATG	TTGAAAGAATGGACAACAATTCATTTGTGCCGGTGATTTATCATGTCTAACAAAAATAACAGCTATATAAATCAAATCACAACTGAGATTGATGAGGTAA
S4_504928	CaG4	504928	C/A	TGACTGAAGGGGTGTCGATGGACTTTCCAGCCCTCCATCACTCTTCTCCATGGCTGCTGAGACAGAGATTTGGTCTTTATCTGAATGCTTTGGAGGACCT	CAGTAGTAGGCTGCTTTTTCGGGCAGACTTTAACATTACGCAACCGGGCACTACGTCTATTCCCGCCACTACTACGAACAGCATTAACCTCACTCATCTT
S4_586273	CaG4	586273	A/G	TGTCAAAATGAAGCAATCaacaatgttttaaatatggGCAAAACTTTTGGTTTTTGGAGTCGGGCTTCCTTGTAATAATCAATTACTTTTTGGCACTTCT	TGATCTGATATTATATTTCTGTATTGTTCAACAGCTGCTGCAGAATCACTTGTAGAAAAGCCATCAGCTGTTGATAATATTGTTTTGGAAGCACTTGTTG
S4_645075	CaG4	645075	T/A	ataataatttgtctCTCCCTAGTAGTACAGAATGATATTAACTATGTGAGATCCGGCTGCAATTAAGGATCTCAAGGATTATAGATCTTAACTTCTTGTG	AACACAGTTCACGGTGCTGTCACAAGATTTTTTGGCTGCGCTTCAAATTGTGAGATTCTTTTCCCACCTTCCACATATGGAAGGACAAACACAGTTATTT
S4_646567	CaG4	646567	C/T	ttatattatatagtagCGAAATTTGAAACAACCTTATTGTTAAATTTGGTTAGATGTGGATTGTGAACATGTGACGCTTAGGTTATCGAGCAGCTACCAT	ATCAATCTAGCTATGCCCTGCATCATCCATATGTTTTGTGATTTGTTTTCCGATCATCATGACCTGAATCATGGTTTAAAAGGTAGCCAACAGAATGTAG
S4_650793	CaG4	650793	C/T	TATCCATCTCTGTTCATCATCTTTAATCTATTTTCTAGCTGCCAATGTTTCAATGGCCACCCTAAATGATCATACATGTTTTGAGAATTAGATTCTCCAA	TGGAAGGGTTTCAAGGCCCATTAATTTGGCAACTAcatttggtggattgtgcttgGACTTTTTTGCTTTGGACATTTCTTGGTCTATTCTATGTAAGTGC
S4_651040	CaG4	651040	C/T	CTGATCACTAGCATTTgatcagtgttgtcaaatagcagctaTAGCACAACTTAGCAGAATTGTAACAAACCACTACTGTTCTGTGATCTGCAACTGACAA	ACTTCATATGCTTGAGTTTTTGAAAGTGAAGAAGCTGCATGCCAATTAGGTaccaaaatttaataatatatgattatGTGAATAGATATCATAGAATagc
S4_703978	CaG4	703978	A/T	TGGCAATCGCTGCCTTCTTTAAGTTCATAAAATGATGTTGTGCCAAGTATTTCCGGCAGTGGCTCTGCAATACATAATCACAAggataaattaaaatgaa	aaaaaatccaagCTTAGCAGCAACGGTTGTGAAGGATGTATGGACATTGgccaacaacaaaaataaatattttaaaatgttctaACACGATGGATTTTTA
S4_704009	CaG4	704009	G/A	ATGATGTTGTGCCAAGTATTTCCGGCAGTGGCTCTGCAATACATAATCACAAggataaattaaaatgaaaaaaaaatccaagCTTAGCAGCAACGGTTGT	AAGGATGTATGGACATTGgccaacaacaaaaataaatattttaaaatgttctaACACGATGGATTTTTATAATGATCTCTACCTGAATGACAATAGCTGC
S4_783382	CaG4	783382	G/T	AATCAACTTGTCAACGCTTGCCCAtccaaaattttcttttaacagCATAACCACTCCCATGGATGAGATCTTTCATCTAAGAGGAGGCCAGTACTTGGAT	AGACAGCCAAACAGATAAGCATATAACTTGTTAGTCATGCAGCTTGCTAAGTTGCTACCACTCTTACCTTGGTTGAGGAGAAGGCTAAAGCAGACGAGCA
S4_875091	CaG4	875091	C/G	GCTCTAGCAGATGCTATATTTGAAAGCAATGACTTTGAGGTGTTTTTTCTCACTTTATTTGCTACCCCCTCTCCCCCGTGGCTGCACACACACCAACTCT	TCTATGATCTTTCTGCATACTTACTAACattgttgaattttatttgataggagCCAGAAGagcaaaagaaaaacaagaaagtTAATGTACATAACATTCA
S4_912916	CaG4	912916	C/T	TCATTGGAGGTGTTTCTGCACACCTTTTTGCAGTGTTTCAAGGCCTCCTTAAAGTTGCAGGACTAGACGCAAATTTCACTGTGCGAACAAAATCAGCGGA	GGCGATGAATTTGGGCAGCTCTATCTCTTCAAGTGGACCACTCTTCTCATCCCACCAACAAGTATTGTAATCTTGAATATGGTGGGAATTGTTGCTGGAG
S4_951390	CaG4	951390	G/A	ATCGGCTCCGAGCCTTTGCTGCCGCTGGTTGTTGCTATCGGCTCTGAGCCGAGCCGATTATTAGGCTTATCCGGCTTGAGTAGTTTTGTAGTTGTTGTGT	TATGGGCTTGGGCCTTTCAAACGGGTCatctctttcttttctcttaTTACTTGTTGTGCTGCTAGGTGTCAACACTCGACGAGGGGGCAAACGCATCGTT
S4_1004961	CaG4	1004961	C/T	AGTTTGttgatattttctttgtttattgGTTATTAGTATAATGCACCTTTTGTAGGCTGCGACTAAAATTCTAGCGCGCCAATTGGTTAGGCTAAGGCAA	AAATTGCGAATCTTCAAAGTAGTCGAGCTCAGATGAGAGGCATAGCAACTCACACACAGGTACATTGCTCAAGTGGTGGTGGTTTTGGTTCTTCTCATGT
S4_1264361	CaG4	1264361	T/C	TATATGCTGCACATCTTCTGACGAGTAGTAGTTGATCGATCAACTCAATTTTTACAGATTTGGATTCATAAGCTCTATTTTACTTAAACTTACATACTAC	TTCATTTTTCCAAACTTACCTTCTAATTTTGTCGCTGCTTTATTTCTCCCCATGTCCAACAACCtcccatttatttattttttctgacATATGTTTTGGT
S4_1344151	CaG4	1344151	T/C	TTTATTATCTCAAACTAAACCTTTGTGGTTTAGTGTTTTCATCTCTGCTAAAATATCTTCAACAATCCCCATTGGCCATGGATATGCTGCAAGATAGCTT	ATTTGTAATGGGTTGTTTTTCCCCCATCACATTTACCTCCAGAGTTCCATTGCCTCCCTTTGCAAAATAACAGCCATATAATAGAATCAATTAGTTCGCT
S4_1396281	CaG4	1396281	G/C	ACCTAACACTTGCTGCTGCTCCTCACATGTTTGTGAATGCCTACAAGAATGTTTTTGCTGTCGCAGTTGCAACAGAATATTCTTTCCCTGAGGATGACAA	GTCAAGGAGTTCCTAAAGGACCCAAGCAAGTTTGCTGTAGCTGTAGTTGCTTCCCCAGCTGCTGATTCTGGTACTGCCCCTTCTGCTGCTGCCAAGGAGG
S4_1526368	CaG4	1526368	A/G	AGCATTATCACGCAGATGGAAAATTGTCCCtacaacattttattattttttttggaatcGTTGAACTATTGCTCTCTCAACTTCCTAATATTCACTCACT	AGATGGATAAATGCATTGTGCACTTTTAGCACAATTGGATTTGCTGCTACAACCATTGGTGTTACCATTTACAATGGTAAGCTAGTGATGGATCTTAACA
S4_1526671	CaG4	1526671	G/T	TGACAGAACATCAGTAAGTTATAGTTTGCAAGGTAGTTCTGCATCAAAGTCCTTCAAAGCCTTCAATGCCCTCGGGACCATCGCATTTTCATTTGGCGAT	CAATGCTTCCAGAAATACAGGTATCCAATTATTCTGATGCAGCGatatttgaattgtgtttgcatAGTTGTATAGTTATAAATTGCAATCTTCAACGACA
S4_1570498	CaG4	1570498	A/T	TTTTGCACCAAACATTTTCATAACAAATAGTAGAACTCTTTGTATAATGCTTGAACTTATTCTCGCTGCTATTTTTGTCAATCTGTTTAGTAAACTGTAT	TGTAATGGTTGTTATGTTTCAATATATTATAGGGAAAGTCAGATTCTGAAGTAAAAACTGTGGCCCGGTCTTAACAATACTACTTTCCTTCAATCGTTTT
S4_1613193	CaG4	1613193	G/A	GCAAAGAAAGTTTGCCATAACTCCACTACAGAACCAGTATTACCACTTGCAGCAAAACTTGACTTTTTACCTGAAAAACAATAAcagaaaaatactcaaa	tcATTAGGTAAAAAGCAACAGATGAAGCTGTTAGCTGAAACTTAATAGAATTGAATGTATGACTTACCATTACCACTGTCAGACATTATGAAATCAAAGT
S4_1613303	CaG4	1613303	G/A	AAAAAGCAACAGATGAAGCTGTTAGCTGAAACTTAATAGAATTGAATGTATGACTTACCATTACCACTGTCAGACATTATGAAATCAAAGTCTTGATCAT	TGAGGTCACCGGCGAGTCACTCCTATCAATGAAATTCAGCTGCTGAGCAACCACCTAAACAAAATCGACAACACAGTAATATTCAATTTAGTTAAAATGT
S4_1699575	CaG4	1699575	T/C	AAAGGTGTTCGATACCAATATATAATTTCCtgaattttttgtatttaattgtAAGAGCTTCTTTGCAGCAACCTCTCCTAATTCTTTATTTGAATGAATG	GGCAAGCGCCAAGAAGAGCACACCAGACTTCAGCAGAAGGTTCAATCGGCATGTTTCTCACAAAATGGTGAGCCTCTTCAAGAGAATTGGATCGAGCAAG
S4_1785680	CaG4	1785680	C/T	AGCTGGCagcatcatatatatatatatatgtttgtactatttcagtttcaataataataagaaattttcATTCCCTCTCTTGTTTTAACCTAGCTGCACC	TAAAacacatggtatcagagcttccGCTCTGATCATGTGGCAGCTCACCATGTCCTCAcaagaaacagaaaaaaaaatgattcatcCACTACTACAATAC
S4_1817779	CaG4	1817779	G/C	aattatcaaACCACTAAATTCAGTGAATTgactaaaaactaaaaagttaagcttccaaattaaaattgaacaaaaagaaaACTTACATTGATGTAGAAGA	GACTGTGATGACAATTTAGGAAGTTTCCCTCTTTCAACTTGCAGCCATGATTGAGGATTAAGAGCACTTGAGTGCTCTTCTTTAGATGATTCTGCAGTGA
S4_1844095	CaG4	1844095	G/C	CAGCAGATGATTGGCTTGAAACAGCAGTAGTTGTCCCATGTTCAGACCATTCATTGCGATATGAAACTAGAGCACTATTGGTAGGAATACTGGCTTTGTC	ACAACTTGGATTGTACACTTGTCCTTTGTGATTGAGTAGTCAGCAGCATTCCTTGGGGAACTAGAAGAGCACTGAGCTGATGTTGATGATGTTCCACGAA
S4_1870333	CaG4	1870333	A/G	ATAGGGcgaataaaatcaaattatatccaaaaaaaggaaataatagttGGCTGCAAGGTGAAAAAGGAGGAAAGTAATTCCGCTCTGTCACAAAATCATC	ACCAATGACATGTCATTAACATACAAGGAAGCAGCAGCCTACATTACTACAAAGTTCCCTAGCATTGAAACACAAAAAATATGGGGGAAAATAGTTTCCG
S4_1870666	CaG4	1870666	G/C	CTGCATCTCAAGAGATGTTACAGAATCATTCAAAGCACAGATAGCTGGGACATAAGCAGCTAATTGATCACACAGTCTCCCATTTTCACCTTCCAACTTG	TaactaattctttcatctgttCACTTTCCACGTCTTTCGAGCAGTTTATGCGCTCAAGATGCTCACATGTATCAGCTAGCTCACAGGTCTTCCCTTCGAA
S4_1890220	CaG4	1890220	G/C	CTAAAAACTCAGTGTCTGCAAAAGAAGCATATGAAGCTGCTAGACGTAGTGCTTCCCTTGTGGCTGCATGTCTCATTGAGAAAGAGCATTTCGTATCAGC	AGAAACCCCCCTGGTATTGTCCCATTCTTGCTGTACAATGTTCTGAGTTGTTTTTGTTTCCTAGGTATTTATATCTGTCTGTATGTTCAGTTGGTAGCAG
S4_1932823	CaG4	1932823	A/C	CTAAGGTTAATTCGGAGATCATGAGAAACTGAAAATAGAAAGAACAGAGGTTCTGTTACATGCACGTGGATGCAGCAGATAATTTAAATCATGGAAGTGG	AAAGTTAGCAGTAATCATACGCCAACCATGATATCACTCACTACATATATGATATGATACATATGATTTTTGTACATTCTCAATTTAATTCAACCATATT
S4_2009707	CaG4	2009707	A/G	ACATATACTTGAGTGATGAGTGAGTATTGGACTAGGTAGTCAACTGCGGCGGTTCCCGGTGCGATCATGTCGGAGCGTCGCGGCAAAGGGCCTGGCTGCC	CGGCGCGGGGAGAAGGAAGAATGGACGCGATCTGAGCGCGTTCGCGGGTCGCATTCCGGATCACGTGTTCCCAAAATCCAGAAAAcgtgaatttttttct
S4_2032480	CaG4	2032480	C/T	CTAGGGAGGTTTATGAGAGAGCTATTGCTAATGTTCCTCCAGCTGAGGAGAAGCGATATTGGCAGCGATATATTTATTTGTGGtatgtttgatttgaatt	gGTATTCCTATCTGGTTGTTTGTTTATTCagtgattttgaaatttttcgTTGTGTTTATTATTGGTCTGTGTGTGTAATTTAGGATTAATTATGCACTCT
S4_2034266	CaG4	2034266	C/T	ACATTACTATTGTTTTCTTTCACATCCATTTCTTTAGGGAGTGTCTGAACCAGATACCGCACCAAAAGTTCTCATTTGCTAAGGTATGGCTTCTAGCAGC	CAGTTTGAAATACGTCAGCTGAATCTTAAGGGTGCTCGTCTAATATTAGGAAATGCAATTGGAAAGGCTCCTAAAGATAAGGTAATATACTAATATCTAT
S4_2034429	CaG4	2034429	C/T	AAAGGCTCCTAAAGATAAGGTAATATACTAATATCTATCTAGATGAGATATTATATCGCTCATTTTCGTTGCTACATGGTTGACTTCACATACACCTTTT	TCTTTGACAACAGATATTTAAGAAGTATATAGAGATAGAACTGCAGCTTGGTAATATAGATCGATGCAGAAAACTGTATGAAAAGTATCTAGAGTGGTCA
S4_2034487	CaG4	2034487	A/T	CTCATTTTCGTTGCTACATGGTTGACTTCACATACACCTTTTCTCTTTGACAACAGATATTTAAGAAGTATATAGAGATAGAACTGCAGCTTGGTAATAT	GATCGATGCAGAAAACTGTATGAAAAGTATCTAGAGTGGTCACCTGAAAATTGCTATGCGTGGAGCAAGTATGCAGAATTGGAGAGATCTTTATCTGAGA
S4_2051642	CaG4	2051642	G/C	CTCGTCGCCATCGGTTCTTGCGGCTTCGCCGTCGCCGTCATCTCCCTCTCCTTTGTGTTTTCAATTGAATGGTTGATTTCAATCTAAAGTCAAACCATAA	TTGGGTCATTTAGGGTTTTGTTTGGACAAATTGCTACTGTATTATTGTGCTGCGAATATTTTGGAAAGAATTAGCTTGATGTGTTTATCGTATACGAGAG
S4_2111852	CaG4	2111852	A/T	TCCCAATTTACTTTTGGCCGCTCTAGGTTCAGCATAGAAGTGCTGCAACATACATAGTTCATATAAATTGTTAAACTACCTAGTATTTGACACGTGTCAG	ATCCATCTTGAGACGACATATGTGTCTGGTGTCGATATTGTGTCTGGTGTTTGTGTCAGTGCATCATGTTATATACTCTATAGGCCTATCCATGGATTAT
S4_2113564	CaG4	2113564	A/G	CGGAACTTTGATCACCAACAGTGAAAATAGTGACAGAGTGACCAGCAGCAAGAAGCTCTTTTGCAAAGTAGAAGCCAATAACGGCATGTCCACCGCTGTT	GTGTTTATAATAAGAACTTTCTTCTTGTTGAGTGAAGCAGTAGCAGTGATGGTGAAGGAAGCAGCATGATTAGAAAAACGTTTAGAAGTAGAAGAAGAGT
S4_2205416	CaG4	2205416	A/C	AGGATCAATGCCAAAAAGCATATTCTATAAACTATAGCAAATGGAAAAATACAACAAGCACTGATAGTTTAGCCCCTTTCCCAGGCAACAAGACAGGCAT	ATTTAATCAGATATATACCTCATAACCCTCAATGAGATCAGAAGGAGAGCTGCGGCGAAGTGCCTCTCTTGTACTACAACCAACTCTATGCCAACCATTT
S4_2313969	CaG4	2313969	G/A	CTAGTAAGTGGAAGGACCTTAACCCAAAATTTGTACTTCAGGTGTATCGAGATTTTGCTGCAACAGGTGATTTGCAATTTGGAGTCGATGTGTGGCCTGC	GTCCGTGCTGCAATGGAGTACATGGAACAATTTGATAGAGATGCGGATGGTCTTATTGAGAATGATGGTTTCCCTGATCAAACATACGACACATGGACAG
S4_2463064	CaG4	2463064	A/G	CTAAGAATCGAACAAAATTCTTCCTGCCGCATGCTCAAACTTGGTAACTATATAGTGAATATTTTGCAAGATGGTCCTTTGTATAACAAACATTAACTAT	ATTCATTATATGGGGATATGCTGCCGCagatgtcttttatttttatacacgTCTTGTTGGTGTTTAAaagtcatttaaaattttattgaagattgatgat
S4_2493195	CaG4	2493195	T/C	CTTACTTTATGAGAGGTATACTAAAAAACTTGGAAGATATGCAGAAGCTGCCTGATGAAGATTTTCCCTTCAGGAAACAGGTCGGGCTATCTTTTCTCTG	TGTGTTTCAAATTTTCTCCCTAATCTATACAAATATGAAACTCAAGATCTTATCAAAAAGAGCTTTGATATGTTCTTCCCAGCAGGATCATATGTCCCAA
S4_2493304	CaG4	2493304	T/A	AAATTTTCTCCCTAATCTATACAAATATGAAACTCAAGATCTTATCAAAAAGAGCTTTGATATGTTCTTCCCAGCAGGATCATATGTCCCAATTTTGATC	GTTTCTCGTATGGGCTGCACCTGTAAATGAGTTGGATGTcttttgaattatattaatttatgatattgatGATTTCAAAAGCAAATAAGTGTTTTGTAGC
S4_2494140	CaG4	2494140	C/A	ACTGGCTTACTCTTTGTGGTCTTTGCTGCCTTCATTTTGCAACTATCCTTCAGACACAGCTCAAAGTTTCAAGGATCTTGAGAAACATTTACGTAGTAAA	TTAAAGATGAACCTGATATTCGTGGAATAATATGCACTAGCTTGCAGCTTCTGATTAGACAAAACAAGAATATTAAGGACTCAAATGATATGGATAATGT
S4_2499257	CaG4	2499257	A/C	AGtcttgttatttttaatatcatgcACTTCCAAATATTTTTCTGTTAATATTGtgctatattaatttttaacgCTGTATCTTGAGCTGCATTGGGACTGT	TGATATATTTTTCAGGCAAAGTAGATGGaatcatacaaatattttttcggATTTCGATGGAGAGAGCGCCGGTAGTGACGCAGAATACCTGAACGGCAAG
S4_2523184	CaG4	2523184	G/T	TACCATCGCTCATTTCGAACGCCAAGCTCTAGATCAGCTCCAAATCATGCCCGGTACATTCCTAATACCtaatttcattccattttctCTCTTCATTTGC	TCTTATATTTATCACTTAATTACGACTAATTAATTATCGTGTAGGTGCTGCTCAACTTTGTAACCTTCTTGATTCAAAGAAAATAAGGAGGGGATTGATC
S4_2523207	CaG4	2523207	C/G	AAGCTCTAGATCAGCTCCAAATCATGCCCGGTACATTCCTAATACCtaatttcattccattttctCTCTTCATTTGCGTCTTATATTTATCACTTAATTA	GACTAATTAATTATCGTGTAGGTGCTGCTCAACTTTGTAACCTTCTTGATTCAAAGAAAATAAGGAGGGGATTGATCACACGTAATATGAAATCAGCAGT
S4_2527017	CaG4	2527017	A/G	ATTGAAAACAAGAAAGGCAAAGTTGCTGAGGCGGAAAAACCTGCAGCAAGAATACAGATATTCATATCTTGATTATTGTTCCTAACTGCTATTTCACCCT	TATTTATTTGAAGAGTGCTATGATTCATCTTAATAGTAATGGCAGACTATGCAAGGGACCATTCAAGCTAAAACCCCCcaaaaaacttgaaattaataat
S4_2527196	CaG4	2527196	T/A	caaaaaacttgaaattaataatacaaTAACTTTATCCCTCATTGGCGCCAACTGTTGAATCTACATCTGCTTCTGCTAACACATGCAGCCAACTTTCTGT	ACTTCTAATATATTTGGAAATGAAGATCTCTCTGGTTTTATCAGGTTGTAAATCAGAATGTGAGTTACATTAAAATCCCTATTCTCCTATTTTTGTGGGT
S4_2545915	CaG4	2545915	T/C	GGCAGTTTTATGCTTATAGTTCAATCCTTTGTGTTTGATGAGTATGAGGATATTCGCCTTGTTACTTGTAGAACACTTGTAGCTGCTGATGAGATCCTAC	GTTGAAAGACCAGAGGATATTTTTTTACTTGCTGAAAATATACGGAGAATACCTgtagttttatttgttttaaatttctagctttaattttttatctctc
S4_2564500	CaG4	2564500	T/A	TCTGATCATCAgtagtgtttttatttttattttcttatttggCAATGCAGCAAAAAATGGTTAGAAGGAAGGTCTAATAGAGCAAAAAATGGTTAGCAGC	TGTATATTACTTTTACAATGCCATAGAATCAGTAATTTACTTAAGAAACAGTGCTATTGGCTCTGAGTTTTTTATCCAGCTAGGCTAGTCTCTATGAAAT
S4_2640067	CaG4	2640067	G/T	ACCTACTTTATCAACATACAATCATTCATGAACCATGATCAATGCATTTTTACCAACCTGAAGAATGTTTAGCCAGTATGTCACACAAACTTTGTTGTTG	TACTTCCTAGAAAATTCCATGCACTCCATGCTGCTGGGTTTTGTGGCATTAAACTTTCATCTCGATGAAGAAAAATATCACTGCCAATACATATCAATGA
S4_2752538	CaG4	2752538	G/A	CAGTAATAAGAGTTCTAAAatcatgattttttatttacaattttcttGACCACCGTCCGCAGGTAACAGCCACACTATCTCTAGCTGCAGCATCTTCCTC	GCTGGTATCGCAGTTTTGTACTTTAATGACCTAGGACATTGCAGTTTTGGAGAGGAATGCCNNNNNNNNNNNNNNNNNNNNNNNNATGCCGAAAATATCA
S4_2752568	CaG4	2752568	C/T	ttatttacaattttcttGACCACCGTCCGCAGGTAACAGCCACACTATCTCTAGCTGCAGCATCTTCCTCGGCTGGTATCGCAGTTTTGTACTTTAATGA	CTAGGACATTGCAGTTTTGGAGAGGAATGCCNNNNNNNNNNNNNNNNNNNNNNNNATGCCGAAAATATCAGATTTCAGTTGCATTTGCCTTCTTGAGCTG
S4_2886775	CaG4	2886775	T/C	CTCTTTCAGCTACAATTATGTCTGAATATGCCAACAAAAAGACTCGTGGCGCTTTTATAGCTGCTGTTTTTGCAATGCAAGGATTTGGAATCATGGCTGG	GGAATGGTTGCATTGATCGTGGCTACTGCTTTTGATCACAAATATAAAGTTCCTAGTTATGAAGAAGATGCTAAAGCATCAATGGTTCTACCTGCTTTTG
S4_2978875	CaG4	2978875	T/C	CCAAACTATTTCAGATAGGGGATCACAggcagaaaactttgtgttcaCTCTAGAAGCTGCATTTGCACCTGCACTTgaatcatttttcaattttttctca	TACACTGACTAGAATAATTCAGAATGAGTTCAAAACCAGTCTTTGGTTTCATTTTAATTGCTTTCTCAACTCAACTTCACTATTCAGCAGCACAAGGACC
S4_2978932	CaG4	2978932	A/C	TGCATTTGCACCTGCACTTgaatcatttttcaattttttctcatTACACTGACTAGAATAATTCAGAATGAGTTCAAAACCAGTCTTTGGTTTCATTTTA	TTGCTTTCTCAACTCAACTTCACTATTCAGCAGCACAAGGACCTGAAATATTGTTACGATCAAAATTAGCTTGTGTAGGGTATGAATGTGGATGCAACTA
S4_3046879	CaG4	3046879	C/G	GAATTGTGGAAAATAGTGGCGTTCTCAAATTCTGCTATTCAATTGTGCTATAGCGCCACTATAATTgttatttgacaatattttgtactaaatagtgtaT	AATGAATAATAgagatttgttcaaattccgctatgATATAACACTATGGCAGCTATTTAACAACGCTGGTCACAGACAAAATCATAAACCAATTGTGTCA
S4_3046920	CaG4	3046920	A/G	ATTGTGCTATAGCGCCACTATAATTgttatttgacaatattttgtactaaatagtgtaTCAATGAATAATAgagatttgttcaaattccgctatgATATA	CACTATGGCAGCTATTTAACAACGCTGGTCACAGACAAAATCATAAACCAATTGTGTCAACTATGAATGTGTTGTTCAAATGATTAAACAATCTATGCAA
S4_3164083	CaG4	3164083	G/A	GTACAAAAAGTACAAGAATATAAAGACATGAAAGTAAATCAATATAAATGGCAGCCAAATCCTAGATGTGGTGGCCCACCCAAAGcttaaaaaagagaga	aaaactTGAATTTGGATTATGCACAGCCAATGTGGCTGCAGTCTGGTGCAGTCAGCAGCACCTCCAAACCGTTCGATCAATATCGTCCTATTTTGATCAT
S4_3164115	CaG4	3164115	G/A	AGTAAATCAATATAAATGGCAGCCAAATCCTAGATGTGGTGGCCCACCCAAAGcttaaaaaagagagagaaaactTGAATTTGGATTATGCACAGCCAAT	TGGCTGCAGTCTGGTGCAGTCAGCAGCACCTCCAAACCGTTCGATCAATATCGTCCTATTTTGATCATATTATCTCGAATTTACCGACTACATGACTGCA
S4_3171358	CaG4	3171358	A/C	TTTCAAAAGCTGAACTCTGAGAAAATGTGGTATTATTGAATATAAAACATGAACAATCTGTTTCACATGCTGAAAAGAAGTTTTATGAATAATGAACAAA	TAAGAAAAGAGCAGCATATTTATCTTATCATATTAATGTGCAATTGTGCGAAACAAGCAACTCTGTCCATCAGAGCTTTAGTAATTTATAAGAGCGCAGA
S4_3171428	CaG4	3171428	T/C	TGAAAAGAAGTTTTATGAATAATGAACAAAATAAGAAAAGAGCAGCATATTTATCTTATCATATTAATGTGCAATTGTGCGAAACAAGCAACTCTGTCCA	CAGAGCTTTAGTAATTTATAAGAGCGCAGAAAAAATTGCCCCAATATCTTAAAGCTATGATGGATGCATTTGAAAATAATCTCCAATTGCATACCAGTTC
S4_3245405	CaG4	3245405	C/T	ACATCAGTGACATTGTAAGATAAATCAATATCAAAGAATAGTAGTTGCTGCCTCGTTGGTATGGGGCAACAGTGAGCAAAGGCGTCAATAAAAATGCTca	ttatattttcttatagATGACTACAAATTGTTAAAACAACTATTTTACATGCTACAAAAATCATCAGTAACGATTCACCATCATAATGATCCAAAACTTA
S4_3280217	CaG4	3280217	G/A	CAAAAAGTAAGAAGTGTTTAGAAACCTTGAGATGTCTTTATTTGGGATAGACAAAATATCAATTGTTAATATGTTATGTTAGTAGTCACGGTTTGTAGTT	TATCATTCTTGTGTACCAATGTAGTTTTACGTGAAAAGCTGCAATTTGTAGGTATAGCTCGAATTCTCGATATCAAACACACTCTTAATGAAGTTGAGGA
S4_3281050	CaG4	3281050	G/T	CATCAAGGTCATGACGATGCTTTACTTGGTCTCTCATCAGGTGATGAAGTTCTCAGAGAAGTTGCAGATAAATCTACTGCAGCAGGGGTTTGGCTAAAGC	GAAAGGTCTCTACATGACTAAATCTTTAACCAACGGACTAAACTTAAAGAAGAGGCTGCATTAGTTAAAGATGGAAGAAGATTCATCAATCAAAGAACAT
S4_3353040	CaG4	3353040	G/A	tgagaCAATTCTTCTACTAAAATGACACATTATAAGACAGAGGGAGTAACATAGTTCATCTTTAACCTAACATACCATCTTCATCAGCAGCTTCAGCATC	TGTTGACCACCAATATACTCTTTACCATCTCCTTGTTGTTGATGAATGTCACTCAGTTTAGGCAATCGCCTCCGCAGTTCTTCAACAACAGGGACCACAT
S4_3353151	CaG4	3353151	C/T	CAATATACTCTTTACCATCTCCTTGTTGTTGATGAATGTCACTCAGTTTAGGCAATCGCCTCCGCAGTTCTTCAACAACAGGGACCACATTTTCATCTGT	GGATCTCGCAGCAATACCTATACCAGAATGTAGTTACTTTCAGAATGCGAAAGTAAAAGCCATCTCAAATCTCTACGAATAATTACACATTCTATAGAGA
S4_3400828	CaG4	3400828	C/G	GCCGACTTGCTATGAAGTTTTCTACGGTTCAAGTTGAGTTTTGCCAGCTTGTTGTCTTAACCATATTTTGCTGCAGTTGACTGCAGCCAGGTGCTCTAAA	AAGGATGCATCTTTGCCTTTAAACTTGATATGGGATAGAATTCGTTAATTGATTCTCTTTAGATCTCGGTTCAAGTGATTTTATGAATGGAGCCATATCT
S4_3429035	CaG4	3429035	G/A	ACCCCATATTGCAAGAAGAAAGCCAATAACACGCTCAATACGTGTTGGTTGCTGCAGGCCAACAGAATGTATGTCATTTGGTTTCACAGTAAATGTTTAA	AGCAATGAGAAAGGACTTAATAACAAAAACCAGATTATGAAACCCAAAATACGTCTGAACATACTTTTAAATGAGTAGATGATGAACAAAGACATGCCCA
S4_3483687	CaG4	3483687	A/C	GCGCATCCCAAGAGAAAATATGAGGTCATGAGGCTGCTGAGGCAGCTTGGAGAACCAAAACTTCCAAGTTTCttttttgatgttaaaattaaagtttcat	AACTAATGCATCCGAGTTTATTTAGCACATCATATACATCTATCTTACTGTTATTTCAGCCTGTCTCTCAAGTCTCAACTTCTGAAAGTCTCTATTTTGT
S4_3627810	CaG4	3627810	G/T	atttttgatttggtACAGAAAGCGTGCTGAGACTGATACCTCTGTTCCTGATGCTGCAAATAAAGCTGAAATCTTTGCTCAAAGGTTAGGTGCTATCTTA	TACTTCATTCTTCCCTTTCTGAGAATTTTGAGTTTCTTCTTTAACATGAGACCATGGTTTCAAATTGGGGACTGCATCACGTGATTGCAACTGGAATATT
S4_3642076	CaG4	3642076	C/G	CCAGGTTCCAATATTGACCATTTTAAACATTAGGGGTGAATTGGCAGCATTATTGGTTAGTTTTTTACTTGGATGACTATTTTTTTATTGCTCCTCATAA	TTGGTGTGTTGGTGTGTTGTCCATTTTTTTATGCTTCTCATAACTTGAAAATCTAGATATGGATGAGTATGTAATGTTAGGGCAGCTAGTGCTTGTGGCC
S4_3739386	CaG4	3739386	C/A	TTTCGTTCATATTGTTCCAAATGCGGTTGACTTTCAAATACTCCATAGAACCATAGCAAAGCTGCACTGCTCATCATGGGACAAATTCTTCAAAACAACA	GAAATATGACTCCCATATTTTCAATTTGCTGCACGACCGATTCTATGTGAGACCATAAATTTTGTTGTGTTCGGACTAATTCAACCACACCATAGTGGAA
S4_3794733	CaG4	3794733	G/A	CATGGTATACTGGATTTGCTGCAATTTGTATGACACTTGTATTATCAGCATGCAATGGAGTTGGTTTTGTTGGTGAAAAACCAAGTTCCGAAAGAAGACC	CGGAACCAAATAATTTCTGAACATGCTGCAGACATGGAACGGTATTCTGCTTCAGTAGAGGATTTAGATACAGAATCTTGTTTCTTGCACTTCCAAGAGA
S4_3795276	CaG4	3795276	T/A	TGGGAGTTTCAAAAGCAGCGGCGTTAGTAAGACCGACTAGATGAATTAAATCTTGAATATATTTGTGTTGAGTAACAAAGATGCCTTTTGGTTGGAAGTG	ACTTCTAAGCCCAAGAAGTAAGTGAGCTGCCCAAGATCTTTCATGTGGAAAGTGGAATGCAACAATTGTTGGATTTTATGGATTGCCTCTGAACCGGTGA
S4_3888010	CaG4	3888010	G/C	GGGATTAGGTtccacttccaccttcctaaaggTTTTTCACAATGCAGCAATCTTGTTGCGCGGATCAGCGACCTTGATATGTGTGTTTCCTTTCGGTAGT	AAAGACCGCCAGGGAGATGTATTTGACAACGTGTAAGCCCAGCTTCATAGTCATCTTCCCGAATCTTGATCGATAAATCCTCCCCCTTCAGACACGGACG
S4_3888185	CaG4	3888185	A/G	AAATCCTCCCCCTTCAGACACGGACGTCGAAGCTGCTCAAAAGGGATGTTGCAAGAGTTGCTTAAAGCCTGTGAGCAAATGTCTTTCTCTATGGCGTGAG	GCAGAAGATGAGGGAGAGGGGGACAACGCATGATGAGCAGCTTGCGATGTAGAAGGGGTGGAATCATCAAGGAACCCCCAAGGACAGATTGGCAATGGCA
S4_3890709	CaG4	3890709	A/G	AGTCAAATAAGCTGCCCTATCAgcttttatataataaaattatcttacCTATTGCGTTGCGTTGTGTTGCGCCGTCGATGGAGAAGTGTTGCGTTGCACC	TCACCAGAGAGAGGCAGGAAGCAGCACCGTCACCGGAGAGGGGGGCACGAAGAAGCGCCGTCACTGGAGAGAGGTAGGAAGCAGCGCCGTCACCGGGGAG
S4_3990809	CaG4	3990809	G/A	TTGAGCAATCCAATAGTATAGTGCTCTAATAACAGATATCCTTCCACCAAGAAGAGCACCAAAAGTAACAGCAGGATTAACATGTCCACCAGAAACATGA	CTGTGGATGAAATAGCAGCAAAAAGTGAAAAAGAATGAGCCAATGCAAGTACAACTAACTCCCCAGCTGATGATCCAGCATCTTTGTATATTTTGGTTAG
S4_3990810	CaG4	3990810	C/G	TGAGCAATCCAATAGTATAGTGCTCTAATAACAGATATCCTTCCACCAAGAAGAGCACCAAAAGTAACAGCAGGATTAACATGTCCACCAGAAACATGAG	TGTGGATGAAATAGCAGCAAAAAGTGAAAAAGAATGAGCCAATGCAAGTACAACTAACTCCCCAGCTGATGATCCAGCATCTTTGTATATTTTGGTTAGA
S4_4148250	CaG4	4148250	G/A	TGAATGAAGATTTCCGTCCCTGAGAAGCACAGGCAAAACAGCAATGCCCGCAATGATAGGGTTCCTAATATTTGGGAAAGATTACAAAACAGATTGCAGT	TTGCAAGAATTGATTGCAGTACCTCCTGGCAGCAAATGTAAGAATCCGTTGTCGGGACCGTCCCTCCTCATCAACACCAACAACGCTATTTATCAATTCC
S4_4229295	CaG4	4229295	T/A	GTATCACTCAACACAGGCATGATTTGGCTGCATCCCAATTTTgagtattttcatatttttgtatGGTATAATTCAAATGCAGCCAATGCaccattttgtt	ttgaatCAAAACATTGTCTCCAGCATCATGTCCGGGTTTTCTGAATTTGCTTAGGAACCCCAGTCTACTATCTCCCGTTAGCTTATGTTGCTCTGTACTT
S4_4426613	CaG4	4426613	G/A	CTGGAAATGAAGGTCCAAAACTTGGTACTTTGCACAATGGAATCCCTTGGCTTTTAACTGTTGCAGCAGGTAGTATTACAAATCTTGATAGAAAACATAG	GTAGAGAAAATATACAAAATGAATATATGATATTACTGACTTTTACATCTCATAGGTACAATTGACCGTACTTTTGGTAGTTTGGTACTTGGAAATGGCG
S4_4435186	CaG4	4435186	T/G	ACACTAGGACGTTGCAGTCCTGCTACTCTTCTGTTGATGTTGCGCTGCCGCCGCTGCTGACTACCTCTCACATTTGGATCCAAACAAACAAGTTTAGTTC	ACTATGGCCACCTTCGACACCAACTGATAACTCCACAGGACAGTGTTCAAATCCCGAGGCATCAATCATCTTGAACACAAGATACACAGCATACAAAGTA
S4_4578623	CaG4	4578623	G/A	TAGGAGCTGGAAGTAGTGGTGGCGGCAGTGGCAAGGAGTTGGGTGCTGTTGCAGCTATTCGTATGCCGATGCTTCatgtttcaaatttcaaagGAGGGAC	CCGGAGTTGGTTGATACGTGTTATGCTATACTGGTTTTGGTTCTTCCAAGTTCGAACTCTAGGGTTTGGACCAAGCAAGAGATGGAGATAGTTGAGGTGG
S4_4622932	CaG4	4622932	T/G	aCATAAACACTCATACAATAAGAGCTTATGCTTATGCTGCAAATGCTTAAGTTAGTTGTTTATCCGAACAGACCAAAAGTGCGAATGAGTACGTAACTCT	TTGAGTTGATTAACTATTTTAGCtgcttattattttctcttctttgcTCAGTGATTTTCTGTTCTTGAAGGTATTGTATCCTACTTTTTGTACTCCCCAT
S4_4628221	CaG4	4628221	T/G	GGTATTTGATTTGCAAGGAACAAAATTTGCTTTGAAAACAAAGAGATTTCTATTGAAACAACCTTGAGTAGAACTTGTAGCTGCATATCAGAATTTAAGA	TACATCTCAGGCTACCAACCTGTCTTTGTTGAAAGAAAGGGAGCCTACAAGCACTAGTTGAAGATAAATGGTGTATTGGAGTTTTAACGAAGGAGGTCTA
S4_4628232	CaG4	4628232	G/A	TGCAAGGAACAAAATTTGCTTTGAAAACAAAGAGATTTCTATTGAAACAACCTTGAGTAGAACTTGTAGCTGCATATCAGAATTTAAGATTACATCTCAG	CTACCAACCTGTCTTTGTTGAAAGAAAGGGAGCCTACAAGCACTAGTTGAAGATAAATGGTGTATTGGAGTTTTAACGAAGGAGGTCTAATCATGGCTGC
S4_4628240	CaG4	4628240	C/T	ACAAAATTTGCTTTGAAAACAAAGAGATTTCTATTGAAACAACCTTGAGTAGAACTTGTAGCTGCATATCAGAATTTAAGATTACATCTCAGGCTACCAA	CTGTCTTTGTTGAAAGAAAGGGAGCCTACAAGCACTAGTTGAAGATAAATGGTGTATTGGAGTTTTAACGAAGGAGGTCTAATCATGGCTGCTGCTACGG
S4_4628309	CaG4	4628309	C/T	CAGAATTTAAGATTACATCTCAGGCTACCAACCTGTCTTTGTTGAAAGAAAGGGAGCCTACAAGCACTAGTTGAAGATAAATGGTGTATTGGAGTTTTAA	GAAGGAGGTCTAATCATGGCTGCTGCTACGGTGCTACCTACTACTTGAGCACCTGTTACTTGAAATATAGATGGCGACTCAAATAACAAATGCTAATATC
S4_4630514	CaG4	4630514	T/C	CTAGAATTATACTTGACGACTTGTCCACTTCATTTGCTTTGAAGTTACGATTAATTGCAGAGACACAACCTGGCTTCAGGGAAAGCGGGTCAGATGGATC	GGAAGCGGAAATTTCACTGGCAACGGGCAATTAACTGGGGACAGCCCTCTAACTGCAGCATCATAAATCTTTGAACAAGTAAAAAAATCAGCCGTAATTC
S4_4686343	CaG4	4686343	T/G	TGGCAAACCTATTTCCCTAACTCAAAAGTCAATATTATGTGGCATTAACCAATTTTTAGTGAAATATTGAATCAATGCATATGTAGGCATGGcataatag	taaaaaaacgAATGCTCTGCATTTGATTTTCATAAAAGGGTCGtctgaagaaaagaaagcagcATAACATAAAACATGATGAGAGAAAAGGCGATTATAG
S4_4706276	CaG4	4706276	G/T	CATTACAAATAAGGAGATATTAATACTACTCCACAAACATAGCAGCTTCAACATGATTCTAAAAGGATGCGTGGTTCGTGTGAATCATGTGATAATTAAG	GAGTTAAATTTTAGTGAAACTCAAAGTACTGGCTCTGGTTTTTGTTTTAGAGTTAAAAATTTATtcgatttttatttataatagacGGAATATTTAGAAG
S4_4706367	CaG4	4706367	T/A	ATAATTAAGGGAGTTAAATTTTAGTGAAACTCAAAGTACTGGCTCTGGTTTTTGTTTTAGAGTTAAAAATTTATtcgatttttatttataatagacGGAA	ATTTAGAAGCATAACAAGACCTTGATGATTTGTCTTGCAGCAGAAGGATCCCGCGTTCTTCCAAGTATTTGCATATCTTTTCTGCTGTAGTTCGTGAACC
S4_4707501	CaG4	4707501	C/T	ATAACATAACTCTGCCaaagacataaaaaatattgaatcgtAGTCAAAAAAGGTAAAGAAAGGAGGAACATACTGAAACCGAATCAGCTGCTTTGACAAG	CTATCCACAGGAACACCAAGTGCCTGAAAAACCATCAAAAAGCAACTTTTGTTTGCATATAAAGAAAAAGGAGAAACTAAGAAGCAGTATCAGGGATCGA
S4_4707547	CaG4	4707547	C/A	AAAAAGGTAAAGAAAGGAGGAACATACTGAAACCGAATCAGCTGCTTTGACAAGCCTATCCACAGGAACACCAAGTGCCTGAAAAACCATCAAAAAGCAA	TTTTGTTTGCATATAAAGAAAAAGGAGAAACTAAGAAGCAGTATCAGGGATCGATGAACTGAGAGCTAGACCTATGACAAAAAATGAGATATTACTTTCA
S4_4829067	CaG4	4829067	G/T	CCACTTAAGTTCATGTTGTAGAGTTCAAGACTCTCTACAAACCCTTTAGAGTTGCAACTAATTCCAGTCCAGTTACAATAATGGTTCCAACCATCATCCT	CATCGTCGCGTTGCTCGGCTGCTGCCAATCCTTTAAATGATTCATTGGATCAATGATACTAGATTTGATGGAGATAAGAGTTGACAATTCATTGTATGTT
S4_4882698	CaG4	4882698	C/A	TTCTAGTTGGAGACGCCAAATGAGTTCCTCCACTCGTTTTTCAAGCTTATTTTTTGCTTCTTGAAGAGCGTCGGTATCTCCTGCAGCCTAAGGCAAATGG	AACAGATGTCAACTTAGATCAGATAGAAATGAAATAAGGGATTGATATAACGAAAtgatgaaaattgaaatttaagttttatgCTACTTAAATCTTAAAT
S4_4922290	CaG4	4922290	A/C	ATCAATTCTAATCTGAAGCAGCTCTCCCTAGCTTTTCGATTTTGGGTGAAATTGATTCCCCATGCTGCAGGTATGTGTTGCACACATTTGCCTACCTGAG	ACATCATTACTGCATCAATaactcattttcaaattcaGTGCTGGGAAGGTGCCGATTGCAGAAAATACCTACCTTCATTCCTTATTTTTGCTAAAGATTG
S4_4929387	CaG4	4929387	T/C	TTAGCCAAGCtcttgaaattattattaaccCACCGAAATCACTTAGGCCACCTGGACGACCAAGAAAGAAGAGAGTTCGTGCAGAAGACCGCGGGCGTGT	AAGCGGGTGGTGCATTGTAGTCGTTGCAATCAAACAGGTCATTTTAGAACAACATGTGCTGCTCCCATATAGTTATGTTATGTTTTCTCTCTGCCAAAGG
S4_5187402	CaG4	5187402	G/C	CTCAAATGAAAACAGATACgaaaaacacaaacaaagaaTACACGAGATTTGATAAAAGAGTTTGGCCAATTGTGCCTACGTCTCTAGTGTTAGATTGTTG	CTTAACTGTGTTTTGGAAGTTCAAAGCTGCAATCAGTCTCTGGGGTTATCATTGACTTTGCTTAGctactaaatattattattgttattaattgctttgt
S4_5188084	CaG4	5188084	G/A	TCAATTTTGATCCAGAAATTAAACAGTGTTTCCAATTCTAGCTGCTGCTAATACAAAGGAATCTGTTTTGACAAACAAGGTTTTATGAACTACAGGTTTC	AGTGAAGAAGCTATAGAAACTGCTAAGCTGCTTGCCTTGAAAGAAGGTTTACTGGTATGTCATTGGCATGATAACTTATTATTGGCTCAGCAGTAATTTC
S4_5197824	CaG4	5197824	T/C	TCCCCTCTGGTAGAACAGTATTTTCCcaagtgttttttttaatcaacgCATGAAGCTCTTCTGTTACAACTTCCCTCAAGTGGAGGGCTTCTTGAATATT	CGTGGAATATAGGTGCTGTCAAGTGCTGCTACAAATGCCTCGTATCCTTGTGATAATTTCCCATGAGACATATCTTTCAATAGGGTGTTGAGTACAAGTT
S4_5222669	CaG4	5222669	A/C	CTGGTAcgttcattatttttatttgatttatcagCTAGTTTCGTTTGGTGTAATGTGCAAGTAATGCTGATTTAATTTGGCCCTGTGTAGGTTGGGAATC	TTGCTTCAATTTGTGGAGAATAGCATTTTAAATGGTAGTAAAGAAGTAGCACTTGCTGCAATTAATTGTTTGCAGACAAATGTTAACTCCCATTCGTTGA
S4_5222805	CaG4	5222805	G/C	TAGTAAAGAAGTAGCACTTGCTGCAATTAATTGTTTGCAGACAAATGTTAACTCCCATTCGTTGAAGGTAGTGACAATGATATGAATTAAAGCTTATATT	TGTTTGTAGATGGAAAATAGGCTGCTTCCCTGACGCGCCTTTTATCTTTAACATTAGccattttgactttttatttgttaaaattcagtgtatgttttaa
S4_5223256	CaG4	5223256	C/T	TTCAGTCCTTCAATTTTTTGGCTTCATACAGTCATCTGTCACCATCAACTACGGCTGCAGCCACAGCTGGCCTCAAAAGCACCGCCTTCACTATGTTTTT	CAGtgatcttttttttctttcaaacacAGTTGTGCTTTACACCAGTTGTCACTattttattcctttttttttactctgTTACAGCTGTGCCAACACCAGC
S4_5310873	CaG4	5310873	A/G	ATAATAATGGATATGGTGGTCATAATATTGTGAATTACAACAACAGATCCAATCCCAATGGGCCAAAAATTAGTTCAAACTGGAGTGCTGCACCGAGACA	GGGACCCAACTAAGTGAACCAATTAATGATATTGACAAGGCTATGGAATTGTTGAAGATGGAAGCTGCAAAGCGTGATCACCAGCGTAGCATTAGCAACA
S4_5389748	CaG4	5389748	T/C	GGTTCTAATTTGCACTATGCAACTAAATTGCAACCCAAATAAACAGTTTTGGAGGTCTATGCAACCACTGGCTGCATTTGCCTGCATCTTGTTCGCAATA	AACCACATCTACCACCACAACTTAAAATCATGGACCAAACAACATTTTTAACAAAGCCAGTCGACAAATTTCCAGTCTTTTTGGATCACCATAGACTAAG
S4_5390236	CaG4	5390236	C/A	TTGCCTCTAGTTCTTCAGCAAAAGGCTGTATTTCTTCCTCgcgcttcttcttcttcttcgtagTCTCATTGAGAACCACTTCCACATCTTCCTTAGACAC	ACTGCAGCAGTACTCTTCAACAATTCCAAGGCCTGCTTTGAACTGATACGAGATGACTCAAACTTAGCTTTCAAATCATCGCGCTCTTGTTGTGCTGCAA
S4_5453008	CaG4	5453008	A/C	ATCGACTTTTCTAATTTCAGGACTTACTATTTCTATGAATTTGGTAAAGATGAGCAGCACTTAGCATTGATGGCAGGCGTAAGAAGTGGAAAGGTTTGTC	CTATGCATTTTACTAAACCATCCATATCAAGTTGGGTATGCAATGCCAGAAACATATCATAGGTCACACCAACTTTTGCTATATTTTTGGGAACATAAAA
S4_5595079	CaG4	5595079	T/C	TCCGGAACACCCTCTCAAGCCTTGGCTCATCAATCTCCTCCACTGATGAGCACTCATATTGCTCAGCTGCATTGTTGACGAGAATGTCAATGCGACCATA	GCATTGACAACCTCATCCACAACTCTCTTGCAATTCTCATCAAAACCCAAGTCAGCTGCCACAGCCATTGGATCCTTCGCATCCGTACTCTTGCCATTCT
S4_5627096	CaG4	5627096	C/T	TATGAGGGATCGTCTAATTGACTTCTCTAAATTTCTTTACCAGTAATGTGGCAGCAccgtaaaaaaaatcaatttcttcaACTTTGTAAATTTGTCGTCC	AAATTAATACTGCTTTCTTAATTTGCCGCAATCTTAAAACCTTTAGATGTCTGACTCGGATAGTTCGACGTGGATACAGTTGTTACTGTCAAACCACCAA
S4_5862582	CaG4	5862582	C/G	TACATGAACAGAATGAAGAATGTAGCCAAAAGTAATATCCACTCACCCGTATGTATGCCCGAGAAAATGCATTTCGAAATTCCGAGTCATCAAGCTTCCT	ACCTGTATGACAAAACAAAGTTATTGAAGCATAATAACCGTGCTGGTCAAAATGGCAGCCACAAAAATTCCAGCTCAAGAATAGGCAACATACAAAACCT
S4_5900194	CaG4	5900194	C/A	AATTCTAGGCAACAAATGAAACGCAATTAGAGTTCCAATTCTTTGTACTAGTTGATCTTTGTATCTGATCTGACGTATCGCAGCTTGGCATAGTAGAGTT	TGGTGATTGCAAATTTTGCAATATAATTTTGTTGTCCATCAATTCGTAAAATAAGATACTACATTGAAATGTTTACATACGAGAGAATATATTTCTTGCT
S4_5900290	CaG4	5900290	T/C	AGTTCTGGTGATTGCAAATTTTGCAATATAATTTTGTTGTCCATCAATTCGTAAAATAAGATACTACATTGAAATGTTTACATACGAGAGAATATATTTC	TGCTGCTAATTGCTTTGGATTAATCTTCGAACAAATATCATTCATGTTCATTTTAAAGGGAAAAATAATACTCATCAATTATCAATTGTTGATGAGAAAA
S4_5905276	CaG4	5905276	C/T	CTAATTTTTGCCACTGCCGTCCATTTTCTTTCTTCACATTGTGCCGTGCTCTCTTTGGCTGCGTCTCAAGGTAATGCAATCCCTATCACCTCTCCGCATT	TTTTTGACTTGAGGAAACACATTATAATTGcaatataaattcaatttcaattgaAATAATCTCTTTTCAGAGTTTCATAGTAGAAACTGAAGATAAAAAA
S4_5905385	CaG4	5905385	G/A	TTGAGGAAACACATTATAATTGcaatataaattcaatttcaattgaAATAATCTCTTTTCAGAGTTTCATAGTAGAAACTGAAGATAAAAAATGGGTCGA	GAGATGCAGCTGGTTCCAAGGGGAAGAAGAAGGGATTGACAACATTTACCATTGACTGCGCCAAGCCCGTGGAGGACAAGATCATGGACATTGCCTCTCT
S4_5940176	CaG4	5940176	C/T	CCTTCCAAGGCCTACccaaatatgtttttatataattataattattaattgcaTCACCTAATTCACTAGCTGCTACAATGCAACAATTCCATATAGAGAA	CCTGTGTTTTGATTAGGATCTGTTCTTCCTTGTGCTGTTATTGCATTGAATTGATTTTGCATGGGGAGTCTTGGATACATGTTACAATCTTGGAATATTG
S4_5940308	CaG4	5940308	A/G	GTGCTGTTATTGCATTGAATTGATTTTGCATGGGGAGTCTTGGATACATGTTACAATCTTGGAATATTGCTGCTGCATTGCCAAATATGAAATCAACTGT	CCATAAATGTCACATTTTTTGTAGAATTGTCGAAGGGAATGTGCATATAGTGTGTCTTGGTAACCTTCGAAGCTACAATTGTAGAAAACAGACATGTCAG
S4_6076594	CaG4	6076594	G/C	ACAGCTAGAATATGCTGCACTGGATGCTGTTGTACTTGTTCACATATTCCGTCAACTTCCTGATCAAGGAGACGAGTGGAAGTCTTGCATTGTGAGTGAC	ATACTCTTTTTTTCTGCTCAGCAAATAGGCGCAGCTAGCCACCACCTTTAAGTTTCTATTATTGCAAATTATCTTTCTCTATATCATGTCATTTTCTTTA
S4_6076614	CaG4	6076614	A/G	TGGATGCTGTTGTACTTGTTCACATATTCCGTCAACTTCCTGATCAAGGAGACGAGTGGAAGTCTTGCATTGTGAGTGACGATACTCTTTTTTTCTGCTC	GCAAATAGGCGCAGCTAGCCACCACCTTTAAGTTTCTATTATTGCAAATTATCTTTCTCTATATCATGTCATTTTCTTTATGTTTGTAATAGTTTCATTA
S4_6077103	CaG4	6077103	G/A	TGTCCATTGATTTTCTTAGATATTTTTCAAAATGCCTGTTTATAATTTGGACATGCTATATTTATTAGCTGCTATATTGAGTCAATACAAAAAAGCTGCT	TTGAGGTTTGTTAGATTGAATCCCAAAATAAACAGTATAATAAAACGTAGTTGAGAACAATGAGTTTTTGCTAAATTCAGACTTGCATATCTTCTCCCAC
S4_6077168	CaG4	6077168	T/C	TAGCTGCTATATTGAGTCAATACAAAAAAGCTGCTGTTGAGGTTTGTTAGATTGAATCCCAAAATAAACAGTATAATAAAACGTAGTTGAGAACAATGAG	TTTTGCTAAATTCAGACTTGCATATCTTCTCCCACTCTTATTTGCAGCAATGGAAGACATTTTTCCTTCATTCACCTATAACCTCTCCTTCCCTCTTtac
S4_6552776	CaG4	6552776	A/G	AGGCCTTCAACCTTTTATATTTCAGccacaatttaaaactatgattTCAACTGTGTGTACTTTGATTAGTTTTTATGCTCTGCAAATTGATTATGCTGCA	ATGCATAACCCGCATCTTTTTTGTGTTTTGTATAGAATCGACTTGTTGATGCTAGCCAACATCAGACATCTTCATATGCTCCCACAACATCTGGGTCTGA
S4_6562373	CaG4	6562373	T/A	TGCCCTGGCAGTTCGTGCAGCTGTAACTTCGGGAAATTATGTTGCATTTTTCAGACTGTACAAAGCAGCTCCTAACTTAAACACCTGCCTTATGGGTGAG	ATTGACAACTTTTTTAAAGTAGATAGTTGGTAACATAAATCTTAAGGGAGACTAATGGAAATGATGTCTATAATTTCTGCAGATCTATATGTTGAAAAGA
S4_6572550	CaG4	6572550	A/G	aaaaatgaaaattagaaATGGATTGGAATTTGTACCAGCCCCTTTAGCAGCAGCAGAATGAATAATGGTAATTCCAACCATGTGAGGATTAGTAGCAACT	AGGAAAATGAAGCTTCATGAGCCTCTAATAGAGACAACTCAGTTTCATTGATGTGATAGGCATCAATATCAATCAAGTTGGTGAAAACAATTCCTAATAC
S4_6613796	CaG4	6613796	A/G	TGTACCCATCAAACGGAAGGTATGTATCCACTACATCGATCACCTTCAACATGTGTTTACTTTCAAAGTTATTGCAAAAGGTCTGGCAAGTTCCTCACCA	AGCATTTATGGTCAGACTTTGGGCCTGCTGCgaatgagtttttttttggGTTCCTATTTTTCTGCCTGAAACTAGATCACGGATTATTGTTTCCATGCAT
S4_6615906	CaG4	6615906	C/T	CAATAAAGGTCGTTTGTTTCCCTTACAtctcaacagaattattaagGGATGATGAACCAAACATGACCAGCGGCACAGTGAATAAACGATAGGAAGTTGG	GCGTTGACCTCACCATTAACAGGAAGTTGCTGGAAGAATGCATGTGATGCTGCACTGAACTTTTCTAGTGATAGTGCTCAAGGGAATGGCCATTTAATGA
S4_6616016	CaG4	6616016	C/T	TCACCATTAACAGGAAGTTGCTGGAAGAATGCATGTGATGCTGCACTGAACTTTTCTAGTGATAGTGCTCAAGGGAATGGCCATTTAATGACCTTTGTAC	AAACTGTGGTGTCACCTTGGAAAGGGTCAGCCTCCTTGATGGTAACTGTGACAGCGTTGCTTGGAAAAGGATTTTGAACATAATTATTATAGTAGTGTTC
S4_6749334	CaG4	6749334	A/G	CTGATTATGTATAGTGAAGGGTACACTAGAGactattattttctttctattaatAAGTGAGGAAAGAGTTGCTGCAGCCGACTACATTTGATGATTTCTC	TGAGCTTAATGTTTCTAGCCCTTTCTTtcttaaactttatttttatcatttagtAAACAAACACCGCTGCATCATTTTTGGCATCcaattgaaattttac
S4_6749522	CaG4	6749522	T/C	attgaaattttacataGGTTCCTAGTCTTTGTTTCATTATAGtgaattttttcatttatcGTACGCAAATCTATATTAAATGTCATCAGCTGTCAGACTT	AATCCTTCTTTTAAATGGAAGAGGTTGGACAGAGTGCAAAGCTGCtgattttgaaaacaaataacTAAGGATACTTAGTGAATAGGGAACCTGTCATACG
S4_6766178	CaG4	6766178	T/A	TTATGCTCAATCATATCATGAATTTGAGCTTCTTTAGTAGAATTTATACTACAATCTGCCAATCCCcaagaagaaaaaatgttgttttgcaAATTCAAGG	GCTGCTATTATTGCTTCTATTATCACTTCTATTAACTTCCCAATAATTGGATCCACATGGTGTAGAAACATTGTCAGAGTGAATAGTAGCAAGTGATGAA
S4_6825557	CaG4	6825557	G/A	TTCATGTAAGCATTAACCCTTGGAAACTCATAAAGTTGACCAGAGAAAAAGCTCTACTGGCAGCTGAGAAAGCGAGGGAAAGGCTCATGCGAGAAAGACC	ACAAGGGAGCATAGTTCGTTAAGACCTCTTCCATTGGAGACAAAACGCGGACCATTGATGGATGCGATTAAAGATATTGGGAATGAGGGAATTGGGTCAA
S4_6841834	CaG4	6841834	G/A	CTGCAATTGTTCAGCTTTTGGAGGATAGAAAAGTTTGCAGCGACCTTCCAAAAGAGTGATTGCAaaaacagagagagagagagagacagagagagagaga	agagagagagagagagagagagagagagagagagagagagagagagagagagagagagagagagagagaaaacgAGGTATAGAATCTATAGATTTATTAT
S4_6843659	CaG4	6843659	T/C	CAGCACCTGCACATCTTAAAATTACTCACTGCAAAGCCACTGCTGTCATTTGTTGCAATGTCTGGGCTGCAGGTTTTATTCAATTGCTGAGAGTGCTGTT	TGAGCAATATATGTGCAAAAAGAATAAATGTATCAGGCTATCAGCATTTGTTTGGACCATAAGAATATATATTGGCATTCTTTAGTTTTCTTGATTCTCT
S4_6851428	CaG4	6851428	T/C	CTGCAACATTTTAATTCCCGTTACTACATCGATAATTTGTCTCGTAATATATTAGCATTTAGTTTCTCATTTGAATTTCATTAGTTAGTTATGCTGCCAA	TGTTTTGCATTTAAGCTTATTATTATGATATCAGAGTCTGGTTactattaaagtaaaataactCACTTTTGCATCTGCACTGAATCCCTTCATGAATTTC
S4_6851666	CaG4	6851666	A/G	AGACAAGAATAATAAACGCCAGCTTCCAGCTTGCAACGAAAGCGATAATTAAACCAGCCAATGCAGTTGCCAAATTCTGAACCATCAGTCCAAGTGCATC	CCAACAAGGGCGCGGACAGAAGCAGCATCAGCCGAGAGCCTTGCACCAACTGCTCCGCTCGAGTTCTCAGGCTCATCGAACCAACCAACCTCCATGCTCA
S4_6851988	CaG4	6851988	T/C	TGCCCAAAATTTGGAGTCTTTTTTCAACTCATCAAACGGTTCGTAAAATGTTTTGATGACACTGGAAATCAGAATGCCGAATATTGGAAATAAAACACCA	TTCCTATTGCAGCTAAACATCCAATAAGAAGAACTGGAATCTCTGGCTTGTTGAGGGAAGCGAGGCGGCTTAGTGGAACTTCTTGTACTTCTTCTTTGGT
S4_6895768	CaG4	6895768	A/G	CTGGTGCATGATAACCAAAGGTTCCAAGGACACGGGTGGAATGAAGACGTGCAGCCATGTCTGGAGCCTGATTTGACAAATCAAAATCTGCAATTTTAgc	acatcatcatcaaatatcAGCACATTGCTTGACTTGATGTCCCGGTGAATAATATGGGGATCAGCCTTCTCATGCAAGTATTCAAGCCCTCTTGCAGCCC
S4_6896449	CaG4	6896449	C/G	CAAAAAATACTTAGCCAAGGTTTCCGCACAAATATACCTGGGCCAAGAATTCCTCGTCGGGCTGTTTACTGGCATCTAACTTCTTGATTGCTGCAGCCGG	CCATTTTTAAGAACTCCATAGTATACTCTTCCATAGGATCCCTCTCCAATAAGAGAATCTTGTCCAAAGTTATCAGTAACTTCTTTCAGTTCATCTGCCT
S4_6920068	CaG4	6920068	G/A	CTGGATGCTCTGATTAATGATCCTTGCATGGTAAAATTACGCCACCTTAACTTACATCACTATTAGATTCGATTTCTTCTAATATGTTGGAAATTTTCTC	TGgcttttatttggacctacgCTGCATCTAACTCTTTTTTTATGTATACAAAGCTGCATTTAACTATTGTTTACTCTGTGGTTCATCATATCTGAAACCT
S4_6931668	CaG4	6931668	T/A	gctatgaaaaaaaagtgtttatccaaaattattcaaattatagtttaaaattaaaacattgaTGAGGTAAACAGGTGCGATTATTATATGATTGTCAATC	TTTATTGCAGCACTCTTCCTCTTACAAAACCGTTTACTTTTTCCATTTTTCACAAAATGAAGAAATCCCAAATCAAGAGTTGAACTTTGCTTAATgagta
S4_6960336	CaG4	6960336	G/A	TCATAACAGCTCCAGCATTAAGCCCCAACACTGATGGAATACACATTGAAAATACCAATGATGTGAAAATATATAATTCTATCATTTCCAATGGTTAGTT	CTTATTCTAATCAATCCCCTATCTCCTTTTATCTCTTGCAGCATCACAAGGCATTAACAATATTTCTTTTGTGAATTTTCTTTTATAGGTGATGACTGCG
S4_6970856	CaG4	6970856	T/C	TAATTAGATTCCTTTAATTAATCATGATGAAGCGCCTCGAACCCATGTCCTCATATTGAAGCAGCGAAGAAACAACCGAGAAACTTCGTACCGTActgtt	ctttttgttcttgGAATCTTCCTAATTTCCTTCCCACTTCCGTTTGTAAtcgatcattttttttaatctcaataATACCTTTTTATTTGTGAACATGGAG
S4_7013498	CaG4	7013498	A/G	AAGAAGCATGAACGAGATGGCTATCTTCTTGTTTTTGAACCTTGAATAGATCAAGACGAGAATCTCCCAATCGAAGAGAGTATGCTGCTTGTTTGTATTG	GCCCATGTAAAGGACTTATATAGACATGGATTGTGGGCCGTCACCATCTTAGACAGTGGAGTGATCCACCAATTCAAAGGTGGTGCTGCAAAGTACATCA
S4_7068146	CaG4	7068146	A/T	AATATCCTGCTAGCATCGCCTTTCTTATGTTGATATAGTAGTCGCGACTATTGAAGTCGGTGCTGCACAACTTCAAGTTAAACCGAGCCATGATACGAAC	AGCTGTTGTCGAACATTATCAGCCGATTTCAGCGCCCTATTATTAACGAAGTTGTCGTAGCACCAAGAAGCATCCTCATCTGAAAAGCCATTTAGATACA
S4_7143207	CaG4	7143207	G/T	TTCCTGCGGCCTCACTATTTCTTCCAGCTTCTTAAGCATCAACTCAGCTTTCTCAAAATGTCCAGCTTTTACATAGATAGCAGCAAGGTTGCTATAAGTC	TCCAATTAATCTTGTCTTCATCTTCTCTTCCCATCTCTTCATAGACACTTTCAACCCCATCTAAGTCATTCAATTCGGCGCAGCTGTTCATCCAAACAAT
S4_7185974	CaG4	7185974	G/A	TGTCATGAGTATCGTACTCCATGTAGAGGCCTTATTTTGCTAATGTTTATGTTTATCTCATGTGCAACTCATTCTCTACAGCTGCCTCATAGCTAGGAAC	TACTTTCTGATTCGAAGACTTGCATGGAAATATTTAGTTATATGCATGATGGAGTGTCGATGTCCCACAGATCTATTATTGCAGCTAGTTCAATCATGGA
S4_7244301	CaG4	7244301	G/A	TGATAATACATCTTTATTTCTTTGACTTTGCATTCATTTGCAACATAGCAGCACCtttccatattttttatatataatttaagtaaTTTCATAGTGGAGA	AGGTTCTTGCTTGCTTAAGCTGAGGACTTGTCTTTTCATCTCAAAGATTGCAGAATATGCGTTTGGAATGCAGTTGATGGCAGCTTAGTGCACTCTTTGA
S4_7301617	CaG4	7301617	C/T	CTTAATCTTCTACCCGCATACAGTTAGGTATATGATGCAGCCACATTAGCAATGGTCCCCTTTGAcattaatatattcaaaaaatcaaaacactTTTTTT	CCCCTTAATTTATATTGTATGTGGAGAAATAAGAAAATATGTAACCATCTCATATAATTCAAGTTTTCTAGCTAGCTAGGTAAGTAtgtgatatatttaa
S4_7335587	CaG4	7335587	C/T	ATCACATTGAGCAGACTCTGTATTTCTTGAGACAGGCTTATCAAATGCCAGTGAGTTGGAGGTAGAAGCTGCAGATTTAGAAATCAAGTAAGTGTTTGAG	TATTTATACCATCTTTGTCAACTGAAAGATATCCATCAGACACAGGTGGCTCATCAACCACAGATGGCGCTTTTAATCCTTGAGATTTACCATTTGCTAG
S4_7371667	CaG4	7371667	G/A	GTGTAATATAAGCTGCATCCCTTGACGTCTTTAATAAAACTTTAGCAGTTAATGCAGCTGTTGGCTTATCAACCGATCGAACCGAGGCAGCGCCACAGCC	CATAATTGAGCCGCATGTCTAAGGAAAAAATCACAAGCTCTTTCAAGAACCGAAATATTTGCAGCAATCTGCATAGCTTGAGAAACAGTTATATTTCCAC
S4_7520182	CaG4	7520182	A/T	ACATTCATGGCTTAGCTCATGCTGCTTCTGGATATCACAGAGTTCTTGAAGAAAATCGTAAACTATATAATGAAGTTCAGGATCTTAAGGGTAATAATAA	TACTGGTTGGCTGGCTGCTTTAAGGTTCTATTCTATTTGTGCTTTTGTAAGGaatttatgataaaataaaactaatgcGGGTAACTTTGTTTGATTAGGA
S4_7522033	CaG4	7522033	A/G	AGAGCTCAAAGAACAggtttattttcaaaatttgaccTCCTAGTTCTTCATAATAATCTTAGGAAGCCTTACCTCTTCTgttaagttaaattttttaatc	tgtTTCAGATTGCCAGCCTTAAGGCAGCATTGgcaagaaaggaaggaaattcagAACATTCTTTATCTAGCAGCTCCGGAAAACACAGGACAACAGCTAG
S4_7522047	CaG4	7522047	C/T	AggtttattttcaaaatttgaccTCCTAGTTCTTCATAATAATCTTAGGAAGCCTTACCTCTTCTgttaagttaaattttttaatcatgtTTCAGATTGC	AGCCTTAAGGCAGCATTGgcaagaaaggaaggaaattcagAACATTCTTTATCTAGCAGCTCCGGAAAACACAGGACAACAGCTAGTGAACTATCACCTT
S4_7699429	CaG4	7699429	C/T	CGGTTCAAATATGgttatcaaaatcaaattggATTAACAATACATCTGCAGCAGATTTTATGGTAATTAGACTAGAGAGAATAAAcagaagaaataaaaa	aaagaatgagagagaagaaaatttaaacaaaaaaagaagataGAGAGAGTTGTACACTCTCTTGCAGCATAGGATTGGATCCTGCTCTGGTAGTGATCCC
S4_7717770	CaG4	7717770	A/G	GAATATTCTTCCCCCCTCTACCCCCGTCTTTCCTCAACTTCTTTGCCTCCCTCCATCTATTTAACTTACACTTTCTCTTGCTCTGCTGCTCCTCTGCCAT	TCATAGTCTCCATCTCTACCATAGCCTTGATAGATCTAATGCATGAAGTGCACTTAACCTGGACAACCATTGTGCTGATCAATAGCCTGAAAACATAgta
S4_7717935	CaG4	7717935	T/G	AACCATTGTGCTGATCAATAGCCTGAAAACATAgtaaattgagaagaaaatggCTGCAAGAAATAGAAACACGGTAAGGTAGGAATGATGGGTAGTGTGT	ATTGGAATTGCTCATCGGCAATGGGAAAAGCTGGTGGTTTTCGCGAGAGAAAAGAAGGCGAAGTTCTTGGTTGCAAGGAGTGGTGGTGCCATTGGGTGTG
S4_7718277	CaG4	7718277	G/A	GAAAAGAAGGCGAAGTTCTTGGTTGCAAGGAGTGGTGGTGCCATTGGGTGTGAGAGGAGGAACACAATGGCAGCACAAAATAAATAAGCAGATTTTTTTG	GTATAGTAAGCTCAACGGAGAGTGAGATGTCTGGTGGGTTGTTGTGGATGCCTCAGTCTGATGGGTTGTTGTATTTGGGTATAGTAAGCAAATTTTCCTG
S4_7746242	CaG4	7746242	C/G	ATTTATTCCGGAAGGAGTACTTAACTGCTGACATTAGGTCCCGGTTGTTTCTGCTGCTGgaaattttcaactttttatCTTGCTAAACAATGTTTGCTTT	GCATTTATGTTGCTATCCTTTGTTTGGCATTCTTGTGTTAATCCATAGAATTATTGTCATCAGCAATTTATGTTGGTTGTCGACATCATGCAGGATGGCA
S4_7767450	CaG4	7767450	G/A	CCAAAATATAATTAGTTCAAATTTTTGTTACTACGGTCATTTGAAGGGGATTCAGTATTATGTATGCAGCAAACAGAGCATCATATGCCATCAACTTGAT	ACCATGCATTTTCAACACTCTAATTTTTTGCATTTCTCTCTACACATATCTCGACACCCACCATCTACAATCTAATTGCGTTCTGATTCCAACTTTGCCC
S4_7767452	CaG4	7767452	C/T	AAAATATAATTAGTTCAAATTTTTGTTACTACGGTCATTTGAAGGGGATTCAGTATTATGTATGCAGCAAACAGAGCATCATATGCCATCAACTTGATGA	CATGCATTTTCAACACTCTAATTTTTTGCATTTCTCTCTACACATATCTCGACACCCACCATCTACAATCTAATTGCGTTCTGATTCCAACTTTGCCCGT
S4_7812468	CaG4	7812468	C/T	ACCTCTAACACTGAACACTACAGTAAAGGCCTAAGAGGCAAATCTTAGTTCTAGGAGTAGGAACAGTGCAGCTTCTCGTTCCTAGTCTCATTTGGGTGTT	CTCATGTGCAAGTCTCAAAAAATTCCATGTGGAATAAGCACTAtttcataacaaaaataatatcgGTTGGTGAGCAAcgcataaaaaatttcaatgaaTA
S4_7839792	CaG4	7839792	G/T	aatttattttaggcATATGATATTGCTGAATAAGTATGATTGATCGGTTATTCTCTTTCACTATCCAGACTTGAGCTGCTGATGATTTGGCAAATGATTT	TTAAGCTTATTACTATAAAAATGGTTGGCAACTTATACTTTTTATATTGTTGATTACAGGCAGGAGTTTATGAAGATGTTGTGCACTTGGAAGAATTAAA
S4_7839958	CaG4	7839958	C/A	GTTTATGAAGATGTTGTGCACTTGGAAGAATTAAACATTCTGTTAGGCCAAAGGTATGATATAGTTTATCCATTTGCAAATGaatgaaattaaaatgaag	AATGCTGTATAGATGTTGTGACTCGTGAAGGCAGAGATGGCAGCAAAAGTCCAGTAAAACCCTGTTTTCAATCATCTGATATGTAGTGTTATATAGTACT
S4_7892596	CaG4	7892596	A/C	GTTGGACTGAGCTTTCATAGTTTCTATGTCACGTTCTAGCTGCTGCTTCCAATCAGAAATCAAAGCCTCATCCTGTACAAGGTTGCAAGTAAAACAGATA	ATGAACTGTCGTACACATCAATACCATTAATTgtatagtaaaattaaattaagatacCTGAGGCAGCTGTATTGTAACTCTGTTTGGGAAAAGCCTATTG
S4_7981212	CaG4	7981212	T/A	AGAAGTAGATTTTGATCTTAAGATTTGATCAAATAATTGGAATCAAGCTTATTCTTAGTGGTTTCATTTTGAAAGCAGCAGCTTAGAAacttttcttttg	ctttttgtGTTGCTCGTGTGTTATTTAGTTCATCTCTTTGTGTGCTTCTCATATGAACATAGTATTACGGTAAGAATTATTTCCATAAGCTACGAAAAAT
S4_7988367	CaG4	7988367	A/G	CCTTCACAGAATGCCCCATGCAACAACTGCTCTTGCTGAATATCACCACTGGCTTATCAGCTGTCAATGCTGCTAATATATCCATAATTGCTACAaagtt	ttcaaatattttgagTAATAGTTTTTTGCTAGCTCTTAATTTATAGGATGATTTTAGTTACTTGAAGAATTTTCTTTGCTATCATGAAATATTGAGCTCA
S4_7988395	CaG4	7988395	G/T	GCTCTTGCTGAATATCACCACTGGCTTATCAGCTGTCAATGCTGCTAATATATCCATAATTGCTACAaagttattcaaatattttgagTAATAGTTTTTT	CTAGCTCTTAATTTATAGGATGATTTTAGTTACTTGAAGAATTTTCTTTGCTATCATGAAATATTGAGCTCATGAGATGGTCTATATTTATATTGTAGCT
S4_7988444	CaG4	7988444	T/G	ATATCCATAATTGCTACAaagttattcaaatattttgagTAATAGTTTTTTGCTAGCTCTTAATTTATAGGATGATTTTAGTTACTTGAAGAATTTTCTT	GCTATCATGAAATATTGAGCTCATGAGATGGTCTATATTTATATTGTAGCTGCTtcagttttttttgtttagaattaCATCTAAAACAGAGTAAATGTTT
S4_8025363	CaG4	8025363	T/C	ATAGAACTGAATGGAGCTTGGGACAACCTTCAGACACAGAAACAAGTCCCTGCTCTGTCAATGCTACATTTGGATCTAACCCAAAAGGGTCAGAAGGAAA	ACCCTCAACTCTCTCAGATCCTTACAAGATGCAGCAAGCATGTCAAGGCCGGCATCTTCAATGTAATCCAGCACCTATATATAGCAATAACCTTAATCAG
S4_8025530	CaG4	8025530	A/G	TCCAGCACCTATATATAGCAATAACCTTAATCAGCATGCATTTACATTACAATTTTGGGATAGTGAACCAAGAAGGTACAAATATGACAATGCATTAATG	AAAACATTATATGAACCAGACATACCCATAGCCGCTGCAAACTTTCACATTGACCAACAAGCTTGATAAGATCCGTGCTTTGGATTGTAGCATAACTCAA
S4_8025604	CaG4	8025604	C/T	GGTACAAATATGACAATGCATTAATGAAAAACATTATATGAACCAGACATACCCATAGCCGCTGCAAACTTTCACATTGACCAACAAGCTTGATAAGATC	GTGCTTTGGATTGTAGCATAACTCAAGTTTAGTGATGTAAGCCTGGAGCAGACAGGATAGACGGCTGGAAGGTAGGATGGTAGCACATCCCAAAAGCCAG
S4_8067620	CaG4	8067620	T/G	TAAACCATTCATGTGTTCACATCAAGGTTTCCCTTGATACTGTTGCTGCACTTTTTGATGCCAAAATTGTGACCATGTGCTTCAAAATTGGTCACCGTGA	AAATTTCACACCATCATCTCCAGGTGCAAACTAATTATGCCAAGAGCAATCCATCATGGCCAACTTCAAAATTTGAAACCGGGCAATCACCAAATTCCTG
S4_8237145	CaG4	8237145	C/T	TAGGTCCTGATTTACATTCCTGGGAGCCCTTTTGGCCAGTTGATGAGCTGCAATCTGGAGTTTTATCACAGCTTTTAACCTCTGACTTTGATAGCGGAAC	GCAGAATTGGCAGATGTTTCCCCCTTAGAAACATCATCACTGAGTTTATCATGCGCTGCAATGGCCCGCGGAATACTCAAGTCATGTATCAGCAACTCCC
S4_8269152	CaG4	8269152	C/T	AAGCTGCAACCTCTGATTTATAAGCTCACGGTGAAGTGCCTTATGTCTCCTGTTGTGTAGCGTCCTCTCTTCCTTCATTGGAATCTTCATTATCACTTTG	TGTGACTTAGAAGCAAGGGATAAGAGGTTCTTTGTTTGCAATTGGACATAGGAGGCAGCAATGTCATAAGCAAGTCGGATTTGAGGGTTCTGTTCATTAT
S4_8302198	CaG4	8302198	A/G	aatgaaCTAAGTTCCTCTAGCAGCACCTAGGTTGGACCCTGTTTGTACAACAAAATGAAATGCTCCAGGGTCTAGAGCAAATAACTGGGGCTCGAAAGCC	CCTATCATGTTTCACATGTCTTTGAACCCAAGGCTGCTTCAgaactaaattttgttatcatccTTCAACACAAATGCTGGGTTCAGAAGTGGACTCTCCA
S4_8396837	CaG4	8396837	T/G	TCCACCAGGCATAGCAGGACTACTATTATCTTCTTTTGGGAGTTCATACACAATAGCTTCAGTTGTTGTCATCAAAGACGACACGCTGCAGAAAAATGGT	GTAAGTCAGGCTACATATAACATAACCAATATGTCCATATCCAATGCAAATTTCTTAACATCTTACCTGGCTGCATCAACTAAGGCGGTTCTAATAACCT
S4_8404108	CaG4	8404108	T/C	GGACTACTATTATCTTCTTTTGGGAGTTCATACACAATAGCTTCAGTTGTTGTCATCAAAGATGACACGCTGCAGAAAAATGGCATTAAGTCAGGCTACG	ATAACATACCAAAGACATTGATATCCAATCAAATTTCTTAATATCATACCTGGCTGCGTCAACTAAGGCGGTTCTAATCACCTTCAATGGATCAATTATT
S4_8404244	CaG4	8404244	C/G	TCTTAATATCATACCTGGCTGCGTCAACTAAGGCGGTTCTAATCACCTTCAATGGATCAATTATTCCAGCTTTAACCATATCAACATATTCGCCTAATAA	AAAGCAGCAGGAAAATAAGTTGACAAAATCACTAATAATGTAGACAAAGAAACacattatcttttgaaaaaaagtaaacaaaaaaaggaaaaaaggaaaC
S4_8472578	CaG4	8472578	T/C	TTATTGGTAGACCATGTCATACGTTGCCACaaattgtatatataattaagcaataaaaaaatatgataatgtgCAGCCATATATCATGCCCCTATGTAAA	CAACAATATTCAAAttttcacaataaaaaaaaaaaataacatgaagCATCAGTCACTATATAAGGTTAATCAATGCGCATATTAAACCTAGATAGAGGTA
S4_8472613	CaG4	8472613	A/T	gtatatataattaagcaataaaaaaatatgataatgtgCAGCCATATATCATGCCCCTATGTAAATCAACAATATTCAAAttttcacaataaaaaaaaaa	ataacatgaagCATCAGTCACTATATAAGGTTAATCAATGCGCATATTAAACCTAGATAGAGGTAATATTCTTCGTATTTGTATCTTCGATGATCATTTT
S4_8473246	CaG4	8473246	T/C	TTGGAGTTCAAAAAAGCTTTTAACTTTTCATGTAAGGGTTACATCAGATGAAGTGGATTGAGGTAAACCTATTTTGAGAGttcaaattcaagaaatttTA	CATTTTCCAGGAAACATTCATTTTTTATCATAGAACTTCACGATTTTATGGCTGCCTGGCTAGCAATCTTCCCTTATCCTAGTTAGACAAGTTAGTTCTT
S4_8473288	CaG4	8473288	A/G	ATCAGATGAAGTGGATTGAGGTAAACCTATTTTGAGAGttcaaattcaagaaatttTACCATTTTCCAGGAAACATTCATTTTTTATCATAGAACTTCAC	ATTTTATGGCTGCCTGGCTAGCAATCTTCCCTTATCCTAGTTAGACAAGTTAGTTCTTTAAGAAAGTTTCTTCAAAAGATTCATCTATATTTTCCTTCAT
S4_8474316	CaG4	8474316	T/C	CGCGTTTCAGTTCAACCGTGTAGAAATTTGACATGAGTAACATGCTGCCTACactattaattgattttaaaaagaagagaagaactaCTCTAATTGATTT	AAATTTTACACACATATATTATCTAGTTATGAGGTGGCTTTTAGGATGCACAACCATTTATTAATGTTAAGTCCTTTAATTTTATGACAATCACCCCCCC
S4_8474441	CaG4	8474441	G/A	AGTTATGAGGTGGCTTTTAGGATGCACAACCATTTATTAATGTTAAGTCCTTTAATTTTATGACAATCACCCCCCCAGCCCTCTCTCTCTAGTTAGAAGG	CGcagagagaaagagaaacatGCTGCCTCCAGGTTTCTCTCTGACTTGCACTTGTGCCTCTGCTCAGATTCATCCCCTTCCACCGATGTCACCAACCACC
S4_8474442	CaG4	8474442	C/T	GTTATGAGGTGGCTTTTAGGATGCACAACCATTTATTAATGTTAAGTCCTTTAATTTTATGACAATCACCCCCCCAGCCCTCTCTCTCTAGTTAGAAGGA	GcagagagaaagagaaacatGCTGCCTCCAGGTTTCTCTCTGACTTGCACTTGTGCCTCTGCTCAGATTCATCCCCTTCCACCGATGTCACCAACCACCT
S4_8533101	CaG4	8533101	G/A	GTTCTCAACGTTGTGGTTCCTGCAACAATAATTTTATGAGCTTCAGCTTGAGCAGCTGCATcaattatcagttttatatacttattatccCAGCAATTAG	GTGTAGCAAATTCTTTACTTACAAAAATCCCACAGAAATTCGAGTATCGTAGTTCAAACCATCAGACATTCCCAAGTCTCCAGTGTGATCACCAAGAAGG
S4_8552307	CaG4	8552307	T/G	TATGGCAAACAAGATTTTAGAAGTTGGATGAATTAACGTACGTTTCCATGCTGCACTGATCTATCGAAGCAccttttgatgattttttttagttgcgGTT	TAACTAGCTTCTGATGGAAACTGTCCTACAAAGTCAAATAAACCATAGTATTTCTGTTGGAATGTCCTGACGATTTATCACATTCACGgttcaaataata
S4_8586984	CaG4	8586984	C/G	GGAACAGGAACAAGGGACCGGGTTTGGTTCTTCTGCAAGGCAGCAAACTCCTCTTGCGCAGCAACTAGCCGTTGTGGGACCTTGAGGGTTTGTTGACACT	TTTGGCTCAGAATGGTCAAGGAAAACAGAGGGATGAAGGTGGGGCAAATGAATTCCAGATTTAGATCTAATTTGCATGGGGTGGACATTTGGTGGAGAGG
S4_8587167	CaG4	8587167	T/G	GGACATTTGGTGGAGAGGGTAAGAGACCAAGAATGGAGGAAGTGGAAACATAGGATGAGGAAGTTAAAGGAACAAGAGCAGGGGAGGTGGAAGGCATTGG	GAGCTTCCTGTCTGGGCAAAGACCTGCACTGCTGGAGAAGAGTTAGATGCTGCCTGAGTAGTAGCCAAGGTAGGCACTGTTGCATTAGGGTGGGATGAGA
S4_8656398	CaG4	8656398	G/A	tatcatatattaatCCTAACTCAACCTCAATTGTTTTAAAAGCATCTTTCCACATGGATTTCTGAAAGAAAATTTGGCTGCTTTTGTGGTCTTGAAAACT	AAGATGAGATCCGCAAATAGACACTCAGGAATGTTGTAGAACTTGAATCCATCATTTAAAGCTTGAGCATCTGGAATATTTGGATTTGGTATTTTGGTTT
S4_8660136	CaG4	8660136	G/A	AGATAGATGACATCTTAAACAAAATTGAAGATGCCTCTAGAAGAAGAAAAGCGTATGGTATGGTACAATTTCAGACCCGTGCTGCCGACACCTCGTCGTC	ACCACGGTTCAAATATTACGTGGCAGGACGCAGCTGCCTCTCGTTGCTAAAGAATCACGTGTCATTGGATTTGATGATGAAGCACACGTTTTGATGGCTC
S4_8669513	CaG4	8669513	A/G	CAGAAATAGCGCATCCATCAATTCCTTTTCCCCTCTTATTGATTGGATCTTCTCTTTGAGCCCAGTGACAGGTTGATACAAAGAGGCAGCTGTTTCCATC	CTTGTGCTGGTGCTGACGTAGCACCAGAACTGTCAACAATGATTTCACTCTCTTGTATGCTGCTAATTGGGCCTTCTAATAAAGGTACAATTAGCTCTTG
S4_8695562	CaG4	8695562	C/T	TTGACCTTATGGGTCATATAATGAAGAGCACAATGGTATGTAACTCACTTTGGCTTTTTGCTgcaatttaatatgaaaatatgttATTAAATGAGTACAA	ATATGGATAGACTATAAATAAGAGCCTATAAATATGTTGTATTGTTTCATGTGATTGCGTGGTAAGTGTAGCTTGTAAATACCAGAGTATATGCTGCAAT
S4_8791654	CaG4	8791654	G/A	TAAATCACGTGACTCACTATAAAGAGTCCAACATTCAGCAGCATCTGAGCATACGATATACCTGAACATCAGATAAATGCCGACCATTACGACTTCCACC	ACAATGTACAACTTTTCATCAACTACTGCTGCTGCATGCTACAAGGAAAGGACAACAAATGGAGTAAGAATCTGGCCCAAGGCTAAGGAATGTTTTCAGC
S4_8873509	CaG4	8873509	G/C	TCGCTTGGTTTTCAATGGTGGGATTTGTCTCAAGTAGCCTCCTAGCAAAGTTAGCAGCAGTGGCATGGTTCTTTGCCCTAAAGCAGACACTCATTGCATT	GACAAAGCTAGCCTCAAGTGAGGTGCCTGAAGGTTGCAGTGAGTGAAATAAGCAGCAAGCTCCTGCTGTCTTACTGGATTGTCCTTAGTTTCTCTCCTCT
S4_8919264	CaG4	8919264	C/T	GCCAACTCTTGTTTGATATTCTGTTCGGGTTCCGTAGGCTTACTTACCTGCATCTCGGGTATTGCAGCTCCATTGGATTCCTTGATTGCCACATCTACCT	GCTACCATCTATGTCGTGCTCTTTGTCAACAATCTCGAGCTCCACTCCAGTATAGTGCTCATCAGAAACAACAGCAGCTTCAATTGATTCCTTGTTTGTC
S4_8919300	CaG4	8919300	C/T	GGCTTACTTACCTGCATCTCGGGTATTGCAGCTCCATTGGATTCCTTGATTGCCACATCTACCTCGCTACCATCTATGTCGTGCTCTTTGTCAACAATCT	GAGCTCCACTCCAGTATAGTGCTCATCAGAAACAACAGCAGCTTCAATTGATTCCTTGTTTGTCACATCTACCTGGCTAGCATCTACGTCGTGCACTTTG
S4_8985949	CaG4	8985949	C/T	AGcattatcacaaaaaaaaaaattaatttatgtttaagtttaacCCTTACCCAAAAGTTGCTGGAGAGGAATTAAGAACCTCTGGAGGGACATAAGCAGC	GTTCCCACAAACGTGCAGGCTTTGTCgtctgaaatttttttaaacaaataaataaagataatacaAAAGAacaatataaagtaaaaaaaaaaagcaggtT
S4_8985961	CaG4	8985961	C/T	aaaaaaaaaattaatttatgtttaagtttaacCCTTACCCAAAAGTTGCTGGAGAGGAATTAAGAACCTCTGGAGGGACATAAGCAGCCGTTCCCACAAA	GTGCAGGCTTTGTCgtctgaaatttttttaaacaaataaataaagataatacaAAAGAacaatataaagtaaaaaaaaaaagcaggtTAGGCATTGCTCC
S4_9211570	CaG4	9211570	A/G	GGCAGTGGTAGGATAGGAAGAACCTATTATGCTGCAACTTAACTGTTAACTTTGGATTCTTTTCCATTATAGGATACATGTGTTATAATCAGATGGTTTG	CTATTAATTTTActctatatttttaaacattGTCTAATACGCATGGAGAGGGCTGCTCAAATGGACCCAATGCTAATTTGGCTATTTGGAACATAAATTG
S4_9330477	CaG4	9330477	A/T	TTGCAACATATACACATTCTATTGCTACCTGCAAGTCAATGCTTGTAGGTTCCATAAGTTTTCTCAGTTATAAGAAATTCAATTAACTGTTGCTTTTGTC	TTTTTACCTGAGCAAATGCATAAGGAAGAGCTGAGTACATTCCAGCTGCTCTTTCACGGTAGAAGACTGTTCTTTCTACTGCTACTACAGGTTGAACTGA
S4_9335366	CaG4	9335366	A/T	GCCACTCTCTTGCAAAACATGCCTTGAAGAGTTCTTGTTTTGAGATTCCATATTTTTTCTTAACCAATGCAGCAGGATGAGTTTTTGCGCGGTCGTAACC	GCCCCTAGCTCTTCACAAAGTTGTTGTCCAATGCTATAATTGTTGAAGTGAGCTACAAACTCAGATACACTGATGTAATGGTAAGGTTTATTGTCCCTTG
S4_9392455	CaG4	9392455	A/G	TCGACGGTGAAGTTGATAAGTACAGTGTGGAAGAGTTTACAAATCTAGTTCTTGGCATTAGTGAGATAAACAGCAATGTGATGGTTGATACATTTGGACA	ACTTTAAAGACTAACACATTTCCCTCTAAAGGCTTAGAAGCTGCTACTGAAAGGCATGATGTGATGGATAGCAACAACTTAAATGAATTTGACATTGGAT
S4_9427034	CaG4	9427034	G/T	CATGATTCGTTGAGGTAATCGAGAAGGTCGTTTACTATGGAAATAGATTCGGATTTACGATGAGGTGGTGTGGAATTGGCGGAGCAGAAGCTACGGCGAG	AGTGAGTGTGATGGAATTGGAGTGTAACGAATTTGGGAGTTTAGTGCAGCGAAAAAGGGATAATGATGACAAGGGTTTCAGATTGAGATTCAGTGATGGA
S4_9428054	CaG4	9428054	G/T	ACATTGGTAACAGTTGAGGATAATTCCAACATCATGTAGTTTATGTATAGAAACTAAAAGTGGATGCATCAGTGATAATGTTCCTTAAGCCACCAATTGT	GATGCCAGCATAATACACACTCCTAAGTAAATTGCAGCCTGAAATGAAACACACATAAATTAGTATACAATTCACACATTTTGAATCTTATATTCTAGTT
S4_9533688	CaG4	9533688	T/G	tatatttgaatgtgaatagttattttaattctttttgtgCAGCTTACTTTATTGATGGGTATGATATTGGAAAGTTCACAATGAAGGTGGTCGATGATGA	AGAACAATCAACAAAAATGTTCATTTTCGACCTTCTACCAACTGTTATAGCATGAATGACCTTGCTTCTTTGTGGGAAAATAAAATTGCTCGTCAAATTC
S4_9670905	CaG4	9670905	C/T	TATTAATAGACCATTTTGATGTATTAATCATCATAGaaccaaactaaatttttattcaaatgaaAAAAACCTTGATCTGCTGCATCATTCCAATCctttt	tgttttattttgtGCACTTTTTTCAAATTCTAATTATGGCTATAAATATCTAATTTCGATGTCTCAATTATTTCTGAAAATGCAGCCAAAGTTTTCAACT
S4_9671007	CaG4	9671007	G/T	gttttattttgtGCACTTTTTTCAAATTCTAATTATGGCTATAAATATCTAATTTCGATGTCTCAATTATTTCTGAAAATGCAGCCAAAGTTTTCAACTA	TGGTGTTCTAAAGTAATCAATAGTTCAACTACTTGTGATCATTTCAATGTTCCTGGCTGTTTCTGATTgccattttgatttttttttaggttCCTGNNNN
S4_9800865	CaG4	9800865	C/T	aataaacacttTATCTCATCCTAGTCTTACTCCACGTGTTAAGTTGCATGTTGAATTTCACCATTGCATGCTGCCACCTTTCCTCTCACTTTATTTACAA	TATACCCCTCATCGCACTCACCGCCACAATCACCTACATAAACGCTCCATAACGTCAGGCAAGGTCAAAATCGCCATTACCTCATCCAAGAACCGTGGAA
S4_9824222	CaG4	9824222	A/G	TTCTCTAATTATTGTTTATGCTTTCAAGATGATGACCCAAATGATTGATAGAGCAACTCTTCTTGATATTTTTGCTGCTAAGGAAATTTCTGTATGTAAA	TGCTACAATTACGGCATGAAAGTTACCTTATAATAGTATTATTGTTTGcttaaagtaaattataaaacTGATTAGGTAGCAGCTAACAATGATTATCCAT
S4_9840906	CaG4	9840906	A/C	CTGCAGGGTATACCATACCTAGAATCTTATAACCAGTGGCTAATGCATTTAATGCAGCTTTCCTAATATCCCCATCCCGTTCGGCTGTTAAACTTGCAAC	ATTTGCAATGACTTCAGCTGCCCATTAATCTGTGAACGTAATGTAAGGAATAAATGTCTAAAGAAAATACTGTAAAGAATAATTCACAAAAAGCATTGGC
S4_9846052	CaG4	9846052	C/T	TGTATCTGACTGGATAAGAGAACCTATTCGGCTTTCAATCTCTTCAAGCCCCATTTCAGTGGGCTGCATAAATTTAGATACACAGACGTTGTATAAATTG	CATTAGTTACACAATAAGCTGTGGTGGCAGAATCAAATCAGAGAGACAGCACATAAACAAATATTGCATTACCTCGACATCTTCAGGTGCTTCAATCAAC
S4_9947077	CaG4	9947077	A/G	TATATATAGTCGTTGTTTGCAGGTGCAGCAGCATCAAGATTCACATACAAATTCTTTAACATCTTTAATTAATTGGTGTTATTAACTACACTAATTAAGG	GAGTGTTTTGGTATATTGAGAATCTTGATGATGCTGCATCAGCAATAAATGATTTCAACCTCAGATCTTGGATCCCTTAATATGGTTCTTTTTCATGTTC
S4_9976039	CaG4	9976039	C/T	ccattttgttcatttttggAATTATTTCCTTTTATACCGGGTTGCTCTTGCGTTCCTGCTTGGACAGTGAACCTGGCCTTGAAACATACCCTGACATTGG	CAAGCTGCTTTTGGCACCGCTGGACGTATTGCCATTTCGGTAAgtcttcatactcatctataCTCATACTCGTCAGCCTCAGACGTTACACTATGTCTAA
S4_9999907	CaG4	9999907	A/T	AATAAGTGCTGCTTGCATTAGAAAAAGTGTGTTAGTGACATAACTATGTGTATGGTTAGGGATATTTGGGTTAAAACACTATAAAAGTGATAGGTATTGA	AGCAATAATGAGTGTAGGCAGCAATTTCCAAAAATTAAGGCCATTTGGATAAAATGGTCGGTGCATTGCggttgatattattattattctttttttttac
S4_10007151	CaG4	10007151	C/T	TGCTACTCATTATTTACAACTGTTCTGACCAAGTTCTCACTACTAGGGAAAGGAGAGTGGCGAAATCAAGAGAAGCAGCAGCTAGAAGTGCAAGGAAAAC	GCAAATGCACACCAAAGATGGAAATTTGCAAAAGATGCTGCTAAGAAGGGTGCATCTGGACTGCAAGCTCAATTATCACGCAAATTCTCTCGTAAGAAGG
S4_10007372	CaG4	10007372	C/A	gttaaaattttgaacCAAGAGACTTCTGAAACAGACGTCGAACTCTCGCCGCATTCACGGTCTGTGACTTCAAACATGGCTGCAAGTTCGTCTGCCGTGC	AATGGAAAAGGGGAAAAGTCCAAGTGGCCTAATGCAGATGATACATGAAATTGAAAATGACCCTAGTGTTAACAACAGTCCTGCTACAGAATTAGAAACT
S4_10017467	CaG4	10017467	A/C	GacagaagagttgagtttacaAACACCAACAGTTGTTATATCATCTTACCCTTCCAATTTCTCATAGGTACCCTAATGCTGCCAATATTATATATTGGTC	AATTGAATCTTTCAAGATTGTTTTCCGGCTATATCTTCCAATGTAAGATTCAGTGTATCAACTGACCCTCTTTTAACTTCTTCTCCTTGAGCAGCCAGGA
S4_10024020	CaG4	10024020	C/T	TTGCTGTATCTTAGCATCCAAGCTTACTGTATTATGGAAGTCTGCAGCAGCACGAAGTTCTCTTGGAACTTCACAAACGTCTGCGTTTGGAATATGCTCA	TTATTGCTTTATCATCATTGGTATTGTAATGCGCCTTAGAGTGACTAAATGTTGAATCCATTTTTCCATCTATATCATCCTGTATGGTTTTATTCTCAAT
S4_10053936	CaG4	10053936	C/T	TCCATCTAAGAcctcattattttttttcttaccaACATGGTCAtgcaaattcaaattatttaatgGTGGAAAGAAAGAAGAGGCTGAAAATAAATCAGGC	GCGGTAAATCATCGTTACAACCGCGACAAATGGCGGTCCAAGTTGTTTGGAAGAGGCTGCCTGAACAACCATCAAGGAGTGTATGTAAATTACAAGTACC
S4_10151711	CaG4	10151711	A/C	TCCTTGAAAGCAGCAGTTCCTCCTCTGGTGGAAAGACGACCGGGATTTACATCCCTGTGCCTTGTGGACGTGCACGCACCAAGCGTCCACGTCCCGCGAC	TTCAACCCTCGTTCGGCCATGCAGCTCATTTCCCCTACTTCCTCCTTTGTAGGGGAGAATATGCAGCCTAATGTTATCTCCACCAAGGCATCTTTAGAGT
S4_10185602	CaG4	10185602	T/G	CAGCAAAGTCATACCTATGTTACCAGCTGCTTTGCGAACTGCTTTTACTAGATCAGATGTATACACAGACATGTAATCGACTGTCTTAATCGATAATGAA	CCTTTCTCTCAGAATTCGTCAAACTTTCTGCTGTAAATTGATTGTATATGTTTGCAGCTCGCTCTAAGATATCTTTGATGTCAGCCTTCCCAAGACCGCC
S4_10187654	CaG4	10187654	A/C	GAGAATTATCACTGGAGAAGTAGAATTTTAAGCAATGTAAACTTAATAACTTGCTTGCAGTCAAGTGGTACTGACCTGCCATTTTGAAGCCTTAAAAAGT	AGTCTTCTCTAGAAATGGCACTACAGTAGAAGATGCAGAAGCTGCAACAAAAGTCCAAATAGAAGAAACAAACATCCATTAGAAAACAAAGAAGTTAAAA
S4_10205246	CaG4	10205246	C/T	TGTGAGTGAAGAAAATAGAATGATGAGATATATGGCGGAAtaggaaaaagaagaagaagcagcAGCAACACTGCGGGTCTTGTCTTCCGAGATGATGGTA	GATATTCTGTAGgtttaaatatcaaaatgataACGATTTTCATCgctgcaaaataaaataaattaattaatcgaAGTATgataattgaataattaataat
S4_10293241	CaG4	10293241	C/G	ATATTACCTTATAGAGTATATTATATACTCATAATAAGTATGTGCATATTTATATGCAGCGATTGGACATTTTTCCTGCAAAAAAATGAACCTGTCTTTG	GTTTGTTGTCTTCTGAGCTCACATGTCCTACAAGTGAAGCAATGCAATACAAAAATGTGAATTTTCTTTTGTCCAAACCATCAGCAAGGGTTTCTTGTTT
S4_10304046	CaG4	10304046	A/C	CTTCAGCTTAATATGGTAGTTCCGCATAATTTACCTGAGCAGTAAACTTTCTTTAGCACACATGCAGGTTTCAAGTGCTAGTAGACTCTACAGAGACTTT	ATAGAAGTATTAGTTCAGATAATAATGCAGCGGATCGGCCAAGAAAGGAAAATCATGGAGATAAAGATTTGGCACATAATAATACTGACATTAAGTGTAT
S4_10305235	CaG4	10305235	A/G	AAGTTAGTTAGATTTTGTTAGGCAGAGAGCCCTTGATTCTCTGTAGGGGCACTGCTCTGGGCAGCTTAAGAATATTCATTCCGAGCTGAATTTATCTTCA	TTGAGTAATACACATCATTCCTCTCACCTACTGGTTTATTGCTTTGCTGCAATTTCTGTTTTCCTATTAAATGCTTCATTCTTGCATATCAACTTCTCAA
S4_10430613	CaG4	10430613	C/A	CAAAAGTTGAACTATCTTAAAATGTATACCTGTGAAGAAGGTTCTTTTTTTGATGACTTGGATTTTTTATTCTGGTTTTTCCACTTCTCAGAAAATGCGT	AAAACCGAACCCGCCGAATCCAAATGATGATAGACTAATAGTTGCTGCCTTTGCAGCCAAAGGGTTGAATTGGGATTTTGGATGTTCATGGTTCACTTTC
S4_10642002	CaG4	10642002	A/G	ATAGTTACAAGTTTGAAGATATTTTAACTAGTGGAGCAAGAGTTTTCAATTCTGAGGACATGTCTGATTCTGAATCTCATCAAACCAATGCTGCTGAGGA	GTTTCTGTGGATTCATTCTCTGATGGAGAAAAACAAGATATATGTGGTGAGCAGTATGAGTCAGAGTTGCAGAACCCGAATGCTAAATCTTGCCATGAGC
S4_10642043	CaG4	10642043	T/G	GTTTTCAATTCTGAGGACATGTCTGATTCTGAATCTCATCAAACCAATGCTGCTGAGGAAGTTTCTGTGGATTCATTCTCTGATGGAGAAAAACAAGATA	ATGTGGTGAGCAGTATGAGTCAGAGTTGCAGAACCCGAATGCTAAATCTTGCCATGAGCAACTGGATGAAATAGTTGAAGATATTGGAAATAAATGGATT
S4_10644245	CaG4	10644245	G/A	GATTGACTTGGTCTTGCCAAGATGATGTGGTTTTAAAGGAGAAATACTGCGGTTTGCCATCAAAGGCTGGTTTGAAGCTCCTAGTCACTCAAAAGTTTGT	ATAGCAAGCAGCAACTAGCttgtttaatcttttttttaggCAATACTAGCAAGTTTAATCTCTTAAACCAATTAGTCTTAATTTTCAGTTTGTAACTTGC
S4_10670664	CaG4	10670664	C/A	cagataaattattataactAAGATCCAAATTCTTTAAAAACTTTGTACTTCCAAGAGGAACAGCACCAGTAAAGGTGTTTAGATTAGCTGCAAATCTTAC	AGAGTGGTGATATTCATGAGTGACATGGGGATTTCGCCACTGAGCCTATTAGAGGAAAGACTCAAAATTTCCAACTTGGAAAGGTTTCCAATATTGAAAG
S4_10697947	CaG4	10697947	G/A	ATAGTAAAAAAAGGCATAAGCTTCCAACCGTGCCAAAATGCAAACAATTGATATCAATCACTGAAGAAACTTTAGGGCAATATTATAATGAAATTATTGA	TAGATTTAGATCACAATAATTTAATGCAGCGCGAAGTAAAGATTGACCAATATTTTAGAGTACATTATTTTATTGGAAACAACACAGCCACACAAACTGA
S4_10699624	CaG4	10699624	A/T	GAGAAACAACAAAAGCATCATTTCAAGGATATCACAACCTGTATTCCTATTTAATAGATAGGATATTCCACCTCACTCCAACCATTAAAAGCTGCTGAGT	TCCACATCCCAAGATTTCTATCTTTTATTCAAGAACAGACCCCAAAAGAAGAAACTGAGAACAGAACAAAGCTATTATTTTAGTCCCTAGCAGTGTTGTC
S4_10827515	CaG4	10827515	C/G	TGAAATCAAAAGCCATTCATGTCAAGAAagcaagacaaaaaaaaaattaacatcagCAGCATCACATGCAGTACAAAAATATTAGAACAACGACAAATTT	CATTCTTCTTCACCATCTTTTCCGAGTCAAAGCACaagtttattaatataaaagtcCAAAATTTAAGTTTGGGACGGCAAGTATATGCTTGAAGCCATct
S4_10917723	CaG4	10917723	T/C	ctaatttttgataaaaattgagTTGTTGTGACCAAAATAACCTCAACCTTCCTATTAACTGCATTTTTAAGCAGCACCTAGCTACCTAGGTACTCTAACA	CTTCCATGCAACCGAATGTTTCAATTTCCTTGAAGCTGCCTTTAGATATTCCCCATAAAAAATTTGGGTGCCAACAAATGTGACCAATTAAATTACAGCA
S4_10925490	CaG4	10925490	G/A	cattttttcatatatttatttatacaacATTTCTCATGCGTCCTTCGCTTGCTGCAGGTGAAGTAAATATCTCCTTGTCTAGTGTTGTGAGGTTTTCTTC	AAGGTACCAAAGCTGTCAAAAAATGAAATGGTTGTACAgcttttggattcatatttaaaCCCTGTCCTCTCTCAGCAATCAaggttgaaattggagatta
S4_10990008	CaG4	10990008	A/T	TTGCTGAAAGTATCAGTTGCAACTTGCAACTCTCGGAGCGAGAACCTCTTAAGCTGCCCAAGATGAACTTCAGGATTCTCTTCAGCTGCAAATGTATGCA	GGAAGTTAAATTCTATATCCATGAATGAGTTCAACCAATGGAGTAATCATTCAACTAGGATCGCTCACCAGGAACGTCAAAGAAAAATTCTTGTGGTTTC
S4_10990049	CaG4	10990049	G/T	GAACCTCTTAAGCTGCCCAAGATGAACTTCAGGATTCTCTTCAGCTGCAAATGTATGCAAGGAAGTTAAATTCTATATCCATGAATGAGTTCAACCAATG	AGTAATCATTCAACTAGGATCGCTCACCAGGAACGTCAAAGAAAAATTCTTGTGGTTTCCTTCGACGCCACCATGCAAATGCAATTGCAGGTGCAGCAAA
S4_10991842	CaG4	10991842	G/A	AGCACAACATACAGATACTGCAAATTCTTGAGTTGACCGAGCTGTGGAACTAGTTGGCCAGATAAAGCAGCATTTCCCAAATCACTGACATAACAccaaa	gaaataaaaaaaaggaacgTTAGACAACTCACCCTCCATGAAAAGATGTTCAAACAGCACAAGCATACATGTGACGATATCAAGGAACAAGCAGCTTACA
S4_10991910	CaG4	10991910	C/T	AGCATTTCCCAAATCACTGACATAACAccaaaggaaataaaaaaaaggaacgTTAGACAACTCACCCTCCATGAAAAGATGTTCAAACAGCACAAGCATA	ATGTGACGATATCAAGGAACAAGCAGCTTACACTCTTATGACACTATTATCATTATTGCAGGTTACATGAAACCATGTGCAAGGATTGACAAGTGTAGGA
S4_11059572	CaG4	11059572	G/A	TGGGAAGGATATGTGAGTGATGAAGTGATGGGAACATTTGCCCCTATTGTGATATATTGGATATATGCTGGATTTTATCACTTGCTTCCATCTTTAGATA	TTATCGGCTGCATACTATGAGAGACGAGGAAAAAAAGAATTTGGTGCCTTTTAAAGCAGTTGTGAAGGGTGTTTTGCTTCAGCAGCTTGTTCAGGCAGTT
S4_11231135	CaG4	11231135	C/T	CAGCAGGAAATTACAAACATATCTGGATATATTTAGTGGCGCCGACGCTCGGTGCTCTTGCTGGTTCTGGAGTTTATACGCTTGTCAAGCTGCGTGACAA	GAAGCTAATCCAGCGCAATCGGTTAGAAGCTTCCGTCGCTAGATCTGGCTGCGGCACTGCTCTCTAGTCTTTACCATACCCTACTGCTCATGTTTCAAAC
S4_11244395	CaG4	11244395	G/T	TACCCCATTGATACCATCAAAACTCGACTACAGGTGAATTAAGTATATTGAgtgaatatttttaattctattttgtctGTTTTTATACCCCTCGGGTGGG	ATTGTCAGGTACTAATAATATATACCCCATTTGGATGCTGCTTCAATGTGTTAAATGTTCACGtctaagtttaaattttataaatgttgcAGTTATTACT
S4_11246093	CaG4	11246093	A/G	AAACAGAtgtaaatacaaataaaatgtaaaatttacAAATGACTAATTAACTTTTTGGTTAGCTGCTATGTTCATCATTTCAGTGCCTAGCTTGTCTTAA	TGATTAGCACACAAACAGTTTAGCCTAGATTAGAACTGTGAGTGACAtttcttttctaatttttgTTATGGTGTTATTCCTAATCTGAGTACAGGCTGCA
S4_11273405	CaG4	11273405	A/T	GCAGCAGCAGCGTTTTGGTCAATCGTAACGCTGAAAATAATTGTTTCTAATTCCATATGAAAGTATTTTATGGCTTCTGCTATATTAGAAGTTCaaatgt	attccatttcattgGTTTTTATGACATTATTTGTGCTTTTCCATAGGATCAAATTGCTGCATATGTTGAGTACTTGATTCAGTTTACATCCGAACAATTT
S4_11276413	CaG4	11276413	G/C	TCTTCCTACAGCAAGCAGGTTGTTTTCATATTCattttccattttatttatatttcattcttaTTTTGTAAAGTGTTGAAGATctaatatatttgttgtt	atcAGATAGAAGTTCCTGCTGCCGAAGCCTCTATTGACGCTACTGCCCAAGGCATTGCATCATTGCTGTGTGCTCATGGTCCAGAAGTTGAATGGAGAAT
S4_11277574	CaG4	11277574	G/C	TCTCATAGATATTCATAGTAAAGTTGTTGCATCTATAGTCAATAAAGCAGAGCCATTAGAAGCAACATTAATTCACGCACCTATTTACAAGGATTCCCTT	TTTGTCACGATGGTAAAAGAAAGAATCGAAGTGAAAATGGTAGCTGCTCTGACCCTGGGCAGACATCTATTGTTCCTTTAGAGCCTTCGGAAGATTCAAC
S4_11328227	CaG4	11328227	T/G	CGGGTAACAAGCTCGCGCAACCAAGCCCGGTATTCACTGCCTTCTCACTTCTCAGATATAAACTTTGACATACTTTTTGAATCCAACGATGTGGGACTTT	TATCATGTTTTTTGACAACACATCACTCAAGAGACACTTATGCAGCAGATTAATAAAGAAAGGACAGACTGTAGGCATGGTACTGCCGCTGGGGAGTCAT
S4_11343230	CaG4	11343230	C/G	TATTATAATCCGCACTGTGACCGccacataattaattttgatcttTTGTAACTTGATACTCATATAAGTATCAATTTGCATTTGCCCCTTGTTACAGtga	tttttattttagattgatGTGGCTAGTAATGTGCCAGTGTTGTTGGTTGGATGATTGATGCTGCACAGTTCAGGTTTTGTTTGGTGTTCTGTGTTTGTTA
S4_11441604	CaG4	11441604	A/T	CTAAGGTTTGCAAAAGATAATAATTATGCatgaatttaatttcaaatgcaACATTTAACAACTTAGCAGCTTATATGACATATCTGTATTTGATGATAGa	agaacaaaaataaagcTAATACAATTGTGCATACCACTTTACTTTAGAAATTGCAGAGTGAATCAGTGGATTCAATATATTACAAGCATTTGTTTCTATA
S4_11441619	CaG4	11441619	G/A	GATAATAATTATGCatgaatttaatttcaaatgcaACATTTAACAACTTAGCAGCTTATATGACATATCTGTATTTGATGATAGatagaacaaaaataaa	cTAATACAATTGTGCATACCACTTTACTTTAGAAATTGCAGAGTGAATCAGTGGATTCAATATATTACAAGCATTTGTTTCTATACTAATTGCCATGTAA
S4_11441707	CaG4	11441707	A/C	aacaaaaataaagcTAATACAATTGTGCATACCACTTTACTTTAGAAATTGCAGAGTGAATCAGTGGATTCAATATATTACAAGCATTTGTTTCTATACT	ATTGCCATGTAATATTAATAAGCAGCAGAGTATGCACCAAACTAGATATCATTAGAACAGCTATAGGTAAAACTTTTTTCACTACAAATTTACAATCCAA
S4_11465075	CaG4	11465075	C/T	TTGGAATGGTGAAATGAGCGTGCAACCCGCGGTCTTGGCAAGGAATGGCAGCCACAAGAGCCCACATAACAAACAACAAGATCGAATTCATGATGTAAAT	GGCATTGCAAGACCATTAGTTGCAACAAGATCATTAGCTCTTGGTGGACAAATGTTGTTCCCAATTGCTTGGAGCTGTCTAGCAGCTGACCAAGTACGAG
S4_11490100	CaG4	11490100	C/T	CCATTGTGAACATATCCTTGCCAACCTTCCCAAACTGAAGAATAATCTTGTCATGGTCAGACTGTGTCGGCTGAGAGCGTGCAGGTGCAGGTCCTGTTGT	GTAGGAGCCGCACTAGCTGCAGGCTGTGTTGCAGCAATCAGCTGAAAATTCTTAACCGACGCGACTGTCACCCTTCCCCTAAAGTTAAGGCACCAACACT
S4_11645738	CaG4	11645738	A/G	CTGCTGCTCCTCCGCAGCAGGAGGATAAGGTTCAGCCTGCTCCTGATGTAGGTTCTGCCCCTGATGTTTCAGGGGAAAAGGAAGGAGAAGAGGATACCGT	GAGTCAGCTGCtgcaaaaaagaagaaaaagaagaaggaaaaGGAGAAGGAGAAGAAGGCAGCTGctgcagcagcagcagcagctgGAAGTGCCCAAGTAA
S4_11774322	CaG4	11774322	A/G	TTTCTAACCTGTCTTTGTTTTCTCCCGGAAAACGAGGCATTCCATTCCTCCGATTATTATTGCTGGATTCTGCAATCTTGATCAATTTTGTGTAACAAGA	TCACAAACACGATACGGCTTCCCAGGATTAGGAGCAAGGGCTGCTCTAAATGCTTTCCTTGAACTGCACGAATGGCAGTGCACAAGTCCGCAATTATAAC
S4_11985604	CaG4	11985604	C/T	TTGGTGCAGCCCCAAGGTTCGTAGAGTAATCATCTGCTGTAGGGACAATAATATATGTATTGACCATATACAAAAACGTGTTAGCCAAGTTTAGTAGAAG	GACATAAAATGGTATCTCTGATCGTCAACATGCTCATCAGATGGTGCAGGCAGCTCTTCTTGCATAATGAGTGCATGTTGCCCCAAAAAGTTTAGGAAAT
S4_12012245	CaG4	12012245	G/T	ttttctcttCTGTGACcttctttttctcttctttcttaGGCTCCTTTGCTGCTCCAACAGATAGTATCTTAGGATTACATAACTTCCTCAACTTCCCTAC	ACATGCACAGGATCTATGTCTCCAGTTAAGGTTAATTTCTGCTCCTTCAAATCCATAGACACTGACTCAACACCTGCAAAAACCATGCATGGTTTATAAG
S4_12023137	CaG4	12023137	A/T	GCGGCTATATTCCATCGGAGCTCGGCACGCTTCGCTACCTCCGTCGTCTTAATCTTCATGACAATGAATTCTACGGCGTTGTTCCAATGCAGCTCTTCAA	GCCACTGCACTTCACAGCATTTTTCTCCACCGTAACAACCTCTCCGGTCCGTTTCCACCCTCCGCATGCACCGTTCCGCGCCTCCAAAATCTCGATATTT
S4_12167355	CaG4	12167355	C/G	GCTTCAACATTTTTCTCAAGGTACTGGAAACTTTTGAAAagaacctttttttttcttaatatgtgtgCTGCATATCAATATAATATCTCATAAGAATTAA	GCATGTGCTGGTACAAAAATTCATGCAGGCATGAAATGCTAGTGATGGTGAGTGGAGGAAGTGGCATTACTCCTTTCATCTCGATAATCCGTTCACTACT
S4_12274290	CaG4	12274290	A/T	ATCAATTGCATACTTGTTTCTCTCAATTGAGAACTTGTTTCTTtaggttttgtttttttagctGCAGTtgttgaaatattatattaaaaattcaaaaaag	ttACATTCAAGCTCCACTCCAAGTCCTAAATTTAAGAACAAACTGATTACGGCATTAAATGTACCTTCTCTGTGCAGCTTCCTCCTCCTCCACCAGCAGC
S4_12448789	CaG4	12448789	A/G	TAAGTTTAGTAAGTTTAATGTTAACATGTTGCAAGTTATATGCAGCCCTTCCAGCCTCTGCCTGAGCTCTTTCTGTATATCACCAATTAAATTGCATTCT	TTGGATTGCTAAGCCTTTATAGTCATCTGGTAGAAGGGTGCTTATATATATTATGTCTAATATGTTATTAACTCAATTTTTTCTTTCAGTACTGCGAACC
S4_12448794	CaG4	12448794	A/G	TTAGTAAGTTTAATGTTAACATGTTGCAAGTTATATGCAGCCCTTCCAGCCTCTGCCTGAGCTCTTTCTGTATATCACCAATTAAATTGCATTCTATTGG	TTGCTAAGCCTTTATAGTCATCTGGTAGAAGGGTGCTTATATATATTATGTCTAATATGTTATTAACTCAATTTTTTCTTTCAGTACTGCGAACCAATGA
S4_12525639	CaG4	12525639	A/T	ATCAGGATATGGTTATGGTTTCTTGTTGTCATTGATGTTGCTGTTTACACTGAATGTATCAGTGTTGTCAAATTGACGCCATGACGTTGAGACATGGTGG	TTCTATGTCAGCTGCAATGCCAATGCCTATTATATCTGCTATGTTTTTGCTATTGGCTGCAAACACCATATTTATAAAGAGGATTTTAGGTTGGCTGACA
S4_12558541	CaG4	12558541	T/C	taGGAAGGAAAGATACATTGGGGTACAGAAGCTAGTATGTCGAATCAATCTTGGCAAGATTTATTTGTATTGCTGTAATTCGGCACCAGCAGCTCCAACC	TCCAAGAAGCAAAAACCGTAACAAATTTTGCTGAGCAGGAAAGATAGGAGTAATATTAAGGGATTATGCTTCTGCCAGGAAAACTACATATGAAGGAAAC
S4_12568845	CaG4	12568845	G/T	TCATGGGTGGTTTCGTTCTCATAAGCAATTATGAACCGTTGGAATTGTTGAGGCTGAAATTCCCTTCTGAAAAAGAGCTTTTTTTTGTACTTGTAACACC	GAATTCGAAGCTCCGACGAAGAAGATGAGGGCTGCATTGCCTTTGGAGATAGGGATGCCACACCATGTGTGGAATTGTAGTCAGGCAGGTGCTTTGGTGG
S4_12568905	CaG4	12568905	G/A	TCCCTTCTGAAAAAGAGCTTTTTTTTGTACTTGTAACACCTGAATTCGAAGCTCCGACGAAGAAGATGAGGGCTGCATTGCCTTTGGAGATAGGGATGCC	CACCATGTGTGGAATTGTAGTCAGGCAGGTGCTTTGGTGGCATCTGTGTTGAATGGGGATGTAGTTGGATTGGGGAAAGCCTTGTCGTCGGATAAGATTG
S4_12569133	CaG4	12569133	G/A	CAGGGATGGATGCTGTTAAGAAGGCAGCCATTGAAGCTGGAGCATTTGGCTGCACCATCAGCGGTGCCGGACCTACAGCTGTTGCTATCACAGATGATGA	CAAAAGGGTCATCTCATTGCCAAACAGATGATTCAGGCTTTTCATAAGGAAGGAAACTTGAAGGCTTCTGCTAATGTCAAGCAGCTCGATCGCGTCGGTG
S4_12692925	CaG4	12692925	C/T	TATCATAACTCATAAGAGAGCATGCAGAATGTGGTTTGAGTAGCTGAAATACCAAAGAACTGTATCTGCATAGCAGCTTTTCGTCTTTCTGATATATCCA	CGAGTTCCATCATTTGAGACCGGTTAGCAAGAGAAGCCGTGGACAGCTCTGTCGATTGAAAATGTACCTAATATTCACACGCACAAAATGGTTTCAAGCA
S4_12706424	CaG4	12706424	C/T	TTAACAGTATCAACTGATTCCATTGTGAGTTTTGCAGTTGGAAGACTATTCACCAGAATTTGGAATCCAACTGTGAGCAAACTTCCGCCACCATCGCTGC	GATACTACCACCTTTTTGTAAAGTTCCGTTTGAGGCACCATAGTCAGAGGAATTGCCATCAGGAAGAATGGCAAAGCCTGAAGGCAAGAGTGCAACGTAT
S4_12740330	CaG4	12740330	A/G	GCGCGGCGGTTAGAGCAGCCTCGGCGACTGCTGCAGTAGCGGCGGCAACGGCGATAGCATGTTTGTTGGCATCGACTATGGAAGCGGAGGAGTCAAATTG	GAAAATCCGGAGGGTGGCGGTGGGAGTAACTTTCTCCTGCTGCTTTGTTTGGCGAAGGCCCATCTTTTCTTGTTGTTATCAGATTTGGAGCTTGAGCCGT
S4_12779146	CaG4	12779146	A/C	ACCCTAACAAAAGAGAACAAATGGCTTAATTAGTAGCAGGTTTAGTCTAAAGCTGCATTCGTTGCTATTCAAAATGATGTGGATTATAGAGTGTGAAATA	CTGAATAGACAATAGAGTATATagaaaaatgaatataattaaGTTCAAGTAGACTATGTATTTGTTCTTATATATGTGTCTCACCCCTTGCTCACCATGC
S4_12780410	CaG4	12780410	A/G	CAAAGAGTTGAAATTTGAAAAAGGCTCTTCAAGTTGGTACCTTTATATTGCTTTGTATAGGTTGAGCTGAGCAGGAAATGGAATGCTTGATTCTTCTGTT	AACTTATGAGAATTCAAGTAGTTGATGGGATGGAAATGGCAGCTTAAGGCTGCCATAGCTGCTTAGGAAGTCTCTGTGTCCAATAGAAGATAAGCTTTAT
S4_12908080	CaG4	12908080	C/T	GATTGCTCTGGATCCTGTCATGGCCAAAGCATTGGGATGTGAGATGGCGTTTCCAAGTAGCAAAGGATTTGCTACTCTACAATGTTACTGCCAAATCTGT	GCAGCAGTTAGAGTGGACTGCATAACTTATTGCTACCATTGAACTGATTGTCCAGGATTGTAATATGTAGTAATTTGTTAGATCGGTTTCTTGTTGCTTG
S4_12911860	CaG4	12911860	A/G	CACTTGCATTCAATGAATGATTACGGCTGTACAGACTAATGTAAACCCCAAAACATAAAGAATATGCAGCATTCATACATTATGTGAATTTCAAACTGCA	ACAAGATTAATGGTGTCTTATACTTGAGAAGAGAGATTAAAAGTGTTTgcaatcatttaaaatttagaggAATTTGAAATGTCTTATAGTGTTCAGAGTA
S4_13020891	CaG4	13020891	A/G	CATACGCCGCGGGTAGACGATGTTCTGGAGCGAGGCGGTATTCGAGTGAAACGACGACGGATTGGGTTTGGTTGGCGAGGTTGGCGCAGAAATCGTGAAA	TAAGTAGAAGCTGCGCTGTAGAAAATGAAGCCACCGCCGTGGTAGAAAACAATGAGGGGTAGCTTGGAGTGTGTTTTGTGAGGTAGGTAGATCCGAGCCC
S4_13071230	CaG4	13071230	T/G	ACTCCATTCAGGATGTTTAGATTTTATCATAGCAGCAATTCCACTAACATGTGGACTTGACATTGAAGTACCAGAAAGTATATTGAATTTCACTCTTCTT	GATCTGTTGGTAAACTTGATGGACCAGTGACACCACTCCAAGCAGCAAGAATGTTCACACCAGGAGCAACTATATCAGGTTTTAGAATTTCTGGTGTTAG
S4_13147960	CaG4	13147960	T/C	CTCCAAAACAATAAGATATGTAAAGGGCTAGAATAGTAGAATGCAAATATAATGTCATTGGGCTGCTTGTCTCTTGGGCATTTGGGCCATTCATCATCAA	CCAAAATAACAATTACAATACATTGTACATATTTGCATCGTCCAATATTGATACTGCATCAGAATACATGCAGCATACATTACacactatttataaataa
S4_13296217	CaG4	13296217	G/T	AAACAATATTTGCTGCAGCACAATAAATCGAAAAATAAAACGCCTATCAAATAAATATCTTGCCGCAATTAGACGACAACATCAACTACATAATAGAGAA	TATATCCAGTCACCAGTCCGTACCAGCTGCAGAACCAACTCGCTGTAGCACACTACTCTGACTTCCATCATAAAAGATGGGATAAGTTGCCCTATTGAAT
S4_13310700	CaG4	13310700	T/C	TTTCCCATAATGTAACGGGCAGCACATGCAGCATATTTGTGAGGTGTCCAAGTTTCAAATGTCGGATAATCTTAGAAAATACGTTGATGTCCCGCTTCTA	ACAAAAGGGTCACTCAGCAGCACATTATAAATTCTTAATAcattaacattttatttatgtatatgtttattctgTCCCAAATTCTGATAATTAATACTTG
S4_13318811	CaG4	13318811	C/T	TCAAGCAGTACTCCAACTCTATTAAGTCACCCTTCTTTTGCCAGACAGCAACATAAGAGCCACTGGATTGGTAAGCAAAGGCAGTAACTCCACTGTTTTC	CCACCAACTTTCCTCTCATCTGAACTGTATATGGTAGCAGCATCGGCTTCGCATCCAACGGTGGGAAGTAACTGAATGGACTTGTACTCAAGAACCTGAT
S4_13376514	CaG4	13376514	C/T	AATCAGTCTTTGCCACCTGCTCGTCTTTGCCAGAACCAGACGACGCAGCCGTGGCAGCCGCAATTGCAGCAACCGCGGCAGCAACTGCAGCCACCGAAAT	GCGGCATGAAGCTCCGCATTATGTGCCCTtgcttcttctttcttcttctccttcctGTCCTTAAGCCATCTCCCAACCGTCTTCCCGCCACCGCCAGGAG
S4_13463481	CaG4	13463481	C/T	ATCTTTATATTGTTGTCGTAATTCTGGTTGTGGCCCGCAATATAAAGCTGCAATACAAGTTTTATTGGCTTATTTAATCACACAAAGTCTTTGTCTTGAA	TTTTTTGTTTGTAGAAATTCTCACTGAATTGCAATGTTGAATTTTCTAGTGAAAGTGTTGGACTGGGGTGAGGATGGAGTTGCCACTGCTGCTGAAACTG
S4_13500693	CaG4	13500693	G/A	TACTTTAATTTGCAAGACCAAAAAATGTGGTATAACTGTAGAAGAATGCAGCTACAGGATATTACTAGATCTATCTTCACACTCACATTTCACATTTCAC	TTTCACATTTCACACTTCACAATAACAATTTACAACAACCCCTCTTGGCCTCTTCCCTTTGCTGACTGACTAAAGGGGCAGCCTTTGTTCAACTGACCGA
S4_13588928	CaG4	13588928	T/C	TTTCTGGTGTTTCTGCATTTCCATGGCTTGTCAAACCTCTCTATGGTTTTATTAGGTGAGTTTAAATTGTATCACTTCATCCCTATCGACAAAAGTTTCA	TACTGAAGTTGTTGTTATGGCATGCAGCGATTCTATCCCTCTTTTTGGTTATCGGAGAAGGTCATACCTAGTTTTATCAGGGCTGCTTGGTGCACTCTCA
S4_13687456	CaG4	13687456	G/A	ACAAAGCGGCACATTTAGATGAGATAAACCAGACACCAAATCAGTATATACAAATTACCAACACATTGTAGTCTAAAGGATCATTTCAACTTTCCATTCC	TTATCTCAAACACAAGTCTCAGGTGCAATCTACCTAAGCTGCATACTCTATACAAGTAAACAAAAGATATAAAAACTTCTGGACTCGGTATCAACCACAC
S4_13724666	CaG4	13724666	G/C	CAACAGGTAAAAAGCATTCGTCCATCACAGTCAGTGCAACAGCCAGCTTGGAGTTGCATTCCACCCTCTGGGTGACTCCCCTACTAGCTGCTTCTGAATC	TCATCTGTTCTACGAACAAGACACCATGTAAAGCCTGCATCAATTTCATGCTTGGTGCCAAGGTACTTCTTCAAGTGCTCGAAAAGCTGAAAAGCAGAAA
S4_13787448	CaG4	13787448	A/C	AACTATGATTATGTTCTTGATTGGGAATTCCTGAAAAGTGGCAGCATAAAAGTTGGGGTAAGATTCTTGTAgtttgttgttgaatttttattattcaatt	caaaaaaatgcaattattcTAAATTGTTTATTGTGCTATGCATAGGTGGCTTTAACAGGTGTATTGGAAATGAAAGCAGTCCCATATAGACATAACAGTG
S4_13787649	CaG4	13787649	T/C	AAATAAGGGAAAAAGTATTTGGAACCTTAGTGGCAGAAAACACCATAGCCAATTATCATGATCACCATGTAACATATTATCTTGACCTTGACATTGATGA	AATGCAAACTCTTTCATCAATGCCAAGCTGCAAAAGGCCACAGCAAGTGGCTTTGGAACACCAAGGAAGAGTTATTGGACTGTTCTTAGAGAAGCTGCCA
S4_13839288	CaG4	13839288	G/A	TTGAGGGATCAGCCACATCTGACCTGGCAAAAGCAATGGATTGCCCCACTGTTGCTGGAATTTTTCCAGACATTGCTTTTCTATCTTCTTCTAGGTTGGA	GAATTAACAACATTTTTTCCTTCTTCAGCTGCATGGTAACTCTTCTTCAGCTGAGCACTGGCAGCTTGTGCTGCTGCCATTATCTGATAATTATGACTGC
S4_13840484	CaG4	13840484	T/C	catcattaattaattaattaagatgaAAAAAAGTACAGAAGtgtgtctttgaggaagaactgAAAGGACCAAAATGAAAACATACCATTAAATTACTAGG	GCTGCTCCAGGGGGTAAAGTTTGCTGAAGTAAAATTTGCTTCCTTGAGGAATTATCCACATTGGCTGGCTGATGAGAAACCTTGTCCTTCCCAATATGAC
S4_13841401	CaG4	13841401	A/G	ACTGATGCTGATGCCTCTGACCATTATGATGTTGCTTCTGGTTAAGATTATTGCCATTGTCATTGCCATTTGTATCCAACCTATCTGATTTCTCTAACTG	AGCTGCAGGTCAATGCCTCTCTCTTTCTGCACAGTTATAGCAGTTTTGTGGGATTCAGTTTCTTCTGCCTTTGCTTTAACTTTCTCCATTTCCACAACCA
S4_13937088	CaG4	13937088	C/T	TAAAGAGGCATAAAAATGGCTTAACTTCTCGTGCCATCAATAGTCTCATTCGTAGGGCTGCGGATGCTGTTACTAATCTTGCACATGAGAATAGCAACAT	AAAACTCGAGTCAGGTTTGCCTCTTCATGCAATACCATACATTTAAACTCAATTTggtttttattcttaattttatatGGACTTATTGTGTAGGATGGAG
S4_14073007	CaG4	14073007	A/G	gCATAATGTGGTCTCAAGATCATTTTACTACCTCTGAAGATGGACAGATCTGGTATCTTTCTTTAGACAACGACACAGGTATCAAATCAAATGCATtctc	tgttatattttttttaagaatcgAAGTTACAAAGACCGAATCTTATTGCATCGTTGCAGCAAAATCACTCTGCCACTTACAATATTATAGTCTATCTTAT
S4_14199191	CaG4	14199191	G/C	GCGTAAGCGTATCCTCAAATTCTTTAGaacaaaaatccaaatgatTCTTCTTGCATCATTCTTAGTGCTCCTAAGCTTCACCACATTCGAAGCAGCTCCA	TATACAACTTCCACCATTGCACAGATTACCAAACTACCTATTACAAACCCAATTCAACTTTTCAAAATACCTTAAATACCCTTCTCTCTTCCCTCATCTC
S4_14611177	CaG4	14611177	A/G	attaaattagatatattaactattttattttataaaactaatcaaAAGTAAATATATACTTAATTAATGGTGGAATTGCAGCCTCACACTTTCAAACTAC	TGAATTTATCTAATTATTCGAATTGAGACGAACCGTTCAATTATTCGGTGACAGACAAAGAAACAACTCTGCCCAATATGCTGTGAAAAATGAAACAAAG
S4_14698918	CaG4	14698918	A/T	GAGTAGAAGATCCTTCTCCACTAATAGAGGGTGTCTCTATTTGACCATGCTTCCTTGGACAATCTGGCAAGTCAAACATGATAACACCCATAGCCTCAGC	GCCTCAAAAGCTTCAATTGCACTTTTTTCTGCCTTTAAGAGTTGAGCCTCTGCATCATCACTAGGAATCCTGAAGAAACCAATaggataaaatagaaaat
S4_14699270	CaG4	14699270	T/C	AGCATGTTGTATTTTATTTGCATAAAACTTTACCTTGCAGCCCGTAAAATTCGGCACCAAGATGCCTCAACCAAAGCCGCTCTTCGAGCCTCCATTGCCT	GTTTGCCGCTTCTCTAGCTGCCATTTTCTCTCTCAACACTCTTGAATAATGTGGGTTAGAATTTCCTAGAGTTTGATCAAGTGTCAAATTCATTCCATCT
S4_14831298	CaG4	14831298	A/T	TCCAAAAGCTGCCTGGCCATACTAGATCAGTACGATTCTCAGACATGAAAGGTGTACATGCCATTCCGAGGCCTGCTGCATGTGCTTCTTGAAAGCTCGA	GCCACCATAGTTCCACCTCTGCATGGCTTGTGCACTAGTGCATGGGGCTGGACACCAAGTGATCGAAGCATTGGATTGTTCATGGACAAACCCATTAGTG
S4_14855406	CaG4	14855406	T/C	TTATTTTGAAATAGCAGAAAAAGGAGAAGCTTGGGGAACGAATTGCAGCATTACAACAACTTGTTTCTCCATTTGGCAAGGTGAATTAGatgatgatata	ttaatttaattatttgttagaaTTGAGAGTTTATGATTTGTGATTTCTGGTAGATTGAAtttatttggattttgaaaattgaaaattgaaaattgaaaat
S4_14870658	CaG4	14870658	T/G	TAACACATAAATGATCATAAACACAAAAATTCTATAGCATTTGAAGAAGAGTCTTACTCTTACCTAATCATTTTGGCAGCGCCGAATCCGAGACTGTCAT	AAACAACTCTGTCATGTATTTCTTCTGTACAAGCAGCTGAACCTCAGGATTGTTATAGATTCCTGGAAGATATGCCTCACCAGCCCCATTTCTGTGTTCA
S4_15022269	CaG4	15022269	T/A	CACCGTCGCCGCCGCCGAGCACGGGATCGCGCTTTTGGCTGCCATGGCTAGAAACGTTGCTCAGGCTGATGCTTCCGTTAAAGCtggtgagttttttttt	taactgcaGCATTTTATCGAGCACCTTGTTTGCTAGATTTTGTTTAGATCCTGTTGCTTTTATTTCGTGCTTTTtgtgaataaaattttaagcgtgcttt
S4_15025765	CaG4	15025765	T/A	AGTTGTTGGTAAAGAGATGTTGAGGTTATGAACGGCTAAATACGCAGCAATACCAGCGGCGTAACCTGCAAAAGCAAAGCCACTAACCTGCACAAAGGGA	TAAACGGCCACGGTCACGATCACGCTATTCTATTCTATCGGATTAATAATATCGGGTGAACAGTAGGAAATACCTTTTTTAAGTACCAAACGAAGTCCAC
S4_15036362	CaG4	15036362	A/G	TGAAACCGCAGCTAGGTTTCAAAGAGTTTAGTGGCGAAACTCACACACTAAATGTAAAGAAGAGGGGTAGTGGGTGTTCAAACCCACACCCCAACGTATC	AATGTCCCTGCTGTCTTTACCATATGAGCTGCACTTACGGAACAAACTTTATTAAGTTTTGATGCTTTTTATGTCTATCTCAACCTCTTCTATAATCCAT
S4_15039905	CaG4	15039905	T/C	TCTCCTCTGCCTGACTGCCTCCTCGCCTCGCCTCTCTGTTCGCCGCAACTTCATCTGTCTCCAGATCGCGTTGCTGCTTTGTTCAAAAGGTTCGAATCGT	GCTCCTCTGTTAGTTAGTTcgttttgatttcaatttttcttagtTCGTTGCTCCTGTGTTAGTTTTGTGTTCTCTTTTGTTGAGTTTTACCTATCCTGAA
S4_15039996	CaG4	15039996	C/T	TCGAATCGTTGCTCCTCTGTTAGTTAGTTcgttttgatttcaatttttcttagtTCGTTGCTCCTGTGTTAGTTTTGTGTTCTCTTTTGTTGAGTTTTAC	TATCCTGAAACAGCTGCCCCAGCTCGGCTCATCTATAGACAGAGGGCtaaccaaaaaaaattacaagattCTGATAAGACGACTATCCGAAAGGAAATTC
S4_15053643	CaG4	15053643	T/C	TTCCATCCAAAAACAACttcttgatactctttatcttCCCATACTCCAATGGTATAGTGCCACGTAGCGAATTATGACTCATCGACAAAAACGACAGCAT	GGATATGCAGCGAGATTCACGGGCGCGTAACCTTGTATTTTGTTAAATCCGATGTTCAATGCCACAAGATTGTTTCCTCCATCTTTCACAGGTCTCGAGA
S4_15075489	CaG4	15075489	T/G	TGACGTAGTGGTCTTACCGCTATCTGCAATAATGCTTTGGGGGTCAGCTGCCACACACCACTATCTGCCATTGACTACATAGAtgttagattaatttttt	ctctacaaTGAAGGAGTTGAATaaccataattttattttcttgatgaAGATAGGGCAGCATCTATCAATTACTTGTGTGAACAACTAGTAAGCTGAAGTT
S4_15159143	CaG4	15159143	A/G	TTACCATTAGTTTTTCGGCTTCTTCATTCTTTCCTTTCAAACGAAGTTGCATAGCCTTTGCTGCCAACTGGTTTGCACTCATCTTATTCTTCACTACTGC	TTTCTTTCACCAGGTGTGTTTACATCTGAAGAAACCTTTTCGGCTTCAAAATTTTCCAAAATAGAGCCATCAGAATTGCCACTCTCCTTACTAACTAACT
S4_15177048	CaG4	15177048	C/A	TCTGTGCGGTCCAATCATCAAGAAGACTAGAAACAGACGCTTCCAGCTTCTTAGCCTGAGGACCTGGCTTCAGAATATTGACATCACCCCACTGCGAGCA	GGATCCACCCACCAGCTCCTCCGTCCAGAACACCACGCACCTGGTGCAGCTCGATTGTGACCCCGTTGGAGAATTTTTTCGTCGATCATATCCAACACAG
S4_15190423	CaG4	15190423	T/A	ATTCTTTGGGACCATATTTGTTTTCGAAATTGTTGGCTGAGAGTCCTATTGGAGCAGCATTTCCTTTAATGTTTGGTGCTGTTTTGTACCCAATGGCACG	CTTCATCCTACTTTGATGAGGTTAGTTTCATTAGTTGGTCTCTGAGCTACTCCCTCCATTCCTTTTAAATTGTTACTTTTGCTTTTTCTCCGTCTTCACT
S4_15271587	CaG4	15271587	A/G	TAGCTACTTTAAGTAAATGATGTATGAAAAGCTCCAATTCAAGCTGCTGTGCTGCAATTTGTCTTCTGATATTTATGATGGAAATTGGTGGAGACAATTC	TGGAGAACCTTGATTTTGCTGAGTGAGGAAAAAACTGGTCACGAGATACtgaaattcttcttatgtgcaaCTGGTGTCATTGCTCATAGAGGGATTGCAG
S4_15394470	CaG4	15394470	T/C	TTTGTGCATAACAGTGAAGCTATTTCTTTGTTTCTGATTGGTTTTTCTTTTGGTTGTGTTGTTCAGCACTAAAGTTTCAAATGCATTAGGAGCTGGATGT	CACAAGCAGCGCGATTGTCAGTTTATGCTGCTATGACTATTGCAGTTTCTGAGGCTGTTTTGGTGAGTTCAACCATTTTCGCCTCTCGACGGGTTTTAGG
S4_15415163	CaG4	15415163	C/G	tttcaaacaataaaaataaactttaatgTTGCAACTTAGATTGTGGTtgcaaacatatttttaaaacactccATTATAGTTTAAGTAAATCCTGCCACGg	gaaaaaaaaagtataaaataataattttgtgtaTGTTTATTTTGCAGCCCAAGAGAAGTGATTTGGACATGAACCAACATGTTAATAATGTAAAGTATCT
S4_15546621	CaG4	15546621	T/C	ATGTCAATATAATTCATGTATAAACTTGGTGAGTTTCACGTTTTCCTCTTTCAATAGAAGTTGTAAGCTCCTGTTTGTATTCGGCTTAAGATCATACAAA	CGTACGATGATTTTCTATTATGGTCTGATGCAGCAGCACTTGAATCACCAATTCACTGAGAGGAAGTGAAAATGTGTTGAATAAAGATAGAAATTCAGAC
S4_15552683	CaG4	15552683	C/T	ACAAGCCTAGCTCCAGATGCAGCCAAAGATGACTAACAGCTATTTACTATAATTTCTTGAGCTGACCTCTAATATCCgttctttagttttttttttcaag	atGAACCGCtgcattttatttttgcatTCAGAATAAGGATAACTGAACCAATTATTTCAATAATGAACAAAATGGACAGCATAAATCTAAGTTCCATCAT
S4_15698305	CaG4	15698305	T/C	tttttatgattttgtaCGACCACAGCTGCGAAAGGACCACAAGTTTGCATTTGTGAATAGTCATGATGAATAATTAACATGTTTATCTACCATTTTCACT	TCCTTGTTCGTTTTCTATGGTGGAAAATCACAATTCACCCGATTTACTAGATTATGCTGCGATTGACCAATAAAAAATGGCCTTGCCTAGTTTGAGGTCG
S4_15698456	CaG4	15698456	T/C	ATTATGCTGCGATTGACCAATAAAAAATGGCCTTGCCTAGTTTGAGGTCGATTCTTCCAACAAAGCTAGAAATTTCTTACTACTTTTCCTTTATTTGCTT	TTCGATACTAAAGTAGAACCCTTATATGATCATTTCAAGCTGCAAAGTGTTTTTATAGAGATTAGGAAGTCAAGTAAAAAGTTATCACAGAAGACAAACG
S4_15736015	CaG4	15736015	C/T	TTGCTTCCACAAATTCCGAATCTGTAACCAATTTGATTCGCTCAGCTGCTGACTCAACATTTTGTGGGCCCCTTTCCATCCTTGGAGGTCTTGCAATTCT	CCCCCATTAACAGTAACTTCGTCCTCAAGGTTAAAAGCAGCTGTCCCTTTAAGAATGATCCTGGAATCAAGAATTGCTTCAGGTTGCAAGATAGGGCCTA
S4_15736562	CaG4	15736562	A/T	ATGATCATCAGAGCCACCTTTGGAGTGAATGAGAGCAGGTGGGTCGCGTCTGTAAAGAGCCTAAAGGGTGTCATTGCTGCACTGATGTGATATGGAGTAT	ATACCAAAACTCTGCCCAATGCAGAGCCTTGGCCCATTGGCTTGGGGCCTGGAAGGTCAGACACTGAAGGTACATTTCAAGGCACTTGTTGAGGGCTTCA
S4_15772235	CaG4	15772235	C/A	TAGAGACAGcacatatttgatttttataaggTTAGAAATATAATTTACCAAGTGATAAGTCCAGCTGCATTATACCAAATAAAGAGAATGAGCATAAGGG	TATGAGGATGTGGCATAACATAGTAACAAGATTATACTCAACCACTTCAAACAGAAACCAAACCGTTGAAACTCCAGCTACTACTGCTGCAGATGTTCTC
S4_15821311	CaG4	15821311	T/A	ccaaCCTTAACCATTAGAGAAAAGCTTGCAGCAGCCTCAATTGTATAAGATGGATCAAACAAGCCACTACAGGCATTATTTATTGAAAggtatataatta	atatgctTGCAGTATAGTTATAAATCTTGATTTAGGCCTAAAAAAGCAGCAGCAGACATTGTTTTATAATGACCTTGGTTGACAAGATAGAAATTAATAG
S4_15926160	CaG4	15926160	A/G	TTTCTGATAAAGTCCAATTCTCATCTTCAAACTTTCTTTCCTACCAGTATTTCGTTGTACTAAACATAGTGTTAGTTATTGGATAGACCATAAACAAAAT	ACTAAACGCAACGCTGCTATAGGGGAAATGGAGAGTGTATAGCCTAGGCTTAGCAAAAGTTGGGATGCCCACCGGATGTTATTCAATTATCACAAACATA
S4_15934607	CaG4	15934607	T/A	TTCTTTCACATACTTATGAAACTTCCACTCTCCCCTATCAACCATCCCAGACCCTAATTCTCCAAAAACCTAATTGCAAAACCAATATTTAATACGAATT	ATCGCAGCCGAAGCACGAGGATTCAAAACATGCCAAAATTGAAGAACACTACTACtgctactactactactactgtCTACTACCTTGTCGAGAGCAGAAC
S4_15934901	CaG4	15934901	G/T	AGTGCACAGAAGGCAAGTCCCAGAGATCGGAATCGACGAAAGAGTCGTATTCTTCATCGTTGAATTTGGGAGGACGTGACTGTTTAGCAAGCAGAAACTC	TTGTGGTTTGAAGGATTTTCGATGATCAAAGCGAGTCTGTGAGTTGCTGCCATTGCTGAGTTTTGTTAGGTGAGGTTCCTACAACTACTACTAATTACTA
S4_16500879	CaG4	16500879	T/A	TCGTGCAATTCTTACTTCTAGGTTTGGGAAAGAATTCGCTGCACGTGCTATTGAATTAAGGAATAACTGTAAAGTCCATCCTaaggtattttatttttta	tttttttcatatgatCAAATTAATCATACTTGTAATCTTTGGCTATGACTCATATATAGCAGCAGGGGTAATTTTCGGtaaacatatatatactttCAAT
S4_16501291	CaG4	16501291	T/A	CACAAAGCTTTCAACGAGGATGTCGAGCTTAGAAAGCAGAATGAAGGTACTCAAAGAAATTGCTTCTGAGAACAATATTACTCTGCAGCTTGAACAAGCT	TAGATGAGGTACAAtgttaattaatgaaatattattgtCTATTTCACTTGTTAAACAAAAAGCTCTTAAGAAGGTtgtttgttgtgaattatgatCAATG
S4_16501306	CaG4	16501306	T/A	GAGGATGTCGAGCTTAGAAAGCAGAATGAAGGTACTCAAAGAAATTGCTTCTGAGAACAATATTACTCTGCAGCTTGAACAAGCTTTAGATGAGGTACAA	gttaattaatgaaatattattgtCTATTTCACTTGTTAAACAAAAAGCTCTTAAGAAGGTtgtttgttgtgaattatgatCAATGCAGCAACAAGTAACA
S4_16501354	CaG4	16501354	C/T	TTCTGAGAACAATATTACTCTGCAGCTTGAACAAGCTTTAGATGAGGTACAAtgttaattaatgaaatattattgtCTATTTCACTTGTTAAACAAAAAG	TCTTAAGAAGGTtgtttgttgtgaattatgatCAATGCAGCAACAAGTAACAAATGAGGAAAGGCAAAAGCAGCACAAGTCTGAGATAAAGGAAGAAGCG
S4_16536754	CaG4	16536754	C/T	taacttCAATTTGTGACAAAAGCAAATGATTGGTTACCTCCCATCGCAGTGTTCTAATAGCAGCGGTGAATAATGAGCCATAACAAATGCTACCAAAAGA	GTTGTTAAGGCATATTGTAAAGATTTCATTAAGGAGTTGGCAGGAATTGAAGCTGCCTCTCTACCACCATGGGAAAGAACAAGAAACACCATCCCAGACA
S4_16625148	CaG4	16625148	T/G	CTTCTGGAAGGAGTAGTACACTCTTTGCAAAATATTAGGCTGCATTATTACTGAGACGCCTAGTGTGACTAAATCCAAGTGTTTAAACTGTAAGTCTAGT	TCCAAACTTCCTCAATGTAACGATTTCCATAGGCATGGAAGACTTTTAGTTTCTTCAATACTTCAATCTCTCGAGCAAATTGAAGTCCTAAGATGGCACA
S4_16625270	CaG4	16625270	T/G	GATTTCCATAGGCATGGAAGACTTTTAGTTTCTTCAATACTTCAATCTCTCGAGCAAATTGAAGTCCTAAGATGGCACACGCATTGCTTCTGCCGTTAAA	GATCAATGCTGCAAGCAATATAGATCGCCCCTTCGGCTCTCTCAAAAAAAAGCTCTGTATAGTTAAAGCTTCGACCATGTGGAAGAAAGGGAAGGGTAGA
S4_16667533	CaG4	16667533	T/A	CGGAATCACGACACATTAAAACAGCTGTGGTTGAAAAGGACTTGGATGTCCAAGAAAATATAGCAACAGGAGCCAATCCTTCTGATAATGCTGAGCACAG	TCTGCTGCAACTGTTGCCAAAGTTCTTGTTGATTTTGATGGATTAGTTGAAAAAGATCCTTCTTGTTTGGGGTCAAGACTCACTGCTGTTAACCCTAAGG
S4_16669916	CaG4	16669916	T/C	CACTTCCTTTATTCCATTAGTGCAGCAAAAACAAGCAGCAGCGGTTATAACAGGTAAATGgttgttatttaaaaaacataatttagttTTCTATTATAGA	GTTGCCCTTACTGGACATTGTAAAAAATGTTGTCAATGGTAGATTACCAAAATTACACCATATATATAAATGCGGGATTTGAGCTATGGAAATAAAAATG
S4_16789532	CaG4	16789532	A/C	CGCGAAGCGCTGCTGAGGTTTATTGATGCGCGGTTTCCTAGTCCGGCGGCGGCAGGTAGCGGTGGTGGTGTGGAAGTGGAAACGACGCCGTTGATGGTGA	GTTGACGAGACTGCAGCATAAGAGTATGATGTGGCATGTGGAGAGAGTTGTGAGGTGGGCGAAGGATCTTGAGACACGTGGAGGGAAGAAGGCCGTTGAT
S4_16839081	CaG4	16839081	T/A	TGATAAAAGAGGTGATGTAGGTTCTTGGGTTCGTGAGGCTGCATTAGATGGCCTTGAAAAATGTACATATATGCTCTGTAAGATAGACAATTCAGGTTGC	TGTCTGGAAAATCAGATGGAAATGAAATTGAACCTATAGTGCAGCCTTTGACTGACAATATGCTCACAAGCAATGCAGAGCTTTTATTATTCGATGAAAA
S4_16868143	CaG4	16868143	A/C	AGGTAGAGAAAGAGAGAACTCTCTAATTGCTCAAAGAAACTTGTTTGTGCTTGATGTCAAAACATTTTGTGATAGCCCTATTTATATTATTCTTGTAGGG	TTTACAAAATAGAGGAATCTAGATTACAAGAAAAATGTAGAGATATTAGGGCTGCTCTAATTTATATGAGtagaaaaatctaaaaatattaagGTTGCTC
S4_16926527	CaG4	16926527	T/A	GTTGACTAGTTGAAGTTACGTACCTTTTTGTTAATGATCAGTGAAAATTCCCTCCTCCACCAGCAGCACCAGCAGAAGCACCAGCACCACCtcttcctcc	cctcctccaaAAGACGATGGTGCAGCAGCATTGTTTTCCATAGAAGGCATGTTACTAAAAGCAGCAGGTGcatgttgatgatgatgatgatgatgatgat
S4_17028495	CaG4	17028495	T/A	AAACTCCAGATCCTCAACCATCTTTGGAACAGAAAACGCCAATAGAAAAGATAAGTGAGCTCTGGTATCTAGGCTCTCGAAGCAGTGGATCATTGAAGAA	CGTGGACAGGTCAAGATGGTTCTGCCACGGCAGCAGAAGCCATTGATGATGCGGTGAAAGGTAGGTATTACTGCTTGATACCATATTAGTGATCGGAGGA
S4_17028523	CaG4	17028523	C/T	ACAGAAAACGCCAATAGAAAAGATAAGTGAGCTCTGGTATCTAGGCTCTCGAAGCAGTGGATCATTGAAGAATCGTGGACAGGTCAAGATGGTTCTGCCA	GGCAGCAGAAGCCATTGATGATGCGGTGAAAGGTAGGTATTACTGCTTGATACCATATTAGTGATCGGAGGATGAAGGGTAAAGGGGAACACAGAAGCTT
S4_17264757	CaG4	17264757	A/T	GTACTTGTGATTGGTTTATGAAGGTTGCTTCAGTCTTCTCAATGATAGCATTGGTGTACATGAGAATTTTCCTTAAGGAAAGTTTACCTATGAGGCAGCC	TTATTGAAAGAGGTAGAGGAACCATGCATTCAACAATGTGAGGATGATATGCCACAAAGGACAACAGGAACATTTAAGAAACTGCCTTCAATGGGAGATG
S4_17275870	CaG4	17275870	C/T	AAAGACAAAGAATGAGGGTATTTTAGACTTTTCACTCTTTAAAATTGAGGGTATTTTAGACTTTGCGCTCTTAAATAACTGTTGCGGCCTCCTTTGTTTT	TTCCTCATCTTCTCCGAGATTGCACCACGAAGAATACCACTACAGCTGCAACCCTAAAACGCGCTGCAGCACTGCTTTGCATAGACCAGAGCCGCTGCGC
S4_17309656	CaG4	17309656	A/C	TCAAGACCAGACCACAAAACCATCACTGGCATAGAAATAGCAGCTTCAATTCTGACTTCTCCAGCTTTGTCTTGGAGACCCAAATCTAAAACTTCAAAAA	AACTTCACTGCTCAAGCTTGGACCTAACTTCGATAATACTTGAAGAGAAAGGCATTTGGTTTTCCAAGGCAGCTGATTATCAATAACAAGGAGCACATGA
S4_17472129	CaG4	17472129	T/A	ACACCGTCAATTACCAGTACCATAATTGGACAAACTACTAGTGATCAATATCCTCAGTACCTAACATAATAGCCCTTCAATGGCATACATCCAACAACAA	AGCAGCAAGCAAATGTATTATCTGGTAATCAGTTATTAAAAGCCTCGATAACTCATTGAGTACATTTTAAACTACCAGttacattgcattaaaaaaacAT
S4_17473234	CaG4	17473234	C/A	CCCTTTCCCTATCTCTATGCTCATAATCAACTCTCCTATCCCTCGTATCCCTATGCTCATAATCAACTCTCATATCACCATCATCTACACCACTCCTGTC	GATGCAACCGGAAAAGCAGCAGCCGGAGGGGGCACGCCAATTCTCTCCGACCGCGCTTTCTGAGCCAAAGCCCTCAGCTCCTGTTCCTTCCTTTCCTTCT
S4_17590003	CaG4	17590003	A/T	TGTGATGTTCTGGGGACAACACTTTGGCACGGATGATAAAGCTGCACTATGGTATAATTATACCTTGGCATTAGGAAAATCAGTGGAGAAACAAGGCTGG	TAGGTGTGTTTATACTGAAATTGCAGCAGGCTGCAATATTGTGAAGATTTCACATGTATGATATGATCATTACAACTTAGTACACACAATGGCTGCATTA
S4_17603632	CaG4	17603632	T/A	TTGACACAATAGGTTCCCACCTACATGCTCCCAATGTACCCAAAAAAAGTTATACATAACCATTTAACTTGTAGATTGCTACCCTTTGTTTATTGCCTGT	AGTTTCCAGCTGCATATGCAATGTTTGACCTTGTATTGCACCAAGCAtctcatttttgtttatttgatataaatatCAGTTTCTGATGACGATGAGATTG
S4_17603689	CaG4	17603689	T/C	AACCATTTAACTTGTAGATTGCTACCCTTTGTTTATTGCCTGTTAGTTTCCAGCTGCATATGCAATGTTTGACCTTGTATTGCACCAAGCAtctcatttt	gtttatttgatataaatatCAGTTTCTGATGACGATGAGATTGACTACTCGACTAAACCTGAGTTTTATGATCCTGAACTTGATGATAAGGATGAAAAAT
S4_17718540	CaG4	17718540	C/T	AAGAAAACCAAAAATCCAACACTGATGCGGAGAGTGAAAAAACAGAATCAGGATCAGGGAAACGGAAACTCAAGCTTCTTCACCGAGATGAAATTCACAT	TTTAACATTTCCCGTGACCATCGCAGCCGTTTCAATGCACGAATGAAAAGAGACGCCAAAAGGGTCGCCGCCGTTGTGCGCCGCATCGCCGGTGGCGTCG
S4_17718894	CaG4	17718894	G/A	CATGTACCCAATGTTACCGTCAATCCGACCCGGTTTTTAACCCGGGAGATTCTTCCTCTTATTCGGGTGTGTCTTGTGGCTCCACCGTCTGCAGCCGTGT	GAGAATGCAGGGTGTCATGAAGGGAGGTGCCATTATGAGGTTTCTTATGGGGACGGGTCCTATACTAAAGGGACACTTGCCCTTGAAACGGTTACATTCG
S4_17752013	CaG4	17752013	C/T	AATCTCTACCAATCCATGAAGATAGAGTATTTGTTGTGTCCTTCAAAATGCTTGCTTTAAAGCTGAGAAGAGAAGCTCTATCTTCTTCTGAACAAATTGG	GTCTCTAGTGATGAAGATGTTTGTGCTGCAGTTTCTGAGAAGAAGTTACTGAGCAATGAAAATATCAGAAAAAGGTTCAAAACCCATgtgaaaaatttca
S4_17760841	CaG4	17760841	A/G	TAACTTCATGGAAACCGCAGCGAAATTGTTTGGGGAAGTAAAAAATGGAAGCTGACCGGACATCCAAACAAGTAATTACACAAAATTATATGATGCAGCA	AAatgatttaggtcattttttctGAATCAATTTGGTTGCCAAAATTATACAACAGTAACGTGAGACAGGGATGTAGCTGTCATGAGAGTGAAGGGGGGCA
S4_17784792	CaG4	17784792	T/A	TGGACAAACAAAAAGGAAAATGGAGCTGCTAGCCACCAATGAGCAGTATCTCACGACTCAGTAACCATTAGAAACAACATGTCCATTTCAATAAATGTAT	CTCTATTTTGAACATTGGAATGACTCACCAGGCCATGCAGCGATTCCAATATGTTGAAGAACTGGTTGAGTTGGAATTGTCCCATCAACATCAAGGACTA
S4_17847737	CaG4	17847737	G/A	AAcaatttagtttaatttggAATTCCTAGCATTTAGGATAACAAGTTACAATATAAGCTGCAAGGCAACCAAGCAGCCTTCAGCACCATATAAATCATTC	GCAAAATAATGTGTAAAAATGGTTTCTATAGACATTGAATTCACAGATAGCAGAATGTCAAACTGCTGCAAAAGAGCatactttaaaatttaagagaaat
S4_17857753	CaG4	17857753	C/T	GCGGGGTGCTTACAGTTGCTGGGTTCCTTAATCTGGGAAAGGATGAAGTACTGCATCTTGCCGGTGAGCTTTGCGAAGAACTTCAAGCGCTTGGCAAACC	GGTGAAGCTGCCAAAATTGCCCTGGAGTACTGTGGAGATGTTAACTCTGGTGTGAATTTATTAATTTCTGCACGGGATTGGGAAGAAGCTTTGAGGGTTG
S4_17858226	CaG4	17858226	C/T	CTTGATCCCATATGACGTGCTTTTGTATAGATTCTGAATAATTTTTCTCTAACTATTATTGTTATGTAACTCATATTTATTTCTTCTATTATTATACTTA	GGTGTGTGAGGCTTCATTTATTTTCCTGATTTCATCAAAACAGGACCAGGAGGAGTTCTGCTGCTTCTACTATTTCAACTGCAACTACCAGGGCAAGAGA
S4_17970221	CaG4	17970221	C/T	atagagagagagagagagagagggaggCGTACAGTCTCCAAGAACATTTGGAGCACCAACAGCAGCCTTGACACAAACCTCGAGAGCCATTTGCGATTAA	GAATGAATGAATGATGGATcgatgaaattaaataaaaatgaagtgtTGTTTTTTATCATCTGCTGCCTTCACATCATATTTATAGGAATTAGGAATTTGC
S4_17986107	CaG4	17986107	C/A	TCTTAGATAGTTTTGGATGTGCAGTATACTGAAACCATGCTGCaagaaaaagaggaaaaatataACAACTCATTGTTATCAAATGTGGCAACTAAGTACC	AGAATTACAAAACATCAAATGCGAAATGTCCGATGAGAATGAAACTAGATATTAGTGATTAAGGTAGATATTAAAATTGAGGATGGTGTCGACTCCATAT
S4_18089193	CaG4	18089193	G/A	AATAAAAACAGAAGCCAACTAGCCACAAATTATATCATCGCCCAAAACAGGGAAAGACCATGCAGCATTTCGGCAAACAGTAGTAGTGGGAAAACATAGA	GCGTTTGTAATCTCCAGATTTTCAGATAATCTCCAGAATTAGAAAGCAAGAGATTAGATTCAATACAGCATAATTTCATAGATActcaaaaaaattatgg
S4_18089422	CaG4	18089422	T/C	TAAGTTATATCAAACTAAGATGATTGCATGGAAGGAAGGTTTCTAACCAGAGATGGTCTCTGTGGGTTCTCCTTTATTTCTTCAACAGCAAGGTGTTGCT	CAGAGTCGTCTCTTTACCTTCAGCCGATGCTGCAGATAGATTCTCAATCTCCTTTAGAACAACAAGCCATCTTCTAAGCAACTGTACTCTCTCAGGTCCC
S4_18429106	CaG4	18429106	A/C	TGCTGAGTACTAATTTATTCAGTGTTTCTTGATTTTAGGAGAGAAGATTAGTGTGCGAATTAGTTAAGTTGttgttaaaacaatttaaaaaataataata	tactcgTAGCAGTGGAACCAAATGTTGAAGgacattgttttttttcttgaaaaagcTGCTTAAAGGAAATGATTTGTAcagaaataaaatgaataacgAT
S4_18546220	CaG4	18546220	C/T	CTGGTCCTCTCATTCTTGGTTATTTTTGTGTTCAGGAAAAATGGTCAAAAAACCTTTATCTTGCCCATTTGTGCTATGGGCGCACAGTAGGCTGATTTCC	ATACCATCAGAAATTAATTGACAAAAGAATTATGGATTGTCTGCTGCGTTTATCATATAACATCTTTTTGTAGGGACTGATAATTGTGCCAGCAGAGAAC
S4_18585455	CaG4	18585455	G/A	AAGATGCAGATGCCAGCTCAGAGAAGGCTGTTGATGGAGAACAAGCGAGCGGCCGTACGCCTGGCAACGCTGATAGTGCAGCTGAAAATGGTGGTAAAAA	GAGGAGTTACCAGCACCTGAGGAGACACAAATTCATAGAGTCCAGTTATGGACAAACATAAGATCGTCTCTTCATATTATTGAGGATATGATGAGCATTC
S4_18625387	CaG4	18625387	G/A	AATGAGGAGTGGAGAACAAGAGagattttaaactttttttttcattatacaTTTTATGCTGTAATTTTAAATTGTCATATGAACTCTTAAATTTAGTTAC	actttcaattttgaatttgatttcttATTTGCAGCTTGTTTTAAATCTGTCTAGATTTCCCAAGAGCTATAGGTATATGTTAGTTTCTCATGCAGCATAT
S4_18764335	CaG4	18764335	C/T	aaatagtttaaattttcaGTTACATATTAGACCGATCCAAGTCTATAAGAGTCAACATGACCTACATCAGGAAACAGTTGCAGCCCATAGTGAATAGTAC	TTTGGGGCATCTTATAATCCTCTGGACAACAACCAAATGCGGTTCAAGAGGTGAAGCCTTAACTTGACAAACTGTTTTGAGAAAGCTGATTTCAGACCTT
S4_18764359	CaG4	18764359	G/T	TATTAGACCGATCCAAGTCTATAAGAGTCAACATGACCTACATCAGGAAACAGTTGCAGCCCATAGTGAATAGTACCTTTGGGGCATCTTATAATCCTCT	GACAACAACCAAATGCGGTTCAAGAGGTGAAGCCTTAACTTGACAAACTGTTTTGAGAAAGCTGATTTCAGACCTTGGAATTTGAGAAAGCATGTGTAAA
S4_18880757	CaG4	18880757	A/G	ttcttccCTAACCCAGAATGTAAATCTAGTTTTTCATGATTGCTGTGTTTTGCGAAATTGGATTCCATGTTGTCAATATTTTGACGCATTCACGCAGCCA	AGACACTAGTGGCCGTTCAATTTTGATTATATAGTCCAAAAGAAtgtaaactttaatttttattttagaatgccaatttaaaatctaaaatgtCCGATTT
S4_18904060	CaG4	18904060	G/A	AGTATTCCCTATTTCAGGTTTCCATGGTCTCAAGATTGAAGAACGAAAATTTTGTTGAGCTGCATGGATACTGTGTTGAAGGAAATCTTCGTGTACTTGC	TATGAGTTTGCAACTATGGGCTCTCTTCATGACATTTTGCACGGTATGTAGCTTCATATCTTTTCTTTACTTAGATTTCGTATAAGAAGTTCCATTGATG
S4_18912142	CaG4	18912142	A/G	TGCCTCTGGAGAATCCTGGATCGAAAACATCCATAGATCAAACTAGCAGCAGCTGTCCCACTCCTCCGCTGCTTTCTGCAATCTTAAGAATGGACTCTGT	GCCCGAGTATCAATGTTGCTGAAACGTATTCGCTTGCTAGAGCCTGAAAATACCATCACAAGAATTGATTGCTTGTGGCTTTTTGCTCTCTGTGCAGCAG
S4_18998727	CaG4	18998727	C/T	CATATCTGAAGACAAAATGAGTATAAGTAACTTCTTTTGACATTACAGAATTGGCAGCAGGAGCATTTTTAGGTGCTGAAAAAAATAAGATAGCATATAT	TGATGAGTACAAACGGTGCAAAAAAGAAATCAGAAGCAAACATAATTACACAATAGTGAGCAGCAAGTCTTACAAACATAGTGTAAACGCTTATCATCCA
S4_19057742	CaG4	19057742	A/G	AAAGCAATAGCTCCCCCACGCCCGTCTCGGAGAAAACCTTGTGTGTAACTCAGAATAATGCAATTTCAAATTCATATGGTGTAAGTATATGGGCTGCTAC	ATGTTTAAAACTCATGTGACTTTTATAATCGAATTAATTTGGAATTTGTGTTTTCACCTCCACCCTAAATCTCTATACATGTTTCAGAATGTATTCAAAA
S4_19169954	CaG4	19169954	G/C	TGAATGATTTTATCATTACCTACCTGACTATATTCGACGGTTCGACCAGCAGAGAAAGCAGGAACCTCAACTCCAGAGAAACTATTATCAAAAGCGCTTT	AACAGAAAAATTGCCATCAAAGTCAACTGAAGAGGACAGCGTCAGGTTAACACCAGCTGCGGATGCTTCCAACCTGAAAAGTTAGAAAGCATGAAAGGAG
S4_19189580	CaG4	19189580	T/G	gattttgattcaaaagaaacaaattaggAGAAACAACTAACCAGTTATTAGGAGATGGGAACCGCAGTGCTTGCAGTAATAAACGAAGAGATCGGAGTGT	GGCCCTCCGGAGCTGCATCCTCGCTAGAGTATGTATGCGTCGTCCTCTTCGGCATTCTCCAATTACTCTTATTCAgttattctctctctctctcaccaCC
S4_19206581	CaG4	19206581	C/T	TGAGCTATTAACTAATTATAAAGACAATGCCAGAGAAGTGAAAATCACAAGTTTGATAGCATGCTGCACTGCAGTGTTAAGGAAAATAAAAGGTATGCAA	GGCAAAAAGAAAAGACCACATTtgagatatttaaaatataaactgaGTTTTTTGGTTGAAGGATGAAAGGGTATAATGATGGTTGTAATGGGAAAAATTA
S4_19579390	CaG4	19579390	G/T	CCCTTTTTACCATCCACTCAATAGTCAACATTATAGCAGTAAGTTCAACATGAAGAGCAGACTAGATTCCTAAGTTTGCTGCAAATCCACCAAAAAACAA	CTATAATGATCTCTAAAAAGTACCCACAAATAAAACTACCAAGAAAAACTCATAGAAGCACCATAAATATTGCATTATACACATGACAACGAAAGAAATT
S4_19649499	CaG4	19649499	A/G	GTACCTACACTATTTCATTTCACGCTGCACCTTTATAACAATTCATTTGAAACATGCATAAAAATTTGGCATTTCTTTTTGTCTTTCTTCCACCTCATGC	AAGAATAGTAAAAGACATGGGTTCACCCTACTTTTATCTCTCTCTGCAGCTTTTTCTCAAACAAAATAAGAGATGTTTGACATCTCTCTTCAACTTTCCT
S4_19668499	CaG4	19668499	T/C	TGAAACCTGATGAAGGGCTTTTGGATACTCTTGCCGATATATGTGTGAGGGCTGCTTTCTTTAGAAAGGCATTGGAGATTGCGGCTTGCATGGAAGAAAA	GGTATACCTCCTAATAAGACCAAGTATACTAGAATATATGTGGAAATGCATTCAAGAATGTTTACTAGTAAACATGCTTCAAAGGCTAGGCAAGATAGAA
S4_19712406	CaG4	19712406	C/T	TTTTTCCAGAAGAAAGCATAGCTGCGGCCGCTTCCGCTGCTTTCCTCCATTGATCTGACTGCACTTTCAACCTCCTTAATTCAGCCTCTAACTCCGAGTT	GCGGCGTGCGCAGCGTCTAACTCCTCAGTCACCCTTGCTATCTTTCTGTTACTTTTATCAGCTTCTTCTGTTATGCAGAAAAGTTTCGTCTCCACGGCCC
S4_19844376	CaG4	19844376	A/G	TCACTTAATATAAAGGTTTGCTCAAGTTTCGCAATACAACACTGTTAACTGTTATAGCGCTGCTAAAGCCactatttttcaatattttgtattattaaaT	GCGTATTATAGAACAATAGAGATTTGTTCCAATTCCATTATGCTGTAGCACTACTATAGCCAAAATTTAACTACACTGCTGCCAATTGCAATTTAACTAC
S4_19869722	CaG4	19869722	T/G	CTGCCAAGACTAGCACCGCAACTCCATAATCTATTGGGAATATTAAACATGGTGGCAAAGCTGCCATTGCTAAAACTACCGGACTCACCTCGTGGTGCGG	GCACTTGAGAGCTTTTGTTACCCAGATGGAAGGGAGGAGAGCTGCCGCACCAACCTCTCGTGTTGTTTGCATATATGAAAAGAAACTGTTGACTAGGCCG
S4_19898814	CaG4	19898814	T/C	GTTGGTAAAGTCTTAAAAGAGTGACAGGTAAGTTTTGAACTTCTTGTTTGCAAACATCACATGTCCTATTACCTTTAATTCCAAACCATTTAACTGCACA	TCTCTATGTGCTAATGAAAGCTCACCTTTGCAGCTACACTCCAATTTAAAAGTATCACCACCTTCTCCCAATTCAACCATACAAATTCTACATACAGCTT
S4_20398548	CaG4	20398548	T/G	GTGAATTCATCATTTTAGTAAGGTTGCTAGGTTCCTTTTGCCCTTTTGTGGCTGCAGATGACTGCGCTGGAGGTACTGGTGGCGGTTGCAAAAGCGAATT	CCCGTATCAGGGTTAGCTTGACTGAAAACCTTTGTTTGCTCCCCTTGCTTAACTGATTTTCTGCGAGAAAAAGTGCGGGATAGCTGATCTTGCATTCCCA
S4_20436136	CaG4	20436136	G/A	TAGCCGCAGCAAACATTCCCTGACCGCCTGGACCAACCGACGAAACAGGCTGGACATGGCAAGAAACGGAGGGAACCGACGAGGATGAGACGGGTGACAC	GTGGAGACTGGAGCGGCGGGGACAGTTCCAGTCCCGGTGGCAGCGATAATAGACGGCTCAGCATGTCTAAGAAGCCACTCGATAGTCTCGCCGTCGGAAC
S4_20445109	CaG4	20445109	C/T	TTTTAGACATCCCATTGGCCCATTATTGCGAAAAGAGTGTTTTGTTTAAAGGGTTTAATCTTTGTCTTCACTCTTCTTCTCAGTGTTGTCAATTACAATT	CCTTCTATATCTTTTACATTTTCGTTTTCTGGTGCTGCTGCAGGAGGGAAGCACAGGTCTTTTGAAGAGTGTTAAAAAGTTTAAACCCCAAGCCGGGTCC
S4_20445110	CaG4	20445110	C/T	TTTAGACATCCCATTGGCCCATTATTGCGAAAAGAGTGTTTTGTTTAAAGGGTTTAATCTTTGTCTTCACTCTTCTTCTCAGTGTTGTCAATTACAATTC	CTTCTATATCTTTTACATTTTCGTTTTCTGGTGCTGCTGCAGGAGGGAAGCACAGGTCTTTTGAAGAGTGTTAAAAAGTTTAAACCCCAAGCCGGGTCCC
S4_20449470	CaG4	20449470	T/C	CTTCAATCTCATGTTCCCAAGGGTGAATCTTCAACTTACGGAACCTCCAATATGCTTTACTCATCTTACTTTGGTTTCAAAATGTAAGAATGACTAGGAT	TTCATCAAATATTGATGCAAAAAAACATGTCATCGTATGCAGCTGAATGACATGCATAGCAACTTTGTCAAATCCAACATCATATACTTATTTTGCTTTC
S4_20599071	CaG4	20599071	A/C	ctcacaaaatcacaacgttgtgattttgtgagggcttaggcagccacaaaatccacctaaatttttaagatttttgtgagagctttttcagccacaaaat	taaattttgtgagggtaaaggccgccacaaattccTGAAGGGACGTtacactttgtggctgcaaaggccgccacaaaagcccGAACCTTTgcattttgtg
S4_20696913	CaG4	20696913	A/G	AAGAGAAGTCAACATGCTTGAGTTCTACTTCACCATGAAGACGGTCAGGGACAGGAGCAGCAGCGTCTGGATCATCTGGTTCAATTTCAGTTCTACGGTC	AGGAGATCAAAAACCGACTTCATGGCTCGACCTCCCTTGATGAATTCAGGGGCCAAAGTTAAAGTCTCGGCAGCACCATTAGCAGAGACCATGAGGACCA
S4_20696979	CaG4	20696979	C/T	CTGGATCATCTGGTTCAATTTCAGTTCTACGGTCAAGGAGATCAAAAACCGACTTCATGGCTCGACCTCCCTTGATGAATTCAGGGGCCAAAGTTAAAGT	TCGGCAGCACCATTAGCAGAGACCATGAGGACCATAAAAACTCGGATTGTCTTGGAGAAATCAGAGATGCCGTGCTTCACAAGCCAAGAAgcataccaaa
S4_20697338	CaG4	20697338	T/A	ACATTAGCTATAGCCTCCCCGGCTAGTTGTGTCGCTTTTGCATGAGCAGCTTCCAGGTCACCAGAGAAACCAGACATGAACATTTtctattcaaatttta	ttaaaacaaagaataaataagcactaaaacaaacaaaaaatgaaacgGAACTATTAAGCctgaacaaaaaaaatgttaaaaagcAAACCTGCAAAACAGT
S4_21096178	CaG4	21096178	G/A	tttaagGGTTAAGGACGTAGTATTGGTAAATGGGGTGTCCTGCTGCACTTGGGAGAAATGGAAAATTATGAGTGATGAGACAAACCGGATAATTAAGAAT	GGAGCCAGCTATCATCAAGTCCTTCTGAAACCGTCAATCATATTCGACCAACTCTATTGATTATCCTGGAGGATTTAATTATGTCTCTTAAAAGCATGGC
S4_21099312	CaG4	21099312	A/G	TGATGTAAACAATCCTTCGATAGAAGAAATTTGGTTTAAGCTGCAACTTACTGTACTTCTTTTTCTTGGCATATTGATTCAGTTTGACCCTTTTAACAGT	CATTTAAGATATTATAATTTAAGTACATTATGCAAAAGATGAAATCGATAGGAGTTGATTGAGTTGCAATAATAGTCTCAATTAGAATTGCATTAGCTGA
S4_21100720	CaG4	21100720	G/A	TGAGGAAAGTGAATCACTTGTCATGTGTTTGTATTGAACAATTTGTTCTTTCCTACGGCTTTGTTTGAATATCTAAATAAGTGAGAAATAGAATGGTACA	AATAAAATGACAGTAAGTTGCAGCCTATGTGCCAAACAGACAAACTATTTCTTATGTGCCTGTTGTTTTATCTCTACCCACGATTATTTCATGGCATAGA
S4_21231899	CaG4	21231899	G/A	acgatgggcgaatcgttgctgctgcccatgttcctttttatttggatgtcaagacacgccccgtatttaccaaggcgtggctgacttttattaccCTCGG	CCTTTGTGATTTGGCAGctctattaacctccaatttttgaggtttgctgcctttttttggctgtaggggtggtctttattaccctccagcctttgtagtt
S4_21385308	CaG4	21385308	T/A	TGCTTCTTTTATTGTGTATTGTCCAGGTTAAGCTCAATTTCTTTGACATGAGTAGTTCATCCACAGCTGCCCTGGTTCATTGCTCGAACCCTGTATGTCC	TCTAGGATTCAAGGTGCGGATGTTCAATGCTTTCCTCATGCTAACCAGTGCAGCTACAGCAACAAGTTCCAGGATGGGAGTGGTACCTCGGGTGATTATG
S4_21835474	CaG4	21835474	A/T	AGAAGACAACAAAGTAAAAGTGAATATGTGAGCACATTTACAAAAATGGTTGAAAATGAATTCCAAAGGGAATTGAAaaccaatataaaaaaaaaaaaaa	atgaaaagtccTTAAGCTTAAAAAGAGGGAGTACTGTGATCAGAGCAGTACAGAAAAGCTGCAATGCTAGCACTGTTTTAAtcacaaaaaacaaataaag
S4_22100899	CaG4	22100899	A/G	CGTCAGTTGATACCCTAAAGTCTGTACATCCCCGCATCGATTCTTCACTTGAAGTAGTTTTGGTGGATAGACGCGGTGACCCCACCTTGAGAGAATTGCA	AACATAGTTCATAACATTTCTTGTAGCAGCATAACAACAACAGAGGTTGTGGATCAGCTTTCAAAGCTGGTTTGCAACTGTATGGGGTGAGCCTCCTTGG
S4_22237989	CaG4	22237989	A/T	GTTCTGAGTCCTGACAAGTAAAAAAGTGATTCTTAGCTGCTTTCATCGCGGCAAACTGAATAGACCTAATAGAAGAAGTTCGCGAATTAAGACGTGGCAA	GAGGTAGCTGCATGAGGGAAATTTAAGGAAGCGGATTCACCTTTGAAAGCCAAAGCGGCAACATCATAAGCTATAGCTGCCATGTCGGGGTGAGAAAATG
S4_22266694	CaG4	22266694	A/C	AAGTTGCAGCtaaaaaactggatcggggaaaatcagtcgttgctgctcctaaaataagtcagccatgccttgctaaatacgaggcgtgtcttgacatcca	gtaaaaaggaatatgggcagcaacgacgattcacgcatcataaccatgaataaagctatatttggagatgagtatgaagaatttcttgaaaaggagcaca
S4_22865389	CaG4	22865389	C/T	cgataaataattttataaccaAGACAAACAGTAAAGAAGGATTTATAAATTGCAATGGTGGTTACAGCTATGCTGCAATCGTTGATATTGCAGGAAAATG	GAACATATGTGTGACTAATACGGGCGTAATTGCAGTTGCAGAGGCCAAAAATCTTTTACGCTGCATACACAATTTGAGTTGTGGACTAAAATTTAAAACC
S4_22971746	CaG4	22971746	A/G	CAGCATTGCATATAGGtggtgaaaataattttaccagAGAGACCGTTGCTCAGCCTCTCCCAGATGCAGCATTTGGTATAGATGGTGAAAATAGCTTTAC	CGATATTCTGTTACTCAGCATCTTCCTAATGCAGCATTGAATCTAGGTGGTGAAAATAGTTTTACCACAGATGCTATTGCTCAGCCTCTCCCAAATGCAG
S4_23340570	CaG4	23340570	A/G	TTAGAGAAGCTGAGTCCCCGTGGTAATATTCTAGCGGGACATGGAACATTTCCTTGTTGGAAACTATTCATTATTTTGTAGCATATCACTTATTCAAAAT	AACCTTAAAATGTTGATCCGTGATGTTTCTTGTTTGGCAGCTAAGCAATGAAGTATCCTCTATTTGCCTTACACTTATTGAAACAGCCAAGTCATGTTTG
S4_24013381	CaG4	24013381	C/T	AATGGTCATGTAACCTCCCAACTGTCGAGTGTCGTGGACAGCCTCATCTCCCATGTTGTCATAAAGGAAAACCAATGCCGCGGCAGCCCACGAATAGTGT	GACAACGATCTAAATCAACAAATAAACTAATGTATTTCGCCTCCACACGCGTATGCGTTTTATCGGCGAAAATTGTGCTGCCAACTAAATGCAATAGATA
S4_24050459	CaG4	24050459	G/A	GTTTAATAATCATTTCCACACCAAAACAGcaacaaaaaagaagaaagaaaatagGTAAAAGTCAGCTGCAAACATCTATAGTGAATAGATGCATCCCCTG	TGATGGAATCAAGTCATCAACCATATGGCATAAGAAACAGTAGGAGTATCTGTCTGATGGCAGCTATGGTTTGGGAAATAATCAGTGACACAATTATGTA
S4_24857501	CaG4	24857501	A/G	GCCAAAATTCTGCCATATAAATGCAAAAGTGCAACCTATGGCAGTTGGCATTTCACAAATTGCTTATTGTGGTTAACACAAATCTGCCATGCGATTCATC	TCATGGCTGCTACTCCCTCCAGTCTTgaatataaacaacaaaaatcatatttggtagtctcaaatataagcaaaatttGAATAATTCTACCATATTCAAT
S4_24861477	CaG4	24861477	T/G	CATAATAAGCATGATTGTTGCTTATGCAGGCGCAGCAGCTGCTGAGTTTTCTTCTAGGGCGGTACCAGCAGTTTTGCAAACTTTAGGGTTTACTGGCAGG	ATATGCCCCCTTCCTCATCCCCACTATTTCTTTCCCCAATTTCCCTCCTATCAGGgaagttaattatttaatatttattaagtgCAGTCCTGCTAATGCA
S4_25184878	CaG4	25184878	T/C	CTTAACGCTGCAATTGAAGAAATTATTCTGCATTACAACATAACCAGTCACAATGGAGAAAGTAACAGGAAACTAGCAAAGAATATATCTTTACAGTAGT	GTACCTTGCACCTGGCAACCGACGCCACAGAAAAGAAGACGCTTGACACCTGCAGCCTGTCAATAATGAAAACTCAAACAGCCATAGTATGAATATAAAA
S4_26221327	CaG4	26221327	G/T	CAGCTGTGTTCCCTCTGTTGTCCCAGTTTCTGGTTTGTTTCACCTCTGTGGGACTGCCATTAATTACCCAACATGTGTCCTTGGTGTGACCTGGTTTTCT	CAGTGGTCACACCAGGCCCGAGTTTTCTTCTGGAATGGGCGAGACTGATTTCCCTTTGCTGCCATTGCTGAGCCTTTGATGGATGGGGCTGCGATGGATT
S4_26324323	CaG4	26324323	A/G	TGTTAATAGGTACTTCCATGAAGGAATTGACATATATTTTGACAATGTTGGGGGAGATATGCTTGAAGCAGCACTTGTTAACATGAGAAGGCGGGGTCGA	TTGTGGCGGCTGGAATGATCTCACAGTATGAACTTGATGAACCTCAGGGCATAAAAAACTTGGTCAACATCATATATAAGCAGATTAAAGTAGATGCCTT
S4_26470555	CaG4	26470555	A/G	CTTGAACTTTATGGTTTCTATTTCGCCTTTCTCGTTGATGATTCAATTAGCTCAGTGATGTGAACATATGATGAAGCTTACTTATTAACCTGCTATAGGT	GGCTGTGATGAGCATAAGAGTTTGTGCAGAAAATATGGAGTCTCATGGTACCCAACAATTCAGTGGTTTCCAAAAGGATCTCTAGaacccaaaaagaaag
S4_26529476	CaG4	26529476	A/C	TCACACAGTACACACACGCAGCATCATCGTATTATCAtagcagcaatttccatccgcAGAGAGAgatttaaacaaaaacaaatctctctctctctcagaT	TCTCTCCCACCAATTTCATTTCGGATCTGAATTGACGGCGTTAGGGTTTTGAAgggtttttttcattttcttcaatggCTACACCCTTTCCCATTCCTCT
S4_26532763	CaG4	26532763	T/G	GGCAAATGTTCGAGAAGCTTTTCAGCCACAATTTCAAGTGTGAGGAACAAGGAGACAGTTTGAATCAAGAGAACATTGCTGCATCGAGTATGGCTTAATG	GGGAAAGCTCcgcaaaaagaaaaatagacaaTACACAAGacaagaaaagagaaagcaacAATGCCATTGATGAACCTTGAGATGTGGCAACTCATTGCTG
S4_26536919	CaG4	26536919	C/G	AATTTTTGACACACCACTAATTAACAgcctttattttttcttctcagTTCCTTATTCACGAGTAAAAAAGTACTGCTGTCTGTTGGTGCCCCTATTCTCA	TATCAACATTCTAGTTTTTCAGCTGCACTATAATCTAACATTTTTCGGTAGTTCCATCCTTGTTTACACTATTACAACTATGCCAACATCATTTGCACCT
S4_26989090	CaG4	26989090	G/T	TACTTGGTGGGACAATTCCTGGttgttgtatttttgttttgctGCCAGCATATCAAGTTCATTCAGTTTGTTTGATTTGGATTTACGCTGCTAATGATTT	GTTCCTTACTGTGATACAGGGTGTTCTTGGAATTAAGGTGAAGATCATGCTTGATTGGGATCCTAAAGGTAAACAAGGTCCTAAAACTCCCCTTCCTGAT
S4_27388419	CaG4	27388419	A/G	GGTAACGTTACGGTATATGAACGAAATAGATGGACGCGACGATGAAACAAAATACGCAACATGTTAAAGAATTTGCTTGTGTATTGTCGGATCTGCTGCG	CACACAGACCACTGACGGTTGGCGATGCGTGATGCAGCCCGACGAGGGAGGATAAATTTCATCTGACAGACGATGACTATCAATTCTTAttctaagaaga
S4_27626559	CaG4	27626559	G/A	AGCATGTCAACATGTTTCTGAAGTGGCAGCATACCGTCTCATATTCTTGGATTCAAACTCAGTTTTCTATGGCAGCCTCTACGTGGAAGATGTTTCCAAT	CACGAATTAGACCAGCATTGAGAATCCTAAAACAAAATCTCACACTCATGACGACACTATTAGTTGATAGAGCTCAACCCTTAGCTATGAAGGAAGTAAT
S4_27970914	CaG4	27970914	A/G	TTCGAGTTAGCAATTTCAATGGTGACACGCCTCGTGAGGCGTGTTACGCAATACTTGTTTTGGTAATGCATAGTGGAGATGTGAGAATTTGGAGTAATCA	GAGTTGGAGATAGTTGAGGTGGTTGCTGATCAGGTAGCTGTTGCTCTTTCTCATGCTGCGGTTCTCGAGGAATCGCAGCTTATGAGAGAGAAATTAGAAG
S4_28423140	CaG4	28423140	A/G	GGAAAGCTAAATTCTGTAAAGGCCACCAAATATAGGTTTCCCCATGTGGTGTGCTTGTATTCAACTTATGATTGTGTCCTTTCTGGGGTCCAGTTCTATA	TATATATTTCTAATGTAAAGGCAAGTTGATATTGATTAATGAAAAGTACCCTGCTGCCCATAacagaaagagaagaagaaattaATCTTTTTAGTCATTT
S4_28722162	CaG4	28722162	G/A	ctaataggaatgatcaaatggcggaggctatgaataacatggctgctccTGTCGCcgcacagaccgctgccaagactcaacgcgatcttgaaaagagggg	agagagatccgtgctgcagagtcaagagggttagagGACTTCCGTcattacaatcctcctaagtttaaaggggatgagaattcagagaaggcggatcaat
S4_29473743	CaG4	29473743	C/T	TAGCTTTTAATTTGTACATTAATCTCATGAATATGGCTGCAACACTCTgttctctatcttttttttcttctaaaaggTGGTATGAAACTAAAAAGAACCC	AAAGGTTGTATGAAACTAAAAAGAACCCAAAAGAAAGGCAACAAGGGAAACAAAAGGTAAGTAACACCAACAAAGATCAATAAAACTGTGATTTGCTGAG
S4_29923380	CaG4	29923380	G/A	tatatatatataaccgtTTACACAAAATGCACCCTATatatggataaaaaaaaaagaagaaaatttaaGTTACCAACGACACAGAAGATTCAGCTGCAAG	GCAACAATATCAGCACAGGATACCACGCCTGAACATGAACTTTCAAGAGAGCTTTTGATGTTGTCAATTACATCTAATCCTCTAATGGAATTGGAGTTGG
S4_29958122	CaG4	29958122	T/G	ATTCGACCCGTTTTGCCACCCCTAATTTTAGTGCAGCATAGCCATAACCAGATAGGTGAAGAAAGTGAACTAGGAGCACACATAGTGATCGGAAgtaaaa	aaagaacaaaatttGGCTGCTTTAGAATTGGAGTAAATTGTCCCAAGTTTTGGAGAAACAATTTATTCACTTTACGGGTTTTTGTTCTTCCTATAATTTG
S4_30258044	CaG4	30258044	A/T	GTTTGATAATTGTCTGGGCACGTGGCAGTTATTATTTCGCTGATTAACTCGATACCCTTTAGTAACTCGCCACGTGTGCTGCGTTTGACACTTGTAAAAA	TATAGACGTTCGTCAAAATCTATATAAACGGAAGGAACCATTTTCTCTCTAAACGTTGAAATTGAAACCATCTCATCCCATTGAGAAAAAGAATTAAGTC
S4_30258056	CaG4	30258056	A/G	TCTGGGCACGTGGCAGTTATTATTTCGCTGATTAACTCGATACCCTTTAGTAACTCGCCACGTGTGCTGCGTTTGACACTTGTAAAAATTATAGACGTTC	TCAAAATCTATATAAACGGAAGGAACCATTTTCTCTCTAAACGTTGAAATTGAAACCATCTCATCCCATTGAGAAAAAGAATTAAGTCATAAATTTTGTG
S4_30258596	CaG4	30258596	G/C	GAGAAGAAAGAGGAGAGGATCAACCATGCAGAGATGGGGAAACAGGAGGCACGTGAGCATAATGCTGCGACCAAAATGTCTGCAAATGCTGGTCACGTGA	GGGGGGCCAACAATACACCGCAAGTGGGCCCGCCACTGAGACTGCCGCTGCTGGATACTCCACAAGTGGTACGTATGGATCCGGACAACAATTGGCCACT
S4_31262596	CaG4	31262596	T/A	AACCCGAGATCATGGACAATGTAGGATCCAAATACAACTTCAATGGATTCTAACAATGTAAAAATAATCCTTTCAAATCTTTTGCAGCAATGGATGGAAA	TTTGTTTAGAGCAACACAACTAGTTTGTTACACTGCAATTAATTTCCCTAGGCATGTGAAACTTTCTCATTCATTTTCCAAGTGCTCAAGCAGCATAAGC
S4_31263205	CaG4	31263205	A/T	GCCTCTTTAAGCATGCCGCAACGACCAAAAAGATCGACGATGCAAGTATGGTGATCCAAACCCGGTTCAATACCATAACTCGATTTCatagaataataaa	tttgcaGCCTTCACTAACAAGACCTGAGTGACTGCAAGCAGACAGTAAGCTCAAGAAGGTGATATGGTTTGGCCACACTCTTTGCTCAATcattaaatta
S4_31875713	CaG4	31875713	A/G	TGTATACGTTTATTGTCACACACACTAATGGAGCTTCTAATCATATCTGATGCTGCATGAGTGGTTTTGATCTACATATTTAAATCGTGGAATGCGTCAC	CTAACCCGATTCATAAATATCTTATGCTGATGTATTTTCTATGCATACATTATGTGTCAGTAACCGTGCTGCAGCATTGCTGCAATTGGATAAGCTTAAC
S4_31918318	CaG4	31918318	A/G	TACCAGGTTCTGCAGGCAGATTCACAGGTAAAGTTTTCGTTTGCTGCGGATTTACATGTGACTATATATCCGCAACAAACTTTGCAATTTTCTTAAAGAT	TATCTGTGGTATATTCCACATGAAACTTCCGCAGCAAATTCCGAAGGTAATTCCCTGCGGATTTTCTTACGAACTTTTGTACAAATtaagtagttttttt
S4_31987297	CaG4	31987297	G/T	CAGTCTACCCCATTATTTTACCTCATTACCATTTGCATCTACGAAAACCCCAGCACACCATTACCTGAATTGCAATCTATGTTTTAAACAAAGGTCAAAT	TTGGGAGCAGCATCAAGAATTTCATGTCTCTGCAATCGGAACGCAACTGCGAACGAAGTCGCAGTTGACAGCAACTTTTCACAATATCAAAGACCATAAT
S4_32042527	CaG4	32042527	C/T	CGGTTTCGGTGGCCGGAGTTGCGGCTGCTGTTGCAGCTATAGCTGCGGCAACCGCCGCATCGTCGGGTGCTCGGAAAGACGAGCAGATGGCGAAGACAGA	ATGGCGGTGGCCTCGGCGGCGACGTTGGTAGCGGCTCAGTGTGTTGAGGCTGCCGAGGCTATGGGTGCTGAGCGTGATCACCTTGCTTCGGTGGTTAGCT
S4_32068961	CaG4	32068961	A/G	AAACCGCAGGATCTTCCTGAAATAACAACTGAGATCATTGAAGCCTTGCTTGAGGCAGCAAGATATGATGACAAGGATGATATTGTGAACTTAGCATCCA	TGGTGTCCCTCTTGATTCAAAAGACACTCAAGGAAGAACAGCTCTTCACATGGCTGCAGCAAATGGGCATACTGATATTGTGGAGTATTTAATCAGTAGA
S4_32184628	CaG4	32184628	A/G	AAATTTTCAGGATAATGATGAAGGAATATGCAATAATTCCAGGTGAAGTTCATTATAATTGTATAGTAGATTTATTAAGCAGAGCCGGTCGACTTACGGA	GCATACAATGTTGTCAAAAGCATGCCGTCAACGCATAGTTCTGCTGCATTGTCTGCTTTGCTTTCTGCTTGCCGACTATACGGGGATACAGAGATTGGGG
S4_32521346	CaG4	32521346	T/C	TTCCAAAGTAAAACAGAGCTGAAAAACATTATGCAGAAATTCTAGACTtacagcagcagcagcagcaacaaGTAGCTTATATACTCTAAGCTGTTTTTCA	ATTGATGCAATCTTTTACTAGTtcgttaaaaatataaatgaaacaaTTGATTCATAACCTATGAAAAAACCCTTATATTATTAGATGAGCACAGGGCAGC
S4_32636459	CaG4	32636459	A/G	TAAATTATTCAGCAATAGTCACTTTCACATAATGTGTGGCTGAAGATAAGTTGCATTGTCTCTTTGCTGCGTGCTGTCACCAAGCATAAAAGTTTGTCAC	CTTTGATTTTTGTCTGATTGATCAGAAAATTTGGAGTCTTCAATCAAGGTCTGTAAAATAATTGAAACCTCTGAGAGCCTTCCCTGATGCAGGTATTTGT
S4_32640911	CaG4	32640911	A/G	GCAATGACTTCTAGATTAACTTACAATTCAAATTCTGAGAGCATTTGAAACCGACTAACTAATACCAGATGCTAATGAGCTAAAATAGAATCATGCTTAC	GGTGCAGTTGCAATTACTGAAATTGTAACTAAATGCAGCCACAATTGCTGTAAAGATGGTGTGAAAACCTATGCAAAAGGAGAATATCCTTAATTAGCAA
S4_33874327	CaG4	33874327	T/C	aacaattctactttatttatataaaaataaaaactacttcATATATATAAAGGTAAAAACTTCAAAATTGGAATGCATTTGCTGCGGAATTTGCTTCGAA	ATTTCCTGCGGATTTTACCGCAGGTAAATCCTTTGTAAAAATATGAAGTTTGCTGCGGACAGAAAAGCACATGTAAATCCGtagcaaaataaaaacttaC
S4_34784285	CaG4	34784285	A/G	CTTAATGTATGTTCATTTTTTAAACCTTATTTTAGAGTCCAAAGAAGGTCAACTTGGTTGCTGCTTTGGTTCGTGGTATGCTTGTTAAAGATGCATTGAT	CAGTTACAAGTGACAGTAAAACGGGCTGCAAAAACTGTATATCAGGTAGTAACACTTGGTTTTATTCTGTCACCTAATTTGCCAAGACTGTAAAAGCTAT
S4_34969829	CaG4	34969829	A/G	tgttggttttgaggaaacaatgcctccaagAAGGAACGACGCTGCAAAAGTCAACGtcaataggaatgatcaaatggttgaagcaATGAATAACGCTTCT	TTGATGCACAAATAGCTCCGAGGACTCTGcgagatctggagaagaggggaagagagatccatGATGTTGTGTCAAGGGGATTGGAATATTCTTGTCTTtg
S4_35141353	CaG4	35141353	C/G	GTTTGACTTTGCAAACAACTATCAAGGCATATACCATAATAGTATCCCACCGGCAGCGAAAATATATTCCAGCAGTGGATATAAGGTGATCTACTTAATT	TATTTCAATTTACTAAACAAAAAAAGTGGAAAATAGAAAACATTTTGTGCAAGAATATTGAAATTATTTGTACAATTACAGGACGAGTTACTATGGGCAG
S4_35141359	CaG4	35141359	C/G	CTTTGCAAACAACTATCAAGGCATATACCATAATAGTATCCCACCGGCAGCGAAAATATATTCCAGCAGTGGATATAAGGTGATCTACTTAATTCTATTT	AATTTACTAAACAAAAAAAGTGGAAAATAGAAAACATTTTGTGCAAGAATATTGAAATTATTTGTACAATTACAGGACGAGTTACTATGGGCAGCAGCAT
S4_35230144	CaG4	35230144	A/G	GATAGATGCATAGTCTTGAACTTGTTATTATCTCTAAAACTTTGttatttaaaagtaataaaGTGTTCAATATCTCAGTGTGTCTCTTTCTCCATTCCAC	GCTGCCTCCTTCTTCCAACATTGAACCTAGTAACCCTAATCCTTTTTCTAGAGCTGTGCATAATTTGGATACTCATGACACCAAACCATATCCAAATTGA
S4_35309639	CaG4	35309639	G/A	TTTGGAGCAAGTGGTGACTATTGTATTGAATTCATCTCCTGATCAGCATCCTCATGTAAGGTTGGCAGCTACTAATGCAATTGGTAGGCAATTGTCTACT	ATTTGGGTCCATATTTGCAAGTTCAATATCATCAGGGGGTGTTTCCAGCCCTAGCTGCTGCGATGGATGATTTTCAGAATCCTCGTGTAGAGACTCATGC
S4_35309687	CaG4	35309687	G/T	TCCTCATGTAAGGTTGGCAGCTACTAATGCAATTGGTAGGCAATTGTCTACTGATTTGGGTCCATATTTGCAAGTTCAATATCATCAGGGGGTGTTTCCA	CCCTAGCTGCTGCGATGGATGATTTTCAGAATCCTCGTGTAGAGACTCATGCTGCTTCAGCTCTGCTCAACTTCAGCGATAATTGCACACATGATATTTT
S4_35346465	CaG4	35346465	G/T	TGTTTGAGCAAATGGTCTTTACGACCTTGTCCTTGGAACCAAAGTTCAACGGCTGCTGCCCATCCTGCGTAATTGGCTGCACCTACCAATTTTTCGCACG	AATCAAAGGAAGCGTAGTGAAACTGAACACGGAAGAGGAGGCAGCAGCAGATCCGGTGTTGGACATGACGATCAACGTTAGgtgaaagagaagaaaagat
S4_35455095	CaG4	35455095	A/C	GAAACTTCTTCGAGAAATGATTGTGAGAGGTCTTCTTTAAGACCGAAAGTAGGtaagatatttttctttttaaacattattattttgaatcaatgtttca	cattattttatcatttcaatCAATTCTTTTTGATTCATTGCTGCCATTCCTGATATACTGTTTTGGAATCTTTACAAATACAAAGGTAGAATACATGTGA
S4_35455132	CaG4	35455132	A/T	TAAGACCGAAAGTAGGtaagatatttttctttttaaacattattattttgaatcaatgtttcaacattattttatcatttcaatCAATTCTTTTTGATTC	TTGCTGCCATTCCTGATATACTGTTTTGGAATCTTTACAAATACAAAGGTAGAATACATGTGAAATCTGATGGGGATCATGGATACAAGTTTGCTTGTTT
S4_35634712	CaG4	35634712	A/G	GAAAATTGTTATTGGGGGTGATTCAAGATCTTCAGAAGCATTCTCCTATGAAACAATATTcatcaaaaatacaaattgcTGCTTCTGTGGAAGAAGTTAA	AAAGATTTAAAATTGCATCCTTGGTGTGTCTGCATTGGGGGTTATTACAAGGAGGGCATGTCCTTGATCCAAAAAGATCTCTGCCAGcttaatttgtatt
S4_35977422	CaG4	35977422	G/A	AATACCCCTGTGCAGCACTAAAAATTTGCAGCTATAGCggaattttaataaattactaTCGTTAAATAATACACAATTGAGTACAATGTTTTGTTAAATA	CGGTTATAGTATTGTaacggaatttgaacaaactgctATTTTCTGCAAGCTGCAATTGATACACTGCCTCTGAGGCCCTAACCCTTTCCTAAACCACATA
S4_36154820	CaG4	36154820	G/A	AGCAGCAAAAGCAGCCGAAGCTAGTGCTCTCGAGCAGATTACAGCACTAACTGAAAGGACCAGTGCTGCACGCGCATCAACGTCGTCGGAATCTGGTGCC	TTATTACAATCTCGGTGGAGGAGTTTGAGTCGCTGAATCGGAAAGTCGAGGAGTCTGATAAATTAGCAGACATGAAAGTGGATGCTGCCAAGGCACAGGT
S4_36182948	CaG4	36182948	G/A	TGATTATGCAAAAGGACAGAAAAGCCCACATTTATCTCGCAAAAAGACCAAAGACCCCTAGTGGTTTATTCTTTATAaaccaattagagttttttcgTCT	CATTCTCTTTGCAATCGCAATCGCGACCTCCCATCTCCTCTGCATGGCTGCGACCTTCCTCACCTCTTCTGTACAACTTTTGCTGCTGTGAGACTCAGGC
S4_36184930	CaG4	36184930	T/C	tAATAAACCAGCAAACAGGAGAGAAATAATTGAGTACTCCTTCCACAATACTGGTTACATAAATATGAAACAGTGCTATACTTCTACAAAAAAGAACTTT	CTAATCTGTTAAGCAGCAAAATTGTAAATTGTCGTTCCATGGAACATGAGATAGTAATTAGGTATTCCTTCCATAATACcagttaaataaatatgaagCA
S4_36184969	CaG4	36184969	A/G	CTTCCACAATACTGGTTACATAAATATGAAACAGTGCTATACTTCTACAAAAAAGAACTTTTCTAATCTGTTAAGCAGCAAAATTGTAAATTGTCGTTCC	TGGAACATGAGATAGTAATTAGGTATTCCTTCCATAATACcagttaaataaatatgaagCAGTGTTCTACTGCTATGAAAAGAACTTTATAATCAGTTAT
S4_36368713	CaG4	36368713	T/C	CAGTGATTTCCCCATCTCGTTTTGTGTCCACTTTCTTACTGTTTTTTTGTAGACTATTCTTGATGCTGCAACGCTTTCCTGTGGAATCCAAAGGGCGACG	AAGAAGCTGCAAGAGGTATGCAGTCTGACAGAGGTCGAGTGTAGGATTACTAAAACAAGCCTAAATCCCCAAACCCACTAATATACTAGAACTACTAACC
S4_36445345	CaG4	36445345	G/A	CCGTGTAATGTTGCAtaaattgtatttcttttttatataacatAATTCTATAATATAATGTTTGTACCTCTGTTGCTGCAGATGTTCAAAGTACAGGAAC	TTCCATAACAGTAATGGACCAAGGATTATAGTTGGTATCATAAATGATAACAAGCAAAACATAGATGTCTTAAATAGTAGCTTTCGCGTTGTGGCTTCAG
S4_36467980	CaG4	36467980	A/C	ATATGTTTTCCACCAATCCACTAGACAGTTGCATGAGTAAAGCAGCAACATCTCACGATTCTCACGTGCCTTTTAGTGGAAACTGTTTCAGTATTCCTCA	TTGTCTCCCTTATGCCGTGTCTTAGAATTTAAATTAGGCCTAACTCAACCTACAAAACTGGCTTGTAAAGTAGGAACTACTGAAGTTTTATCATGCACTA
S4_36754377	CaG4	36754377	A/T	CTACAAAGTTCATAGCAAACAAACAAAACTaactattaatattatataaagcCATCATGAAATTTAATAACCACTAAACATGGGAGATGATCAAAAAAAT	cgaagaaaaataaaagaaacataCTGAAATTGGAGCAGCACCACATTTCCACTTGTTTACAGGATTCTTCAAGTTAGTTACAGTTGCCATGTATCCATTC
S4_36754378	CaG4	36754378	C/T	TACAAAGTTCATAGCAAACAAACAAAACTaactattaatattatataaagcCATCATGAAATTTAATAACCACTAAACATGGGAGATGATCAAAAAAATt	gaagaaaaataaaagaaacataCTGAAATTGGAGCAGCACCACATTTCCACTTGTTTACAGGATTCTTCAAGTTAGTTACAGTTGCCATGTATCCATTCA
S4_36831035	CaG4	36831035	A/G	AAGGTCGACGACGATCGTGAATTGGAGAGTGTTGAAAACGGTGTCGTTTCTGAGAATGAGATTTGCGTTGCTGCTGACGTGGACAAAAGTGATCGCGAAT	TGAAGGTGTTGAAAACGGTGCGGTGGATAGGGATGAAGAAGTTAAATTGGAGAGCGTTGATGTTCAAAACGGTGTTGTTTTGGAGAGTGAGATTTGCGTT
S4_36845363	CaG4	36845363	T/A	AAGATTTCTTGTTCATTCTGGCAGTCAGTTAGCATCACACAAAGATGGTGAGCACTGACTAATTCTGATCCGTAACTGGTTTTTAtcctttttatgattt	atcttAAGCtgcatatttttatattgaagcTTTACCCTATGGACTAATTCTCCCCTCCCTATAACTGGATTGTTTATTActgatatttttaatcaaacac
S4_36982955	CaG4	36982955	A/G	GAAATAGTACGATACTCCTCAATGGCTTCCTTGTAAGCATGATCCTGTTGCTTTTCCATTATGACATATTCAACCTGCAGCAGCATAGTGAGCCTTTAAA	GTATATATAACAAGCTTATTATAATAACAATTGAAAAAACAGGATCTGTTGAAGATTAAGAGTAAATTGACCCAATGAAATCAGCACTAAAGGTAACAAA
S4_36984829	CaG4	36984829	C/T	CTCCAGTGTTGAAATTGTCATCATCCATAATGAAATATCTATCCATTTCAGCGTTGTCAATTGCAGTTCATAGAATctttgttcaaattccactatGCTT	AGTATTATAACATTGTTATAGCTGCTACTAGACAACACTAgcagttttttaaaattccacTACCTTATAGCTATGCTCTTTGACAACACCGATTCCCTCT
S4_37286663	CaG4	37286663	A/G	ACCAAGGTTTCCTTTCAGTAGTGCTGCTTGATTGAATGGGTTTCTGTTCTTTCTATACCTTGCATTAATATTATAGTACTCTCATTTGATCATTCAGCTT	TTATAAATTGTTAAGGTTATTGGAGCTGCGATGTTCTATGTAAAAGTAGGAGACGCAGAAATGGTTTATACAGGAGACTACAATATGACACCAGATAGAC
S4_37316713	CaG4	37316713	T/A	TATCGCCGCAGTTGCCACAACGAACGTCATGTTCAACAAAATGTCGAACGCTACCACAGGCTTTGAGTATCCCCAACTGTCATGACTCTCCTCGAGTTCA	GCGCCGCCTCCGTCGCTTGCACCGCCTCCGACGGTGTTGTGCTTTCGGAGCAGCGTTCCAACAAGACTATACAACTCATAGTACggaagttttaaaaaaa
S4_37349212	CaG4	37349212	A/C	CTGATAAAATTCGAAAATCCAACTTTGCAGTTgaagatttaaatttgaatgCTGTTGAGTCTTTGCAAGGAGTTCCATTTCTGGCCACAGGCAAACATCT	TGTGGAGCTGCAACAGGTGATTTTTGCAATTTAAATATGCATTCTGATGAAATTCACGATGATTCTTTTATTGTTGAAAACATAAAAATGATAGTGcaat
S4_37450308	CaG4	37450308	C/T	CGCCCGTCCCCATCTCCCTACGGTACACCTCCGCCCTCTTCTCCGCAGGCGATTCATGAAACCCTTTCACAGCACCAATAACACGTCGGAGCAAATCCAC	GGCACACCATGGTTAATTACCTGAAAGAATCCCACCGTACTCGCAGCGAAACGAATCTGTTCAACGACGGTGGCGCGTGAGTTTTCCAAAGCGGATAGAT
S4_37450326	CaG4	37450326	A/T	TACGGTACACCTCCGCCCTCTTCTCCGCAGGCGATTCATGAAACCCTTTCACAGCACCAATAACACGTCGGAGCAAATCCACCGGCACACCATGGTTAAT	ACCTGAAAGAATCCCACCGTACTCGCAGCGAAACGAATCTGTTCAACGACGGTGGCGCGTGAGTTTTCCAAAGCGGATAGATCAATCGTAGGAATTTCCG
S4_37454296	CaG4	37454296	G/A	GAAAACAATCGGATAGAATTTCAGTACACTTCTTTATTGGTATACTTTGGACATTAAAAATTGCAGCCTAAAAAATTCttccaacataatcaaacacaaC	GTAAGAgtttatttatgataatttgtTCAGAAAACTACATTTGTTAAATGACTAACAATGCTAGGCTGCAGTAATTATAAAATCCACATTAACTCAATGC
S4_37454636	CaG4	37454636	G/A	TTATAGTATAGATTGTGCAACATTTTTTTGTAGAACTCGGCTCTTGCAATTGCCTAAGTTAGATCCATAATGAGTCTGAACCCTTTCTTAGAATGGCATG	GGGTTCTCACATGACATGGCAGCTGCACCAGGTATAATGGGATGGTGGGGTGGCAGTGCCATGCTGAGAGGGAGGAGGGTAGTCCCTCTTATTCATCAAA
S4_37898404	CaG4	37898404	A/G	TACTCATGCCACCTTATCTATTATGTATGCAAATTAACAAAACAAAGCCTAACTATAAAAGGTAAAATCCCCTTAGTCAATCGCAGCCATCATGCACAAA	AAATATGGCATCACATATTAGGGTTGTCGCCGTAGCGCCGTTCGTGGTGGTTAATTGCGGAGATTTTGCAAACCAGAACGGCAGAAGAGCTGCTACAGTG
S4_37901575	CaG4	37901575	G/A	AGCCTCCATCTTTGTCTCGCTCCCTGCTGTCACAGCCATAGGGGTAATAGCTTCAAGCTTACATCCTAACTTCTGAGCTAATTCTAATTCCAAAAATTAC	CGTGCTTccactatcaaataaaattaaaatttgcaaATTGCAGCTGCTTTTTGTTATGCATATCATTAACTCTCATGGTCGGGTAGTTACTAATGTCGAT
S4_38008205	CaG4	38008205	G/A	TTAAAACTTAAATCCCATCTGTTAGAACAACAACCCACCCTGGTTCAAAAGAAAAGAGATACGAAAAAGACAAACAAAGAAAACATGAGATTTGATCACG	AGATCAGCCAATTGTGCCTACGTCTCCGATTGCAGAGCGGCTGCAATACCTTTCTATTATTCAAGCTTAGGATTACAgattacaacttgtgtttaAATAC
S4_38027560	CaG4	38027560	G/A	AGGGAACAACCCAATACTAATAACTTCCAGTTGATTACCTGATCCACCCGTAGAACAGTGCATGCAGCATCTGCGGCATATTTAAGAGCAAAGAGCCTGA	CAGATAAAAACAATAATCAAACTTGTCAGCAAATGGAATGAGGTAAaacaattatttcaaatataagCAGTTGAAAGAATTCAAGAAGGCTCTACATTTG
S4_38029208	CaG4	38029208	G/A	CATCATACCCTGTCTCTTTGAAAGAAAAGTCTTTGACCCGCTTAGCTAACTCAATTTCAGTTGCCGCAGCTCCAGGTACAATACGGCTATCCTTGCACAT	GCCTGAAAGATTGTTGCATAAAATAAGGCAAATCATTattgtttctaaaaataaaatccttcCAAAAGAGTGATCCATAAAGATGCAGTAAAAACCTGCA
S4_38029358	CaG4	38029358	A/G	aataaaatccttcCAAAAGAGTGATCCATAAAGATGCAGTAAAAACCTGCATGTTTGCAGATGCCAAACTTTTAACAGAATTATTTTCCGGGGGATAAGT	CAATCGACTtggaaaagaaggaaaaaaaagcaGCATCAGCAATTACCTTGTAAGTGTTCACCCCATCATCAACTGCTCTTTCAAGATCATCTAGTACACT
S4_38039052	CaG4	38039052	C/T	AAGAAACGGCATGATGAAGAAAGCAACAGTGTAAGCCATACACGAGTCAAGGATGCAGCACTCAGACTGTTCATGGTTCGGTTCACGAAGAAAATTAAAC	GAACCAAACTGAACTGTGAAAGCGGTTTGGAAAATCAAAAGTCGAATGGTTAATGATCCGTTATGGTTTGTTTGGATTCGGTTTAGGTTACTGAACTGTG
S4_38153183	CaG4	38153183	C/A	GGCAGAGACACCATGCAACAGTCACCATCATACATGCATTTACAGAAAACCCTGAACAGATCACCTCTAAAGCTGATATTGTAGTTTCAGCTGCTGGAGT	CCTAATTTGGTTCGTGGGAACTGGATAAAGTCCGGTGCAACTGTGATCGATGTTGGAACAAGTCCTGTTGAGGTGAGCTTGCAATAATATACTGTTTTTT
S4_38153216	CaG4	38153216	C/T	ATGCATTTACAGAAAACCCTGAACAGATCACCTCTAAAGCTGATATTGTAGTTTCAGCTGCTGGAGTACCTAATTTGGTTCGTGGGAACTGGATAAAGTC	GGTGCAACTGTGATCGATGTTGGAACAAGTCCTGTTGAGGTGAGCTTGCAATAATATACTGTTTTTTTCACATTTTGCTTGCTGCATATCAGTTAACCAA
S4_38179583	CaG4	38179583	C/A	TGATCCCTGCCATCTCAGCACACCGTCGAAGCGGCGAGCAGAACACGAGCTGCATGCATCATGTACAGAccaaaacaacaacaagaagAGAAAATCACCA	CAAAAGTCACTTCTCGAAAAAGAACCTCCAGGGTAATAAtaattatcattaattatttttgtgtttttgttgTTAGTTACTGCTGCAATGTGGTGAATTT
S4_38358869	CaG4	38358869	G/A	TGGGATTATCCAGTGAGCAGCATCAAGAGTACTCAGTTCAATTGCTAGCGATCTTAACCGACCAGGTTGATGACAGCAAATGGGCAATCACTGCTGCTGG	GGGATTCCACCATTGGTGCAGTTGTTGGAGACAGGATCACAAAAAGCTAGAGAGGAAGCAGCTAATGTTCTTTGGAGTTTGTGCTGTCACAGTGAAGATA
S4_38364369	CaG4	38364369	C/T	ATTGTCTTTCCTAGTATAAATCTCTAGTTCCATAATATGTTCTGCCATTTCTAGTTTCATATCAGAAAAACATTGAGGACGTCAAAGATTTTTTGCAGCA	GACAGCTAGTGAAATAGCTTTattccttttcatttttttggTCATAATATCAATTCTAAATTTGTATTTCATTGTATTGTTGCTTCATTATGCAGCTGCA
S4_38422037	CaG4	38422037	C/T	ACTTCCAAGAACGATAGATCTGTTTTTTCTTCCTGCACCTTAACCATCATCATATTCATATACACACAAATTTATTCTGAAAATTTTATTGTTCATTCAA	AAACAAACCCTTGACGGAGGAGTAAATAGCAGCAGTGTTTTAAGAGTTGGAACCATTGGATAATCACAAAATGATAAGAAATGTGTTAATGTCATTCACC
S4_38475449	CaG4	38475449	A/T	GTAAAGAAGCCAGCTTTACTTTATTTTGTATAATATCTGCAAGTTATTGAGTTGTGTAAAAATGTTGATATTTCGCACCGCGATAGCGGCAATATTTCTC	CTATTGATAACATAGATTAGAAAACAAAACATTTAATGCATTGACTACAATAAATGCAGCCAttttcgataaatttttttacttttaatttattagccGG
S4_38536332	CaG4	38536332	A/C	ACAGATTACTTAACTAAGAGATGATACTACCATTATATTGCATTGGCTTCCATTGTAAAGATAGGGTTTGCCAATGATTTTTCAACATTTTATAATGGCA	TATTCAGTTGTATATACACACTTGTTAAGAAAGCAATAAATTGTTGATATTAGAAGCAGCTTATTTTTCCaactgaaaataaatattatgactGTTTGAT
S4_38620620	CaG4	38620620	A/T	CCCAAGGAGGCACCCATCCATTCTAAAATCTCCTTCCAGACTAACAATATGCTGCCACACGAGTAAAACAGGTGCTGGCAGGTTTCTTCCTGTTGAAAAC	AAGCACACAAGCAGAGCTATGGCTATCTAATAAAACTGCTTGTTTAACCAACTCATCGCGAGTTGGAAGTCTCAAGGGCAGCAACCTCtgtccgaaaata
S4_38721207	CaG4	38721207	A/C	TGTAGGAGAAAATGATCTCTGGTTTTTGTTGTGGTGAAATGCTGCTTACATGAAGAAGGATTGGACAGATTTTGTATAGTTTTAGGATACCTTTGTTTTT	TATTCTCTTTTTGTAGAAGCCCCCTTTTTTCATGAATGATCATTTTTACTCATCAATTTGAATTTAACTAACTCAATGTACTCCAACTAGTTGCAGCCTG
S4_38770370	CaG4	38770370	G/C	ATGTGGTTTCATGTTACGAGCACGTGCATCAGCACGCTCTTGCAGCCTTCTAATCCTAGGCGCTAACCCACACACATATTCCTGCGCCCTTTTCCCCTCA	TCGTCAATCCCTCCAGCTTCTCTAATCTCCACCGTTGGAccaaaaactccaaaatatcaGCGTAATCATTTGCCGTGTACACGCCCGTACGCTGCGCCAC
S4_38770510	CaG4	38770510	G/A	ccaaaaactccaaaatatcaGCGTAATCATTTGCCGTGTACACGCCCGTACGCTGCGCCACAGCCGCAAAGTGCTCGAATAGCTTGGGGTCATGTCCATC	TACATAAGGTGTGCCGGCATTGTGATCTTTTTTTCCATCATATCACCAATGGCTAACATTGCTCCACTGGGATCCACTTCTAGAAGCTTCTCAACGATTT
S4_38833414	CaG4	38833414	A/C	GCAGCTGAAAAAACTATCAAAATCACCattcaatttatatttgtattgaaGCATGATACTAGGTTAGAAAATGATTTCCAAAACAGAGATCACTACAAAA	GCTGCATGCACATTAATAACATTGTTCACCAATTAATTCAGAGTATTTCTCAGCAGCCACTACCAAAATTTGAGTATTTGATTTGTTATGGAACAGATGT
S4_38834448	CaG4	38834448	A/T	CTTCTACAAGCTGCCATAGAAACACCACCAGTCCGGTCCTTAAAGACACAACCCCACGTTGTCAGCCCCTCTTATGGCACCCAGCATCCACTTGTGCAGT	AACTCGGCAGAAACAGAATTGGACAGCAGTCGGTTATGCTGCAGAGTTTCAATCATTTGTGTCCTCATATTGGCGTGGTTGATCTCTGAAATAAAGTTGC
S4_38918394	CaG4	38918394	T/A	GAGGAGACTACCCTTTATCTGCAACAATCATGTCAGAATACGCCAACAAAAGGACACGTGGCGCTTTCATAGCAGCAGTTTTCGCCATGCAAGGTGTAGG	ATCATCTTCGCCGGAATGGTTTCAATGCTATTTTCAGCCATATTCAAATCATATTACGACGCTCCAACTTTCTCTTCAAACCCAATTTTATCAACACAAC
S4_38929681	CaG4	38929681	A/G	CCATTCAGACTCAGCAGCGCGTTGAGAGAGATGCTGCAATTGCACGTTTGGAACAGAGTAGAATTGTTCTTGCAATGAGACTGGCAGAACACCgtggaaa	aaatataaagtcatTGAAGAAGCTCTTGCTTTTGTTGGAGATGTACATGAAGCCAGCTGCCTTGCTTCACCTGAAGTTTATGGACAACCAAAAGGTAATG
S4_38978462	CaG4	38978462	A/G	TTGCTGCAGCAGTCATAACCACTGTAGGTGAGGAACATTTGGCAGCTCTTGGGGGTTCGCTGGAAACTATTGCAATGGCAAAGGCTGGAATCATAAAACA	GGCTGCCCAGTTAGGTGTATCTCTTTGTAGATCTCATATTCATGTTAATGTGATGTGCTGAAATTGACATTGTATATTCATGTCTAGTGGTCATGAAACT
S4_39081951	CaG4	39081951	A/G	CTTTACATGCTTGCAAGTCATGTAAGTGCTTGCTACGTTCTTGCATAGTTTTTATGGAATTATTTTTGGCAATATTGCTTTCTATTATATGTTTTTGTTC	ATCTATTTACCTTACTTTTCTGGGTTTAGATTCCTTCCAAAGCAGCCATTAATTATATACCTTTTTACCTTTGTGTTGGtggttttatttcattttgtct
S4_39114000	CaG4	39114000	A/C	TTTCTTCGTCATCTTTTCCGCTATTGCACCACAAAGAACGCCGCTACAGCCACAACCATAAACTGCGCCGCAACACTGTTTTGCGTAGCACAGAGCTGCC	CAACGCGACGCATCGCCGCGATTGCAGCCACGACAGCTGCTATTGACTACAGAGCATTAGGTACACAACCATTGTTGTcaacttaaaaattatatccCTT
S4_39268505	CaG4	39268505	T/C	TAAATAGCACAAGTAAAAGAACAACTCCAAATAGAAATCTGGCTGCTAAGAATATTGGTAGAACATTTCTTCCTATGAATATTCCTCCATCAAAATATTG	AGTCCAACTGGGTTGTCCAATTGTCTTGTGCTGAATGTGATTCTACTTCTAAATCCTGCATTGATATTTCAATACAAGAATTAGGAGAAGCAGCATACTT
S4_39849657	CaG4	39849657	G/A	CACAAGCCAGTCATATGGTTATGACACATGCTCAGGGTGCTGCAAATCATCAAGGGCCTCAAGCAATGGGTTATGACCAGGGTGCTGGTATGTATATGCA	CCACATGCTAACCATGCTGGTAGCAATCAATTAGGTATGCATCCTCAGCATATTCAAGGTGTTGCAGGGCCATACATGGGTATGGCTTCACATCAAACGC
S4_39964930	CaG4	39964930	T/C	AGAGGACAACATTGGCCTTCTTTGCAGGGAGCATGCATGGTTATTTGAGGCCAATACTTTTGCAGCACTGGGAGAATAAAGATCCCGACATGAAAATCTT	GGAAAACTGCCGAAGTCTAAGGGAAACAGTAACTACATTCAGTACATGAAGAGCAGCAAGTACTGCATTTGTGCAAAAGGGTATGAAGTGAATAGTCCAA
S4_40164866	CaG4	40164866	A/T	CCAATTCTAGAATCTAGATTTTCCGCATCGTTTTCATGATCAGGTAGCAATGATATTGAAGTGTCTGGGTCATTTAGACTGGATCTAAGTTCCTGATCTG	CTCGTATGTGAATCTATCATCACTGCTGCTTGCCGATTCATCAATTAAGTCGTGTTCATAACTGGAACCAATGAGCGATTGATGGATTCTCCTCTCTGCT
S4_40196354	CaG4	40196354	A/G	AACCTTCCTATTGTAAGATTTGCATTTTCTACCAGATCATCAAAAGTATTCTAAATCACAACTTACATTATGGGATGGCACTGCCAATTGCTAAGTGCTT	AAGAATTCCTTTGTTTGCAGCTTATGTTGGGTGATATTGTCATTTCTCTTGAGACAGCAGCAAGGCAAGCCGAGGAAAGAGGCCACACTCTTCTTGATGA
S4_40349162	CaG4	40349162	G/C	TAGCACCGCAATTCACTAACAACTCGAGAAAGTCGGAGCTGCTCGGAAAACTCACCCGGAGTTGCTCCTCGCCGGCCAGGTACCTTCTTTCTTCGTATGC	ATTCAATCCCGATCTGCGGACGCACCATAGAACCGCGTCGCAGCAGATCCCCACTCGCTCGCTCTGTCTTCGTTTACCTATTCATTCTCTTCACTGACTc
S4_40349170	CaG4	40349170	C/T	CAATTCACTAACAACTCGAGAAAGTCGGAGCTGCTCGGAAAACTCACCCGGAGTTGCTCCTCGCCGGCCAGGTACCTTCTTTCTTCGTATGCGATTCAAT	CCGATCTGCGGACGCACCATAGAACCGCGTCGCAGCAGATCCCCACTCGCTCGCTCTGTCTTCGTTTACCTATTCATTCTCTTCACTGACTctttttttg
S4_40481316	CaG4	40481316	G/T	ATTTTAACTTGAGATTGCTACACATACAGGGATGATATAATTGCGCAGCTATATTATGCAAGAAAACTTGCCGAGAGGTTTTATCCAATGGCTCGGCTGG	AGATCTTCATGGAGGTCATTTGGTGAGTCATGAGCGGCCTGAAGAGGTACAATGTGAACTATATATATAGCACACTTGCTGCAGAGTTTGCATTCTGTAC
S4_40597534	CaG4	40597534	A/G	GGAACACCACCGCGTGATCTGCTCCGATGCGGAGCGCCACCGCTTGATGCTTTGACGGTCCAGCATAGTTCTCAAACGTGATGTCACGTGCCATGAACCT	GCACCACTAGCAGCTGCATCAAGTAACAAAGTGTGAACTAATAATTggaataattaaattaagttaaaaactGTACTTTATATATTAATTCTTAACCATA
S4_40734765	CaG4	40734765	G/A	TATTTGGGTTATGCTTGAACAACTAGGAGCATCAGTGTCCTTTATAATTGATCTGGTCTTTGCGAGTGTAATAGGTTATGGAAGCAGCTCAAGCTTCAAC	TCATTACCAGGAACCATTCGTGGAGGCTACTCATTGCAAAATGTCAATCATATTGCACATCTTTCTGGTGCTCTTGTTGGTGTTCTCTTGGTTTGGCTTC
S4_40856177	CaG4	40856177	C/T	AACCATGCTCGTGGTGCTTGCTTGAGTCCGTACAAAGCTTTGTTAAGCTTATATACCTTATGCTCCTCATCCTTTATTTCATAACCCCTTGGCTGCTCCA	GTACACATTCTCAACTAACTTCCCATGAAGAAAGGCTGACTTCACATCCAGCTGAAACACACACCAAGCTCTTTGTGCAGCAAGTGCCAAAATCATTCGA
S4_40856209	CaG4	40856209	A/T	CAAAGCTTTGTTAAGCTTATATACCTTATGCTCCTCATCCTTTATTTCATAACCCCTTGGCTGCTCCACGTACACATTCTCAACTAACTTCCCATGAAGA	AGGCTGACTTCACATCCAGCTGAAACACACACCAAGCTCTTTGTGCAGCAAGTGCCAAAATCATTCGAACCGTGTCCATACGAGCTACAGGAGCGTATAC
S4_40856213	CaG4	40856213	C/T	GCTTTGTTAAGCTTATATACCTTATGCTCCTCATCCTTTATTTCATAACCCCTTGGCTGCTCCACGTACACATTCTCAACTAACTTCCCATGAAGAAAGG	TGACTTCACATCCAGCTGAAACACACACCAAGCTCTTTGTGCAGCAAGTGCCAAAATCATTCGAACCGTGTCCATACGAGCTACAGGAGCGTATACTTCT
S4_40912677	CaG4	40912677	G/A	CTTGCAAATATGGACCCAAATCAGTAGACAGTTGCCCAATTGCATTAATAGCTGCCCACCTTACATGAGGATGCTGATCAGGAAATGAATTCAATACCAT	GCCACCACTTGCTCCAAATTCTTTATCATGACCTTTGAGCATCCTTCAGCTATCTGAGCAAGTGCAATCAATGCAGCAAGACGTTTTTGCCACTCAGGTG
S4_40912681	CaG4	40912681	G/A	CAAATATGGACCCAAATCAGTAGACAGTTGCCCAATTGCATTAATAGCTGCCCACCTTACATGAGGATGCTGATCAGGAAATGAATTCAATACCATAGCC	CCACTTGCTCCAAATTCTTTATCATGACCTTTGAGCATCCTTCAGCTATCTGAGCAAGTGCAATCAATGCAGCAAGACGTTTTTGCCACTCAGGTGCAGC
S4_40912956	CaG4	40912956	C/T	AACATTCCTGTCCAACAGTCTCCGCAGTGTGCCAAGCTGGATCATCCTCAATATCCAAAAGCATTTTCATAAGAATCGCAAACAACCTGCTAGGAAACTG	GACATCTTCCTCATCATACCAGGAGCACACTCCCTCGGGTGCAGCCAAATATGCAAGTAATTGTTTAGAAGCAACAGGGACAATTGTATTTCCTCCCAAA
S4_41037097	CaG4	41037097	A/T	AGATAGTATCAGCATGCTGGTACCTCCTGGTTTCTGCTTAAGTTATTAACTCTTtattttagaaaacaaaatatcCTACCAAATGCTtagataattttgc	tgagtgTTGATAACATAATTGCAGCTTGCAAGtgttcaatcttaactaatttCTTAAGGGGTAAAAACATACCAGTTTTATAGGCTTATTAACTACGTAG
S4_41142290	CaG4	41142290	G/A	CAAGTTCGATGTTGGATGCTTCCAAATCTGAACAATGCTGCTTCAATCCTTCAAACTGGTCCTTGAGATCACTGTACTTTGCATCCTCAATTTTCCTATC	TCTCGTTCTCCCTTGAACAATACAGCTGCCCTCTGAACATCCAGCTTCCAATTTAAAAGCAATTTTCTCAAGTTTCCTACTTGCTCTTCAGTCAACCTAA
S4_41215846	CaG4	41215846	T/C	AGAGCACTTCAAGATATTGTTTCAATCTTGGCTCTGGAGTTTTTTCATGGTGCATAAACCAAGTTTTGTAGTTAAAAATATTCTATTTGATCTACATTTC	AACAGAATCAAAAGACAAAGGTTTTTATTGACAATCAGGCAGCAATTGCAATTTCAAAGGATCCAATTTGTCATAGGAAAACTAAACACTTCAACATCAA
S4_41215866	CaG4	41215866	G/A	TTCAATCTTGGCTCTGGAGTTTTTTCATGGTGCATAAACCAAGTTTTGTAGTTAAAAATATTCTATTTGATCTACATTTCTAACAGAATCAAAAGACAAA	GTTTTTATTGACAATCAGGCAGCAATTGCAATTTCAAAGGATCCAATTTGTCATAGGAAAACTAAACACTTCAACATCAAGCTCACTTCTTAAGAGAGAT
S4_41228918	CaG4	41228918	T/C	ctAATGAAATTTTTGCAAGGATGGTGCTGATCTTCATGTGAATCTAAATTTATGTAATTTGCAGGAGGAatatgttgttggagatgaagtTGGGACTCTG	GCTGCACGCATAAGTTTCATGTGGTTTGTATACAGGACTGGTTGAAGCAGAAGAACTGGTGCCCTATTTGCAAAGGGTCAGCGGCACAGTCCAATTCATC
S4_41277786	CaG4	41277786	G/A	ACTATGTAAGCCTTAGGCTTGAAATAATACAAATGTATTGCAGCTGCACTGCAATCGGAAACGTAGGCACAATTGATCGAACTTCATGATCAAATATCAC	TGTTCTCTGTTTTCGTTTTTCGTAATTGTTTACCTTTGAAGGATTGCTTTTCTAACACTGTGTGCATGCATTATTTGTAgcattatctttttttaatgtt
S4_41285956	CaG4	41285956	T/C	TTATTCATAAGCACTTACCCTATAAGTGTTTATGCTATAAACTTTGAATTAACCTGTTTATCCAAACAAGTTTTCCTATCCCAAAAAGTTCTAATGTAAA	TGAAATGAGTTGTTGCAGGAGCACATACTATTGGATTCTCTCACTGCAGCCAGTTTTCCAAAAGAATTTACAACTTCAGAAGTGGGAAGATAATTGATCC
S4_41319598	CaG4	41319598	T/C	ATAAATGTTCTATTCCTAACTTTCGTTCTATCAGTTATGTTGATGATCAAGGGAAGCAGCTGGTTGTATCCGGTGATGGGGATAATAATATAGAACTTAG	GATGGGTCTGAGCTCGTAATTACTAAGATGTCTGGTGATAGAAAATCAACCAGAACTCTAGGTTCCCGTGAATATTTGCGCTATTATCGTCAGAAACCAC
S4_41319610	CaG4	41319610	G/A	TTCCTAACTTTCGTTCTATCAGTTATGTTGATGATCAAGGGAAGCAGCTGGTTGTATCCGGTGATGGGGATAATAATATAGAACTTAGTGATGGGTCTGA	CTCGTAATTACTAAGATGTCTGGTGATAGAAAATCAACCAGAACTCTAGGTTCCCGTGAATATTTGCGCTATTATCGTCAGAAACCACGGCCATCACCAG
S4_41427081	CaG4	41427081	A/T	aaattgttttaatCTTTCACATAGTGAGTGCGTTGATATTGATTCTCGTGTAAAGAGCTGCAAATAGCAAccacaaaattgaaaaacaaaagcCCAAGGA	AAGGCCCAAATTAAAACGTACACTATTACAATTACATTATTATTACAGGGGCGCCGCAGCAAAGAGATTTAAACCTCATCGTTCGTCCTTACTACGCCAA
S4_41445171	CaG4	41445171	T/C	CTGAGGATTTTTGGCTCTTCTTATATGAAGACGCCACTTCTGTAAAACATGATGATCTTCTGGTCTGCCCTACTTTTCCTTTAGACTCCGGAGAGTGTTC	GAATGCAGCAATGAATTATCTGAAGTGGCTTGCATGGAGGATTCTATGAGGTTATTTTCTTTGTTCATTGCTATTGATATAGAGTTGATGCAGAcatatt
S4_41458426	CaG4	41458426	A/G	TTGTGGTAACCAAAATCTCAATACTTTTCCTATTGAGTTATGGGAGCTGctcatttttctctctctcaaaTTCTTATTTCCATTAATCGCTGTTACCGGT	CTTTCCTTTTTTTGCAGCAAAAGCTATTCTTTTGTGTAACAAATGGTGGTACGGACATGGACAACACTGTCACTTGGTTACATACACATCCTTTCAAAAT
S4_41512840	CaG4	41512840	G/A	CTGAATTCTGATAGGCCACATACTCCAAAGTATCCTTAAAAGGCTGcaaatgaattataaatttcaaataaataaaatcaaaggtGTATATGACATGTGG	AAGGCAACATAGTGCAATCACAAAAAAGAAGCAGCCAATTTCATAAGATGGGTTTGCatccaaaatattttttgtacatCCACTAaactagtaaataatt
S4_41675211	CaG4	41675211	A/G	GTTTGTTTCAAGTTATTCAAGGTGGCATGTTGAATGAAGGAAACAAGCAGGAGATCAAGGAGGTTGCTATTCTTGCAGCTGAGTGTTTGAGAGTTAAAGG	GAGGAAAGACCTACCATGAAGGAAGTGGCTATGGAATTGGAGGGAATGAGACTAATGGAGAAGCACTCTTGGATCAATGAAGACATAAATGTTGAGGAGA
S4_41700712	CaG4	41700712	C/A	AAGTTTTGAACAGTACCTGAAAGTGCCGAATTAAAGCCATTCCCTTCTTCTGCCTTCTCTGCTGCCAATGGTCATAAATGACTTTGACTATGCACAAAGG	CCGACATTAACCATTAGTTCCTCTATTTCATTTGGTAGAAACTGATCGCGCACCTTAGCATATGCAGCCTTTTCAAACAAGTCCATTGTTTTCTCAAACA
S4_41775965	CaG4	41775965	G/A	tAGTGAACTTTATTACTCTTTTCTTTCCATATCACTAgtacagtttttatttttaaatttcacatTATGCAACaatgttataatattaataaagatGTGA	CATTAATAATATGATAGCTGCCTATaatcaaaatgagaaaaataacattttacaaCACAAACCTCTCTGACATGTATAGTATTATATATATCTGGGGCAT
S4_41920332	CaG4	41920332	A/G	AATAAAAAACACACGAGATTTGATCACGGATTTCGGccaatataaaatgtttttgtGCTTGATGTTACTCACTTGGGTTGCTTTGAATATGTAGACAAAC	AATTTCGCCTCATAAGCAATAATTCTCTGCTAGCACAAGCTCTTAGCAGCTCCTTCTTGTTAATACCATATTTCTTTGTGATCAAGACATTTGAATGAAA
S4_41938812	CaG4	41938812	T/G	TTTACAAGTTATCTATATCAGTGTCAGTTAAATAAAAGCTATAGTATAGCAGCGCTAAAACATTGTAGCGTAACAGAATTTGAACAGTgcattattttct	caattcgcgattgacaacactgatctatattttttctatttgattaAACTAGACTCTTACCTTCAGAATATAATCGGTTACGACGCTCGCCTGCTGTCCT
S4_42056479	CaG4	42056479	G/A	acatttttataaaaaaaatcaagggtAAAAATCTTGCTTTTGCAGCATGATTTATTTCTCTTCGTTATTTGATTCATTGTTGAGGTAATCAATAATGATT	CATCAAGCCTGTGGAGTAGATTGCACATGATTATTTGAAAACATGTATGTAGGTACCGAAGTAGGAGAAGCAGGACACCATCTGTATCACGCAGCCCACC
S4_43653225	CaG4	43653225	A/G	TAAATTGCAGACGCACCAACTGCACTTGCAGCAATTTTCTGCAATATCGAGAATTGTGACGTCATCACAGCCGCAATTTAAAACCTTGTGCATAATTCTT	CTGGATTTTCTACAATTTCAAGCCTCAGCTGCTGCAAGTTTCTGGTCTAAGTACTGATATTCAAAGagttaatgttttatttggCATACTTCTTTTTCTA
S4_43653226	CaG4	43653226	C/T	AAATTGCAGACGCACCAACTGCACTTGCAGCAATTTTCTGCAATATCGAGAATTGTGACGTCATCACAGCCGCAATTTAAAACCTTGTGCATAATTCTTA	TGGATTTTCTACAATTTCAAGCCTCAGCTGCTGCAAGTTTCTGGTCTAAGTACTGATATTCAAAGagttaatgttttatttggCATACTTCTTTTTCTAA
S4_43723224	CaG4	43723224	C/A	TTTGAAGAGAATAATTTGCAGCTGACATCAATATTGAAATGCTTCTTCCATATCTCTCGCAATTTTCATGGCTTGCACCAATTCTCTAGGCTCATTAGGA	GCATTTGGTTGCCAATGTTTTCGTGCAGCCCGGCCAAAAAAGAACCCAGAATTTTTCTCCTCTGGTATCGTTCCTGCCAGAGCCACCAACCATTTGAAGT
S4_43723248	CaG4	43723248	T/C	ACATCAATATTGAAATGCTTCTTCCATATCTCTCGCAATTTTCATGGCTTGCACCAATTCTCTAGGCTCATTAGGACGCATTTGGTTGCCAATGTTTTCG	GCAGCCCGGCCAAAAAAGAACCCAGAATTTTTCTCCTCTGGTATCGTTCCTGCCAGAGCCACCAACCATTTGAAGTCTTAATAAAATCCTCCACACTCCC
S4_43726406	CaG4	43726406	C/T	AACGTGTCACAAATGGCTTGGCAGCTGGTGACTGGGTACGTGCGAGGGTTGAAAATGACAGACACTTGCCAGTAGGCATTCTACATTCCATCAATCGCGA	GGCGGTAGAGCTGATGTTGGATTTATCGGGCTGCAAACTCTCTGGAATGGAAACTCTTCGGAACTCGAAATGGCAAAATCATTCTGTGTTGGCCAGTTTG
S4_43729099	CaG4	43729099	C/G	AGTTTGCAGCAGCGAGACCCGCATCCATTACAAGTTGCTCGGTCAATGCTGAGAGTCGAGCAGCTCCTGCTTTTACCACAGAAAAACAGTCAATGCAATT	ATATTTGTGATCAAATCGAGTTTAAAATCATTGTTGTTTTGCATGACACTGATGTAGCTATCAGCTTCAACACTCAGGATGGCCTTGTTCAGAAGTTGTT
S4_43840666	CaG4	43840666	C/G	TCATGTACAAAATTATCCAGTATCACAGATCTATGTCGGAATTATCGATCGCTCCGGAGGCGCTGCTTCTCCGATAATGAATGCCGGCGGCGCTGGTACT	CGATTGTGAATGTCGGAGGCGCTGCTTCTTCGATTTCTAATGCCGGCGGCGGAGTAGCAATTTCTTCAGGAACAGTTGCGCGGCAAAATCGAACCTGTAA
S4_43889002	CaG4	43889002	T/C	AAAGATGGGATTTTTTTGTACCTGTTAGACTTTGTAAAGATTGCTCTATCTCCCAACAAGCCATCACTGCTTCCATTGCATGGACTCTGACATGTTGTTG	AGTTGTTCTTTGAAGGAACACAGCAATAAAACATAGTGCGACTGCAGCATCAAACGCGAAACATCAAAATTGCAATTCAATCGTATTTAATAATTTGGAT
S4_43889041	CaG4	43889041	C/G	ATTGCTCTATCTCCCAACAAGCCATCACTGCTTCCATTGCATGGACTCTGACATGTTGTTGTAGTTGTTCTTTGAAGGAACACAGCAATAAAACATAGTG	GACTGCAGCATCAAACGCGAAACATCAAAATTGCAATTCAATCGTATTTAATAATTTGGATGCTGTGAACTTGTTCGCAGatacatatttttcaatatta
S4_43942618	CaG4	43942618	A/G	AATGGAGGGTCATCGCTCAACACAAGTTTACGGGCTATGGCTGAGATGGCTTCTCGTGGCAATAGGATTGGCAGCCCACCAAGCATGCTTTCATCTCAAA	CTCAAGTATGGGTTTGATACAAGGAATTAATGGGAGGATGATAAAATCAGAACCTGGATATTCAGGTAGTCCTCCTTACATATTTGGTCCTGATGGCACT
S4_43942739	CaG4	43942739	T/A	AAGGAATTAATGGGAGGATGATAAAATCAGAACCTGGATATTCAGGTAGTCCTCCTTACATATTTGGTCCTGATGGCACTGTCATGGAAACATGCCCAAC	ATTGGTAATGCAGCGGTTACATCGTTCCCTAGTGTAGACTCAAACTCTCATTCTATGAATGGGGCACTCCTTGACCCAGACATTTCTTCCTTTGGTGTTT
S4_43942805	CaG4	43942805	C/A	GTCCTGATGGCACTGTCATGGAAACATGCCCAACAATTGGTAATGCAGCGGTTACATCGTTCCCTAGTGTAGACTCAAACTCTCATTCTATGAATGGGGC	CTCCTTGACCCAGACATTTCTTCCTTTGGTGTTTTGGGGCAGATTTCTAGAAACCTCAGTCTTTCAGATCTGACTGCTGATTTTTCTCAGAGTTCTGGTA
S4_44059060	CaG4	44059060	C/T	CTGCTGAAACCTGTTAGAATGAAGGAAGTGCAAATCATTTGGCAGCATGTAATCAGAAAGAAGAAGACTTGTAAAACAAGCAATCAAAATGTGCCTAATT	GGATAGCGGAAATGGAATAGATTCAGCAGTGACAGCGAATTCGGATCAAAATGTAAAGCCATCCAAAAAAAGGAAGGATCAGAGTGGTGATGATGGTGAG
S4_44059061	CaG4	44059061	G/A	TGCTGAAACCTGTTAGAATGAAGGAAGTGCAAATCATTTGGCAGCATGTAATCAGAAAGAAGAAGACTTGTAAAACAAGCAATCAAAATGTGCCTAATTC	GATAGCGGAAATGGAATAGATTCAGCAGTGACAGCGAATTCGGATCAAAATGTAAAGCCATCCAAAAAAAGGAAGGATCAGAGTGGTGATGATGGTGAGG
S4_44067780	CaG4	44067780	G/A	AACAACTAGAATGTGACCTCATTAAAATTTGAAGGAAAGCAGCCCTCTGACTTCGACTAAAACCAAGTACTCGTAGTGATTTTCCTTCGCCTTCCATTAA	GGAAGTGGATCTGTGTTATCTGCAgctaataaaaattaacatcaCAGTCAAAGACAGATAAATGAAGTCCATTATCATAAATGAAATGATAAGTTGATAT
S4_44090795	CaG4	44090795	A/C	tttttttatatattttttttatggttaaTGTCTACTTCAACACATGATGATGATGTGTTTTTCATCGTTTCTTGCCTATGTATGAATGTGACATTCTGAG	ataaatagtaatttaattttgttttatttgggtctttttattttaattgcaGAAATAAAGCAGCCATTGTTAAAGTTGGCTCTGTTCACAAGATGCTTAA
S4_44190023	CaG4	44190023	C/T	aGTGAAGGTGCTAACtgctttaataaaaaaaatagttgaggTACACGTGGCAGCTTGAATGACACGTAACCACTACGTGTTGTGAAAAGAACAAAATTGA	AGGACACGTGGTTGACCAACatctttcatttaatttattttgattgtgaTGCAAAATGAAGTAAAAGAAAGAATTAGAAGGTAGAAAGAAGATCTGAAAT
S4_44266819	CaG4	44266819	G/A	TGGTTTTGAGGATGATAATAAGAAGCATTAATTTCACTCCTCTGAAAGATTCAAATTGAGATTTAGACCTTGTCGCTCATGTTGACCGGTAATGGTTTGC	CAACTGCTTCAGCTAATGCTGCAGTGAAGTCAGGATCTTTGATTAAGGAACTTGCAAATTCTTTGATTTTGATGTGCCTTCCATAGCCACACTTTTGCAT
S4_44353240	CaG4	44353240	G/A	TGATCACAGACAGTAAGTGGGTTTTAGTTAACACAATAGCTTGCAGCAGTGGTTAGTTAGGTAGGAGTCAGAGTTTAAATAGCATGAGTCATCCAAAATA	AGATGGTTGGCATAGTAGCCAGTTAACCGGTATTATCTCCCTTGTATATCAGAATAAGAGAAATAATGAACCTCGTCTCCATCTTTGACCATCAATTTGA
S4_44353354	CaG4	44353354	C/T	AGTAGCCAGTTAACCGGTATTATCTCCCTTGTATATCAGAATAAGAGAAATAATGAACCTCGTCTCCATCTTTGACCATCAATTTGACAGTATGAGATAA	GATAAGATAATAACTACTTATCAAATTGAACTCAGACTTATAAATCATGTAGCTGCAACTCAATAGAATAAAGCAACAAAGTGTAGAATTCATTCATTTA
S4_44366719	CaG4	44366719	T/A	TATAGTACTCTATCTCTATCTAGATCTTTGTCCATTATCATCCCAACCCACTAACTTCTCTGTTTATATCCCCATTATATCAATATGTGACTTATCGAGC	GCAAATTTGTTACTATCCAGGAATTATCATGTTGATCTGATTGTAATTGTAAATGAACATGTTTCCCTAAAAAGTGTTTGGAAGAACCTTCAGTATCAAT
S4_44431353	CaG4	44431353	G/A	TATGTATGGGTTTCAATTCGTAAAAATCTTAATTACTGGCCACTAAGCAGCCTGAAGACTAAAAATATCGTCAGCCTACCTTTAGCATCATGATTAGCAA	TTAGATGACTGAGCTTTAGGAGATTatctttttgttgttgataaaacaCGAAAGGCATGCCTCCCTTGAACCAACAAGGTGCTCCCTAGGCATCAGAGGC
S4_44439448	CaG4	44439448	T/C	AAGGTATTTCTTTGTGGACATTTTCTCCTTTATTATCTATTTTACTTACACATTTTACTCCATGTTTATAAAGAACTCACATAATCACATGTTTTGGTGT	GTATATGTGTCGGATACCCAACACACCTTCAATCTAAAGTATCGATGCTACTTGCAGTTGCTGCTATGTTATCACATGTTAACCTATGTTATTACTGTAA
S4_44439493	CaG4	44439493	A/G	TTACACATTTTACTCCATGTTTATAAAGAACTCACATAATCACATGTTTTGGTGTTGTATATGTGTCGGATACCCAACACACCTTCAATCTAAAGTATCG	TGCTACTTGCAGTTGCTGCTATGTTATCACATGTTAACCTATGTTATTACTGTAATGAAACCCTCACCAAGGGTCTCAAGAACTTGTATAGAATACATTC
S4_44590652	CaG4	44590652	T/C	GTTTGATAGACATCGAGAAGAGCATCTGTCCTGTTAATATTGTTGCTCCAGCTGCCGATTTGGGGGAGTTGAATGTTGATACGGATATTATGAGTGGAAC	CCAGCTGTTGATGTCAGTCTTGACCGAGAGACTGGAGTTGAATCAGGCCTAAATCCTTCCATACATCAGCTGCCTCAGGAAGAGGCAGTGAGTGTAACAG
S4_44590678	CaG4	44590678	G/A	TGTCCTGTTAATATTGTTGCTCCAGCTGCCGATTTGGGGGAGTTGAATGTTGATACGGATATTATGAGTGGAACTCCAGCTGTTGATGTCAGTCTTGACC	AGAGACTGGAGTTGAATCAGGCCTAAATCCTTCCATACATCAGCTGCCTCAGGAAGAGGCAGTGAGTGTAACAGTTGTTCGGAGTGTTTTTGATTTGGAT
S4_44591405	CaG4	44591405	G/T	AATTGTGGTGATTCAAGAGCCGTTCTATGTCGTGGAAAAGAGCCTATAGCATTATCAGTGGACCATAAAGTAAGCTGCTTCTAAAATGTTTCGGATCTCC	TTAAAAATTTAAGCTTTTAACTGGTGTTTTTTTGGTTTTGATATGCTAGCCGAACCGAGAAGATGAATATGCAAGAATTGAAGCAGCTGGAGGAAAGGTG
S4_44814981	CaG4	44814981	T/C	TGCAGTTTCTCTTCAGGCATGCTGCAGGGGTTAGTTTCCTTAATTTTTTGGTTATATTATGACTGTCTATTGGGAGGGGCTTAATGATATATAGTTCTTG	AATGATGGAATTCAAGGAAGGGTCAGACTATCATGTTTTATGTATGCAGCCTTTACACTGCATTTGCTAGAGGAAGAATTCTAGCAATATCAATGCTCCT
S4_44824105	CaG4	44824105	T/G	TACCCAACAAATAGAAATACCCAGTAAAATTAGTAATGTGCAGCAAATAGAAATGCTCAACAAAATTGAATTATGCCAAAAAGAAATACCCAGCAAAGGT	AATCAGGCCGTGAGCAAAAAAGAATAGGTTGTTAGCAAAAAAATCACTAAACAAAATGACCCTATTCACGATCAGGCACGAAATTGACGACGACCACGAT
S4_44832121	CaG4	44832121	G/C	ttcaattgatgAACTTGACATCTTCATTGTTGCAGCAATAGCACAATTATGAAGATCGGCCAAGGAAAAGAAATTCCGCTGCAAAGAAGACGATAAAGAA	ATACTCTATTTCGCGGATGAAGTGGTGGAAGCGAAGGTGAAGGTGACAGAGAGTTTGAACTGGAAAAAGAATCTTCACTTGTAATACTAGAGCTGCTATC
S4_44906255	CaG4	44906255	A/G	TGCACCTTTCACACTGCCAAGTCACTTTCCAAGTTCCACATCACCAATTTTGGATAAACCtctttaatgaattaatatttttcttccaCACTCTGCAGAC	CGCGGTTTAAAGCATGGGAGGGCTATTATAGTTTCTACATGTGCAGCCGTGGCATCAATTTTGACTGGTGTACTTGCTGGGATGCTTGCTTTGGGTGAGC
S4_45022607	CaG4	45022607	C/T	TTTTATTTCGCTATTATTTCAAAGATAATGgcgataaataaaaattttcatAATGGgagaaatactttttttttgttacattttttCTCTAGGGCTGCTT	TGGAAAGGGcatttcttaattttaaagaattgaGAAAGTTGAACAATTAAATTGGCTTGTTTAAGAATTTTGTCACATTGACTCTACTGTAAATTGCCTT
S4_45104767	CaG4	45104767	G/A	tacAAAACTCACGTGCAGCTTTCTCCTTGACCCTAATTTCTCTCTCGTCACGTCTCCCTACCTATTGCGACGGCGGCAGCAGGCAAATAGGCGCTCCACC	GACACCGACGGCGACTTCGAGCGAGATCTTTTCCCTCACGAATCGCGCGTTTTTTCTTTGGTAATTTTTTAAtccaatttttgttgttgttaattgttga
S4_45104805	CaG4	45104805	A/G	TCTCTCTCGTCACGTCTCCCTACCTATTGCGACGGCGGCAGCAGGCAAATAGGCGCTCCACCGGACACCGACGGCGACTTCGAGCGAGATCTTTTCCCTC	CGAATCGCGCGTTTTTTCTTTGGTAATTTTTTAAtccaatttttgttgttgttaattgttgaaattgattttgaatccAATTGTAGTTGTTAGTTGTTGA
S4_45142077	CaG4	45142077	C/A	TCACGCGCTGCTAATCTCTCTTGCGAATAGATCTCACTCGTCGTCGTCTCCACAGCGCATTTTGACGTTTTTCAGTTGCTGCTTGGTCCGTCAATCGCGC	TCAACCTCGTGGTTTCGAATCTGCCCTCGTATTCTAGTTTCGGGCTACGGTTACACCTACTACCTTCAAGATTCTACTGCTGCCTTCCATCTGCTATCGC
S4_45153110	CaG4	45153110	C/T	GACATTGCTTTCTTGTGGGCTAGTGGTCATGAACCTAGTCGCAGAAACATCATCTCCACTCACAAGGCTATGTTTGCATATAAATTTGACCCTCTATAGA	CCCCAACAATGGTGGCAGCCTCCTGCTCTAGGTGTTGCGCTATTAGTAACAACAACAGTGTCCTTTATTAGGTGGATTACTTTTATGGGTCTAGTGTTAG
S4_45204213	CaG4	45204213	G/A	TTAACATTGAGGACTGcaactgcaatttaaaacctTGCTAGTAATAAGTATGAGAAGTAACAAGTTCTTACCCAAAAAGTAAAAATTCTGAAACCCAGTC	TGATCTGAGCTGCAGAATCATGCAACTTCTTCTCCTTCTCCTCTTTTGTGATCCCCACATCAAAAATCAAAcacattttcaataaaaaagcTTCAAACAT
S4_45206203	CaG4	45206203	G/T	aaaaaaaaaagctgcTTGATGCGAAGGTAAAGAGGAACAACGTCCTTCATCGTTGTAGTTCAAAGCACTCAGCTTCTGAAACTGCAATTGAAAAAAAACA	CAAAAGATGGATCCAAAATTAACCGAAGTTTCTCAGTTCTTCGATCGGTTTAAGGCTGCGTTTCTCAGAAACGACTTTGATTCATGTTCCAATCTCCTTT
S4_45225059	CaG4	45225059	G/A	ACTGGGTGTCCTTGTGCAGTCACTGTTAATTGCTGCAGGGTTGCGGCCCACTCCTGCACAAACAACTGCTGTTAGCTGGGTAATTTGATACTAATTTCGC	TCATGGCATTTGCTGCAATTTAAAGTTTGATTCGGTGGTAATTGTTTATTAAAACCTATGTACTTCATGATTAAGAACTTTAGCATGCATCTTTTCTAGA
S4_45225093	CaG4	45225093	G/A	GCAGGGTTGCGGCCCACTCCTGCACAAACAACTGCTGTTAGCTGGGTAATTTGATACTAATTTCGCGTCATGGCATTTGCTGCAATTTAAAGTTTGATTC	GTGGTAATTGTTTATTAAAACCTATGTACTTCATGATTAAGAACTTTAGCATGCATCTTTTCTAGATTTAATTCTTAGCTATTAACTTATCTTTATGTTA
S4_45292885	CaG4	45292885	C/G	GGCGAAATTGCGGTGGCTGGTGATACAGGACTAGGAGCCGGAGCCTCGGCAGCGGAGGCGACGGATAGGACGGCGGCGAGCACCGACATTGTTGCAAGAA	CATCACTTTAGTGGAAGCCATTGGTGAGAGGGTAGAGTTTTGAGATTTTGTTCAATTGGTTATAGATTTGAAGGAAATGGTGGTGAATGAAGAAGGTAAA
S4_45612178	CaG4	45612178	T/G	AGCAGCTAATGCAGATAGCTTCAACGCTTTGACATCTAATGGTCTTGCTTCAAGCCCATCTTCTATTACACCAATTGCAGCCACTGATCATCAACAGTTG	TTTCTGGATTATCGGGGACCTCTGTTTCCCATTCGGTAGTTACTTCAAGCGCCACAGGAGTTGAACCAAGCCCTGTGGTAACTGTGAGCACTGCCCCTAC
S4_45751618	CaG4	45751618	C/T	ATAATCAGATTCACAAATCACGACAAACGCGCCGCGACCGCCTCTGCCAGCTCGCTCCTCTGCTCGCTGCGGGCCTGCGGCTGCCTCTGCCTGACTGCCT	CGTGGCCGTTCGTCGCTCTCGCCTCTCTGTTCGCCGCAACCTCATCTGTCTCCAGATCAGGTTGCTGCTTTGTTGAAAAGGTTCGAATTTCCATTTGgtt
S4_45782453	CaG4	45782453	A/T	GAGCagtgttttttatttgtgatttttgtCATCTCTGTTCCTTAGCCATGGTTTTCTCTTTTGCAGATACTTTGCCAGATGAAAGGATAAAAAGAGCACG	CATGCAGCAAAGCCAAATGATTTTAGTTATCATAAATGGGCTCATGTGGGGGTTCCCATGCTTATCTCAGCAGGAGATGACACAAAACTCGTTGCATACC
S4_45870042	CaG4	45870042	C/T	TTAGAACCACCCTTCCCCAAAATAATCATACATAATGTAGTGGCATTTATAGGAATTTATGAATATGCATTGATGCTAACATGGGGAATTGTTCAAGACT	AATGAGTCTGACTCATTTCATCAAaggataaaattttcaataattgcAGCATTTAATAACAGTATCCTCaatcaaacaataaaacaatACAAATTATGGA
S4_45942729	CaG4	45942729	G/A	TTTGGAAAACTGTTGAGCAAATTCCTCTAATTACAGCTGATGTTGGTGCTACGGAAGAAGCAGTGCAGCAAATATCAGCCTGGCCGAATATACAGGCTTT	GCAGTTTCAAATGCAATACCACTGGAATCCCCTTCCTTACTGATCAATGCCAAACTCCAGTTATGCATATTGATAAGCACTTTAGTTGCAGCTTCCAAAG
S4_46227492	CaG4	46227492	G/T	aggcatttgtggcggcctgggcggccaTAAAGTGCAACAGGAAAATGGGAATTTGTGgaggcctttgcagccacaaagtgcaaCGGATCAatgcttttgt	gcggcctgggcggccacAAACGGCttgcctttgtggcggcctttaccctcacaaaaggttgattttgtggctgaaaaagccctcacaaatgacttaaatt
S4_46284070	CaG4	46284070	A/G	TGCTTGAAGCTAGATTACGTTCGAGGCGGATGTAGCCGGCTTCTCCCCAGCTAGAACCCCATGAGTTCCTCACAATCCAATAATCTTTACCGTTTTCAGT	CCGTATCCTACAGCTGCAACACCATGGTCTAATGCTGTTCCACATCTTCCTGTAAACACACCCTGATAAACAAGAGACAAATGGTAACACATTAAGGGTC
S4_46345042	CaG4	46345042	A/G	AGCATGGCTAATTCCTCTGCAAGAGCAGCCCGCCTGAAGATTGTGCCACGTAATTAAAGATTGTAATACACTTAAATCATAAGAAACACAAATTAGGAAT	TCTGCTGCATACACTTGGCTCTGCTTCTCATACTCAAAACGAACTTCATGCTCTTTTACCATGACTTCTAGCTCATGATCAAGCCACCGTTGCAAGGACT
S4_46402035	CaG4	46402035	G/A	AGAATATTATTGAGTAATTCACGGTCAATCAAATTACCATGTTCACTGCTCTTCACTATGCTAGTTAAAGCAACAGATGCAGCAGCTACATCCGACACTA	GCCACGAGTTATCGGCATACTTGTAGCAGAGTTAGAACCCTCCAATATACCAGGAGATAATTCATGAGATTGTGAAACACCATATTGTTTCGAGGAATGG
S4_46430288	CaG4	46430288	G/C	AATTGCAAGGACTGAAGCTGTACAAACTTAGGGATTAATCTGAAATAGAGATGATTTTAAACACTAGGTTGCTATATAGTCAGCAACGGCCTGCAGCCGC	ATCGTGCCACGGTTGTCTGGCGCTACGTAAAATGCCGCTGTGTGGCAGATTAGGGTAGCAGCCTTGATCGAGGCTAATTCTCAGAGAAGGCCAGCTTTTT
S4_46430311	CaG4	46430311	C/A	AAACTTAGGGATTAATCTGAAATAGAGATGATTTTAAACACTAGGTTGCTATATAGTCAGCAACGGCCTGCAGCCGCGATCGTGCCACGGTTGTCTGGCG	TACGTAAAATGCCGCTGTGTGGCAGATTAGGGTAGCAGCCTTGATCGAGGCTAATTCTCAGAGAAGGCCAGCTTTTTCTGTGAAGCAGTAGTTCATGCAC
S4_46605167	CaG4	46605167	A/G	AACTTAACTCCGTACGCAGCGCATCGAGCTCCTCTTTCACGAATGTTAATTCTGTGATTGCAGCTGTATACCGTGCTTTAGCGACCTCGAGTTGCGCCTT	GCTGCCACGCTAGAATCTTCTGCTATACCTTGTTCCATCTCTTCCACTTTAAGCTTTGCAAGTTCTGAGTCTTGTCTTGCTTGACGCTCTTCGGTTTGTG
S4_46612197	CaG4	46612197	G/A	CTTGCAATACTTTAATTGCTTGTATTGCCAACCTCTCAGAAGCTCTTGCAGCCTCTATCTCCTTTTGAGCTGCAAGTAGTCTACTATACATTGTACTCGC	CCGGCCTTGGCTTGTTCTGCCTCCTCCTTTACTCTTCGAAGCACTTCGCGAGCTTCTTGAGCAAGCAAGTTGGCTTGATTAGCCTCTTCGGCAGCTTCTC
S4_46717200	CaG4	46717200	C/T	TTGTATGCAGCCTTAACCCTGCAAGCAGAGAGGATGTTTTTAGAATTTGAACCCGTGACCTTCAGGTCACAACGCAAGGCAGCAAGTAACCTTACCGTTC	GCCAAAGCTCACTAACTTCTCCAAAttgcaatattttaaaatcctGATCTATCTATACTCACTTTTCTGCAATCGAATTTTTGAATTTCTTAATTCCCTA
S4_46717414	CaG4	46717414	A/G	GTTGTTGTGGTTGGCAGGTCTCTTTTATCTCTCCCTTGGCTCTCCTCACATTTGTTGCTTTATTTTCCAGTTACATTGTagtttatataaatgtttattt	aaaCTTGCAGGAAGTTAGTTCTATGCTACTGGAAAAGCTTGTTGCTGCAGGAATTGGGAATCGACCTGTTGTTTTTGTTACCCACAGGTTAGTGTGGCTG
S4_47296400	CaG4	47296400	C/T	gttgttgtttttgttgcCATTGTTTTTGTTCTTGTTGTCGCTGAACATGATGTCTCCTTTTGTCTCTTCTCTCACTATCATTCACGGTGTTTGTTTGTTC	TCATTCACCGATTCAGACACCAGGAGCAGCGCAACCAATGGAAAATGCaaacaaagaaaatgaagaagactttgattaattaattgattgggCAAAAAGT
S4_47345225	CaG4	47345225	C/T	AGAATGAAGTTTTTCCTTCTTCTAATTACTTTGCATCTAACCcctcaaacaaataaaaactgCTCCAAGTTAAGCATGCAAACCCAAGATCCACCTGAGA	TCGTTGTATCTTCTTGATTAAACTGGAAGTGGACAGTGTAAAAATGACTAAGCTGCTGTTTCTAAGCAAACATAAATATCAGGAGAGATGGatgttttat
S4_47405759	CaG4	47405759	A/C	AATAGACAGAAAAATAAAGGTAAAcataataaattagattaatccAAAACCATTTGCCGTTCTTAGCCTTCCAAACCAAGAATCTTAAAACACACTTGAG	ACAAGTAATTTTTAGCCTTCTAGAAAACACATCAAAACTCCAGCTTGCTGCAAAATGAGAACTTCAACTCACATAAGTAATTCTTAGCCTTTTAAGCGAT
S4_47428580	CaG4	47428580	C/T	ATTTACCATATAGATATGGCATCCAAAGGTACTAGAGGGTGAGCCAAACGCCCTGCTATCACCACCAGTATCATTAAGTACCAAAATTCCAAGCTGCCAT	ACATTTTAAGAGTTCAATCTAACATCacattttgtttataataaagTTGAATTGAAAATAAAGTTAGAGAAAACATACCATAACATAACAGCTGAAGCTA
S4_47428599	CaG4	47428599	C/T	CATCCAAAGGTACTAGAGGGTGAGCCAAACGCCCTGCTATCACCACCAGTATCATTAAGTACCAAAATTCCAAGCTGCCATCACATTTTAAGAGTTCAAT	TAACATCacattttgtttataataaagTTGAATTGAAAATAAAGTTAGAGAAAACATACCATAACATAACAGCTGAAGCTAAAGAAAGTTTGACAAAACT
S4_47450479	CaG4	47450479	C/G	TGCATATCATTTGCCTGTATTTTCAGTAAGCTAGAGACTACCTCTTCAACGTTTGGTCTTTTTTCTGGTTCTTGAATCAAACAGGCTAGACTCAGTTTAA	TAGCTGCAATGCACATGCTTTCCTACAGCTTCCAATAAGGCAAGGATCAATGAACAAACTCACCTTCTCTTCTTCATTATCGTTATCAACGATATTTTCT
S4_47578508	CaG4	47578508	C/T	CGGTTCAACTACTGGGGCTGTTGTCTTTCAATTTAATTGGTaacttttatgaattttatgcAGCTCATACTGATTGTGGTTTCAACCTCATAATGGTGGA	CCGCCTTGGGAAAATGCTAGTGCTTATCAGAAATCAAGGTGACAAAATATTTGTACTATGCTTTCCTGATGTAGTGTAAAAATTTGACGTACCATATATT
S4_47615800	CaG4	47615800	G/C	ataaaatacccTTAGATCATAAATGGATGTTTTATATAACTGACAGTCAAACTACATAGAACATATCACTAAAACACACAGTGAATGAAAAGCAGCACTA	AGTTTTATAGTATTGATTTAAATGCAGATAATTGATATCTTTCATGCTATGTTAATAGTGAAAAACACAAAAGGGAGACAACTTACAGTTCGGTTGAATC
S4_47675437	CaG4	47675437	T/A	TATTGTCTTCTCTGTGACTTTCACTAAATACCTTAACAGAGTCTGGATTAGTCACCACCCCAGCCCAGGGAGTTCCCAGGCTCATAGAATTGACAGAAGC	GCGACATCAGATACAAGCATTTCAGTCTCTGCCTTTCTCTGTTCTTCCTGTTGAATTTCTAATAACGACTTTGGCTTGACACTTGGAGCAGGTTTCCAGG
S4_48098570	CaG4	48098570	G/A	AAGGAAAAGAAGTAACGgttagtgtgtgtgtgtgtgtgagagagagagagagaaggggGTTGAAAAACCAATCACCAAAATGACACAGCCAGGGGTTGGG	TGAAAAGGAGGAGTTATGCTGCAAGATACAGACGAGTTTAACCTCTAAACTTTTTATGGTTGTCTGATTATTATGTATGATGAATTATGCGAGGGGATTA
S4_48103196	CaG4	48103196	G/A	GACTGTCTGAGGACATGCTTGTTCCAATTTAGATTTGATCTTGTCAATCACTTCAAAACCTCGGACCGAATTTTTGTTCGGCCCGCCATTTTTTTCGCTG	CTATTGCCGCGCTATCATCCAACAAAATCGATGCATCGCAGCCCTTTCATTAAAagtaaaatgttttaaaaaaattaactcctTGACCTATGCATGCAAA
S4_48322502	CaG4	48322502	T/C	TCAATGTTGCACTATAAAATAGTATCACTCCTAGACACTAGTAACATATTTTTAGCACAGCTTGAACTTGATTTTGTGCTTGAACTTGATTTTGGCAGCT	TGAACGAGACTTTGGATGCTGAAGTCCGGCGCTTAAGACGCACCGTTGCAGACCTTGGCGGAGAGTCCCTCCTATCGAATCTCATGGCTCGACAGCTTGC
S4_48331180	CaG4	48331180	C/T	GAAGTCCTTGCTCCTGTTAAGTACTGAGTAGTTTTTATTAGtgtttgaaagttttgtttttAAGAGCATGTTTAATTAAACTCCATTTCAGTTTTGTTTG	GAACTTTTTTTCCTTCATTACAATTTGTTTTAGTTGTTCAATTGATGCTGCCAACGAGAGACTGAAATGAATATCGTGCATTAAGATGGATATTATTGGG
S4_48345604	CaG4	48345604	G/A	CGCCGAAACTGAGGGTAAGGTGGATGTCAATCTTGCGGAATCTGATGTGATAATCATCCAGGCTGCCATTAGAGGATATTTGGTACGTTCGCTCTCTGAG	TTTTCCGATCCAGAATCGTGTAGGAAGAAAATGGTAATTGtcctttttataaatattttgttcttGTTTCTTTTCAGGCTCAGAGAACACTGCTAAAGAG
S4_48345697	CaG4	48345697	C/G	CTCTGAGGTTTTCCGATCCAGAATCGTGTAGGAAGAAAATGGTAATTGtcctttttataaatattttgttcttGTTTCTTTTCAGGCTCAGAGAACACTG	TAAAGAGTAAGCACGTTGTGAAGTTGCAAGCTGCTGTTCGCGGGCACTTGGTCAGGAGGCATGCTGCAGGGACATTGCGATGTGTTCAAGCTATTGTTAA
S4_48355358	CaG4	48355358	T/A	TGCATGTGTTATGGATTTCTtcctttaaattatataatataataataatttttagtcaCTTTTTTCACTACTATTTAGCTGCACCTTatgctttattttt	aaaaaattaatagttcCATTGTTATAATTTAACAAACTGTTGCTTTCCTGAGTGAGTTATATCGTCTAAATCATCATGCCATTTAAAGTTGAGTTACAAG
S4_48364170	CaG4	48364170	A/G	TCGTTTTGTGTGATTTAACCCATGTGCTCCCACCCTTGTGTACCTGCGCAGAAGCTGCTGTAACCAGCGTCAGCTGGTCGTATCTTCTGTCCTGTTCCCA	TcattataaaaagtaaagtgCAGCAATAGGGTGTACCCTTTGCATATGTACACCTGGTGCATACCTGTACTCGGCCATTTTTGGCGTACCAATGCTATAG
S4_48382666	CaG4	48382666	C/G	GGGAGCATGCTGTTTACAATAGAAGAATCGGGTTGGACCATGTCGACCATTTGAGGATGTGATATTGATGATTCTAACTGAGGTTGCTGCATAGGCCATG	ACTACTAGATTGATTGAGTAGTGGATTTTGGTTTTGATTATGATATGGAAATTGGTTTGTTAGGCTTTGAGAGTTAACAAGATTCGGTGCAGCCACTTTA
S4_48457876	CaG4	48457876	T/C	CCGGTTATGTTTCTAATTCCTTTGTTACTTTGTGTATTAGGAATGAGAGCTCTGCTGCTGATACTGACCTTAAGACTAAAAAGGTAAAGCTCtaatttca	tcaaatagaTAGCCATGTTGGATTTAATTCTCTTTAAGATCTGGccttaattaaattatcataatGTGTATCTCTATCGGggaatattttttataggtaG
S4_48464434	CaG4	48464434	G/C	TTTTCAATTGCTCATTATGAAtcaattattattgttgttgttgttggataCGGAGAAACGTGAatgatttttatgttatttgatTGCAGCCCTCACCGAC	TCTTTTGAGGAGGTGTTTCAGTTGatgtttgattatattgataggCTGTTTAACATGGTGCGGCCACGGAAGCTGCTCTTTATGGCTATTGGTTTGTGTT
S4_48470477	CaG4	48470477	G/A	AGATCTTAAGGACCTTGGTGAGCTTAATATTAACTTTCAGTTGGGTACTCCATTCAAACCATTTGACCAGCTTCTTGGAGTTTTTCCGGCTGCAAGGTTT	CTTGCTATCCCATTTTTTTGTTCCATAACAGTTGTAACTTACCAAATTTAAGTTGCTTTAACATGGAAATTATGCTATATCTGCAGCTCTCATGCTCTGC
S4_48478058	CaG4	48478058	T/C	TGACTTGTGAGTCAAGTCTACTAGAACAAGTCTGGCATTCCCTATCTTATTTGAGTACTCGCTGACCTTCTCAACAATAATATCAGCTGCCTTGTCATGG	TGAATTGAAAATCAGATGTTGAAATAGATGGAAATGCCAGAGTGGGAGTATCATCGAGAGAAACTCGATTGTGATAGGAACCAGCAGAGTTATCAGCCTG
S4_48497839	CaG4	48497839	A/G	CTGGCCAACCAGCTGCTGCTACAGGAACACAAGTTGAGGAACCCCCATCCCCTGCTTCTAGTACATCTTCAAGTCAGTTCCAGAGGGAAGTAGCAGAGGA	TTGAGCTCTCCAAAAGTTCCTAAAGCAGCCCCTCCTGTTGCAGGTTTAAATAACCAGATGTCTTCTGTAGCTGGTAACCAGAAGCCACCTGTAGCTGGTC
S4_48498166	CaG4	48498166	G/A	CCTCTTCAgcaaatgaaaatggaaaatctCCTACAAAGGAGACCATAATGGAAGAAAGCATCCGGGTTACACGAGGCAGACTAAGAAAAACCAGATCATC	GGAACCCAGTAGCACAATATTGTCAATTTTTAGCCTGAAATAGGGATAGTTGGACCATGCTGCTGGCCATTCAAATGTATGTAATGGTTTCCTGAGTTTT
S4_48498181	CaG4	48498181	C/G	aaaatggaaaatctCCTACAAAGGAGACCATAATGGAAGAAAGCATCCGGGTTACACGAGGCAGACTAAGAAAAACCAGATCATCGGGAACCCAGTAGCA	AATATTGTCAATTTTTAGCCTGAAATAGGGATAGTTGGACCATGCTGCTGGCCATTCAAATGTATGTAATGGTTTCCTGAGTTTTCATTCTATTTGTTGc
S4_48498346	CaG4	48498346	A/G	TGTAATGGTTTCCTGAGTTTTCATTCTATTTGTTGcttcattttatttctttatcttttttctttataatttgtCTAGACATGGTATCGTTAGTAGCTTG	TGCCACGTTTTATGGACTCATTCCGATGGGTTGTTTGCTTGCATCGGCTGCTCTGTATAGCAGGTATTCACGATAGAGTGTAACAAACAGTATTAACATG
S4_48498368	CaG4	48498368	T/C	ATTCTATTTGTTGcttcattttatttctttatcttttttctttataatttgtCTAGACATGGTATCGTTAGTAGCTTGATGCCACGTTTTATGGACTCAT	CCGATGGGTTGTTTGCTTGCATCGGCTGCTCTGTATAGCAGGTATTCACGATAGAGTGTAACAAACAGTATTAACATGTTTTCCAGGGAATCGTTAGttg
S4_48501662	CaG4	48501662	T/A	tacaagttaaaaataaaaaactcattttatGATTTTAGAAATAGTGATTAGTGAGTCAAATATTTAACTTTAGATACCTAGAAAAACCATTTTCCTTCCA	GAGTCAACAACTTCTGGAGATGCCTTTTCTCCAGCCTTTGCTGCTTTGCAAGCTCTTAGAGCAGGCAATGTGGTATTCTCAGCACCAAGATCAGAAATTG
S4_48591482	CaG4	48591482	T/G	CTTGTGATGCAGAGGTATGAGGAAAGATGGCTTGGGCGCATGGACCCACCGTAGAAGAGTCATTCCTTCCAATttgccaattagggttttgggtCCTCAC	GTATTGCAATTCACAGAAGACCTACCTTGAGCTGCTTGTTGCATCTCCCAAAAGTTTTGGTGCTCTTGTTTACTATTTGAGACTGGTGAACTATATTGAG
S4_48591539	CaG4	48591539	T/C	AGTCATTCCTTCCAATttgccaattagggttttgggtCCTCACTGTATTGCAATTCACAGAAGACCTACCTTGAGCTGCTTGTTGCATCTCCCAAAAGTT	TGGTGCTCTTGTTTACTATTTGAGACTGGTGAACTATATTGAGTTCCACATAATTGGCTACCATAATAATGAGGTTGTTGCAACCGAAGCTGCAGAGAAT
S4_48591578	CaG4	48591578	T/C	TCACTGTATTGCAATTCACAGAAGACCTACCTTGAGCTGCTTGTTGCATCTCCCAAAAGTTTTGGTGCTCTTGTTTACTATTTGAGACTGGTGAACTATA	TGAGTTCCACATAATTGGCTACCATAATAATGAGGTTGTTGCAACCGAAGCTGCAGAGAATTAAAGCATTATAGAATGACATTAGCATGATATAGTAGTC
S4_48678581	CaG4	48678581	A/G	CCAATTCTTCTTCACCCCCAGCCACATTCAGATCAAAATCAAGAAAATCCTGCCTCTGTTTGGAAATATCAGAGTTTACAACAGCAGAAACATTCTTCTG	CTATCAGAATTTTTACGAGGTGATGCAGGACGAAAGGCACTGGTAGCAGCTGACCCTTTCCATCCAAGTGTTCCTTCAAACTGTAAAGGGGCTGTTGGCA
S4_48705856	CaG4	48705856	A/T	GGAGCTTCCATCACAGAGGTTAATCTCATAAAACCACTTGACTTATTACAATTAATGTTCTTTCATGCTTACTGCATAACCAAGAAAATagctaaaagtt	aaaaattgtttatgcaGCAATTATTTCTTAAGGGATTTGGTGGAGATTACAGCCATGCTTACTCTAAAGCAACTTCTTTGGCTCGTGAAGCTATTGCCAA
S4_48715028	CaG4	48715028	A/G	ACCACATTTGTTCCTTCGTAGTTGATAGTCTGTAGTTTTATTGGGAGATCTTTTTCTTTAGTTCTCACAGAACATGTATATGTAAAAGTTTCAAACTCGA	AAAATGCAGCTTACCCTGCTTATTGCAGTGCTTAGTTTGGTAAATGCTTCCACTTGCAAAAATTCGGGTAATACCTGAGGCATAAATGATATCAACAAAC
S4_48931109	CaG4	48931109	A/G	GGCATACACAAATATTTATGAGGATATAAAATGGCTGCTTAATTAGAGCCAAGAGGTTCTCAACAGAGTTCAACTATATTAAAAGAACAAATGACATCGC	TTTAAGCGGGTCTTCTATTTGCAGCTGTAGTAAACTGTATTTAGTAAAGAAATGACGCATGTCATAGCTTCTCTGATGTTTCATAATAAATCAATCAGAT
S4_48931112	CaG4	48931112	T/G	ATACACAAATATTTATGAGGATATAAAATGGCTGCTTAATTAGAGCCAAGAGGTTCTCAACAGAGTTCAACTATATTAAAAGAACAAATGACATCGCATT	AAGCGGGTCTTCTATTTGCAGCTGTAGTAAACTGTATTTAGTAAAGAAATGACGCATGTCATAGCTTCTCTGATGTTTCATAATAAATCAATCAGATTTT
S4_48936669	CaG4	48936669	G/A	CACCGTTTGGTTACAACTGGACTTGATGTACATAAAGATATTTATGGTGGCCTAATTTGGCTGCATAGCTATCAGGATTCCATAGACAAAGAAAGAATAG	TGCATTGAGGGAAGAGATGCTACATGCTGGAATTGATGAAAGCGAAGAAGTGCTGGTATCAATCTTGAGGGCTTGTGCAAGGGAGGGGGAGGTGGAGGAA
S4_48936670	CaG4	48936670	T/A	ACCGTTTGGTTACAACTGGACTTGATGTACATAAAGATATTTATGGTGGCCTAATTTGGCTGCATAGCTATCAGGATTCCATAGACAAAGAAAGAATAGG	GCATTGAGGGAAGAGATGCTACATGCTGGAATTGATGAAAGCGAAGAAGTGCTGGTATCAATCTTGAGGGCTTGTGCAAGGGAGGGGGAGGTGGAGGAAG
S4_48936779	CaG4	48936779	G/A	GGAAGAGATGCTACATGCTGGAATTGATGAAAGCGAAGAAGTGCTGGTATCAATCTTGAGGGCTTGTGCAAGGGAGGGGGAGGTGGAGGAAGCAGAGAAC	CATGGTCCAAACTTTTGCAGTTCAAAAGCAGCCCCCCGTCACATGCTTTTGTGTACAAAATGGAAGTATACTCTAAGGTTGGTATGCCTATGAAGTCCTT
S4_48964200	CaG4	48964200	T/C	GTATCAATAAATTCGAAAAGTCCTTGATATGGAATTATTAATTCAGGGTCTTCATCTTCCTTATCCAAATATTTAGGCTGCCAATAAACTTTGACTCCGT	TTTAAAAATAGGTTCCTTGATCTTCATGTATTGGGCTCCTTTGAGTTCACTCAGTGGAAGGGGTGGTGTCTTCCATGGAGATAATGGAATCAAATCCTTC
S4_49050320	CaG4	49050320	C/G	GCATATCACATATCAAACAACAAATCATATAAACGTATACTTACACTGGCAAGACTCTCATTGCAACATAACTCATCCAAAAGATCAGCAGCAGCACTTC	ACTCCCAGACAGCTGGACAGCGTTTTCAGCTACAGCACGGAAGACATCTGTAGGTGGACTCAGGCGATCAATCCTCTCGGCCACTGGTTGAAGATCAGGC
S4_49050629	CaG4	49050629	A/T	ttttgaatacctaacgaaaaagaaaatttaagaaACATAGAGTGGTTGATTTACAGGCCAAACAGACCAACCAACTATGTCAAACACGCCTGCAAATTTA	AGCCCTAACCCTCTTGTGTACATGGGTTACATAGGCTAACCCAGCTGCCAAGGCATTTTGACAGTTTTATCCATCAAAACCATATAGCTAAGCTTCAATT
S5_246466	CaG5	246466	A/T	cTGAAAGACTTGTGCAGCATCGTTTTCCTTTACTTGTAGGCACAATGTGTCACATTTCATACTCATCTTCACATCACTGCTGCCCTtagtaaataacatt	tttttatacgcttgcttttatttttaatcttgcGAATCCAACTCTCACAAAGGCATTTtgtttattgataaaataaaatattaattaagggTTTTTTGCA
S5_471524	CaG5	471524	G/A	TAACACTCTCATTAAAGATAGTACTGTATACTGCTACTGTAAAATAATGATGCTTCCAAGTGGTTGCAGCTGTAGccattttcttttctaaaaaaGAGAA	GTCAAAATCATGTGTATTTGATTATAAGAAAAGAAACTAATGTAAATCCAAAGAACAATTTTGTGTAATGTGTATAGTCTATCCATGCATTTACTGTCTA
S5_1218868	CaG5	1218868	T/G	tttatttaagaaatttctacTTGTTCTCAATGGCTATTGCTGCTTTTCAACCTTCATGTCACTTGTATGATGAACTGGATGTGTTGAATGATTAATAATG	CACATGATATTTGCCAAACTATTTGATTGTACACTAGAGGCGTTTAAGTTTTTGCATATTAGACTGTTCACAAACATTGTTCTGATCCACCTAGCAAATC
S5_1252394	CaG5	1252394	G/A	AGCAGCGATCACTGCTTTGTTAACTTGATCATCGACACGCTTAAGGTTTATCGCATTCTCAGCCGTTTTCCTAGCAGCCTGCAATTTAACACACATCTAT	TATTAGAAACGGGTAAAACACTAACACATGTAAAAAGGCCTAAAGGCAGCAATAAGGTTAACAAAGAAATGTTACCTGAATTGCTCTAAGGACAACATCA
S5_2948698	CaG5	2948698	G/A	GAGTTGATGGTGGCAGATGACTGTATGAAGCCAAAAAATTGAAAGACTGAAAAAGGTGGTGCTGCCGGCGGCATTTGTCGCCGCCGGCAGCAGTAGTGAA	CACAAAGACGGGTCACAGAATCagaacctgctctgataccatgtaaaatatgtgatttatgtgtttcTTGTGTCTCTAATGAGATCACACACTTTCCTAT
S5_2948806	CaG5	2948806	G/A	ACGGGTCACAGAATCagaacctgctctgataccatgtaaaatatgtgatttatgtgtttcTTGTGTCTCTAATGAGATCACACACTTTCCTATTTATAAT	ATgctgcaataattacattcaatgtcTAGGAAATTGTATTGACAAGGACTACTAACAATTAGCTTAGGATGTTGTACAATCAAGAAATAATTAACACATT
S5_2948977	CaG5	2948977	G/A	GTTGTACAATCAAGAAATAATTAACACATTCACTGAATTTTAACGGTTACCATTCCCATCTTGATAGGAACATTCTCCCATGCCCAAATGACATATTCCA	GATCTCACCAATGTACTGCTGCTCATTGCTGCATTTGATGGATCATTTGTAGTATTCCTGCCACCAATTGTTGTGCTGTGCTTGCTTTTCTACCCCGTAT
S5_2949877	CaG5	2949877	A/C	TCTTCTAATTATAGAGGAGGATCTTGGCTGTACAAGCCTCTAAACGGGGTCGTCATTATAGAGGCATTGCAGTTGGTATTAAAGCAGAATTCTGCACAAG	TAAGTAAATTGACTATTACTTAGGCTTAGTTCCTGTTAAGCAGCTAAGATAAGCTCCCAAAAAATGGTTCGTGACCTAGGTTTGGCTATCCATATGTGGA
S5_3159061	CaG5	3159061	G/A	TTAATGTTAATGGTAGTGTGTTCAAGTTTGAGCATTCACACAGGATGCAGCTACCATTGTTTATGCATCAAATTTCTAGGTTATTTCGTTATTAAAAACG	GGGGCACAGTTATGACTTCAAAGCTGACTATTATCTATGATGAAAGTATACTTTCTTGTTCTCAGGCTCATTATGCATATTCCCTGTGTTTATTGCTAGG
S5_3482239	CaG5	3482239	G/A	AGTAATATATATAGGATTGGGTTGATCATTTGTGacggccaaagcagccacaataAGCAATGGCTATGtgtcatttgtggcggccaaaacggtCAAAAAA	GCATggatttgtggcggcctggacGGCCACAACTGGCAACGGTCCTTTGGGCTTTTGTGGCAGCCTTTGCCGCCACAAAATGCAAcagatataaatattt
S5_3482275	CaG5	3482275	A/G	ggccaaagcagccacaataAGCAATGGCTATGtgtcatttgtggcggccaaaacggtCAAAAAAAGCATggatttgtggcggcctggacGGCCACAACTG	CAACGGTCCTTTGGGCTTTTGTGGCAGCCTTTGCCGCCACAAAATGCAAcagatataaatatttatggcggcctgggcggccagAAAAACACATAGTACT
S5_3482292	CaG5	3482292	G/T	taAGCAATGGCTATGtgtcatttgtggcggccaaaacggtCAAAAAAAGCATggatttgtggcggcctggacGGCCACAACTGGCAACGGTCCTTTGGGC	TTTGTGGCAGCCTTTGCCGCCACAAAATGCAAcagatataaatatttatggcggcctgggcggccagAAAAACACATAGTACTTTATTCctgtaagatat
S5_4373461	CaG5	4373461	G/T	tgttCTTTTTCATgtagttcttcatactcatctctgAATATAGCTTTATCGATGCTTATGATGCGTATATTGTTGTTACTGCCCCAATTCATTTTTACCT	tatgtcaagacacgacccatATCGAGCAAGacatggctgacttattttaggagcaggagcagcaactgattttccccgatccagtttttgagCTGCAACT
S5_4373496	CaG5	4373496	A/G	gAATATAGCTTTATCGATGCTTATGATGCGTATATTGTTGTTACTGCCCCAATTCATTTTTACCTttatgtcaagacacgacccatATCGAGCAAGacat	gctgacttattttaggagcaggagcagcaactgattttccccgatccagtttttgagCTGCAACTTTGCCGGTTTTATTTTTACCATGAACATTCAGTTT
S5_4373523	CaG5	4373523	G/A	GCGTATATTGTTGTTACTGCCCCAATTCATTTTTACCTttatgtcaagacacgacccatATCGAGCAAGacatggctgacttattttaggagcaggagca	caactgattttccccgatccagtttttgagCTGCAACTTTGCCGGTTTTATTTTTACCATGAACATTCAGTTTGATGTGCGGGTGTTTAttggattgaat
S5_5404385	CaG5	5404385	G/A	GCCACAAATTCTCATAGTTCCGTTGCACGTTGTGGCCGCCCAGACAGCCACAAATGACTTAATTTGTGACCGTTAAAACCGCCACAAAGGATTTTGTACC	TTGActtttgtggctgctttggccgccacaaaggattaaccattttctataaatatcccTCCACTactcttatcatttttcacttctaccttctctctaa
S5_6300360	CaG5	6300360	C/A	CTGGAGCAGCACTATCGCGCCGGAGCAGAGCCTTGCCGCCTTCAGATGCCTTGGAGCATCTCATTATGGTGTAGCAGCCATCACAGTCTGAAAAGCGTCA	GCCGTAACATTGGTCGTGGGACACGACAGTGAAATAGTGTTGTCGAAAGGCGGCTACGACAATGCCATGGTGGAAATCGGTGGTGGAAATTTGACTTTCC
S5_6523203	CaG5	6523203	T/C	CTAACACATTCCTTTCACTTAGTTATTGTTTATCATCAACATTTTCTTCTTTTCCCAGCCTCCCGAAGATCCTCCAATGGCAGCAACCATCTGAGGTTCT	TCTCCAATATGACTTTGTGCATGCCTTCTCCTTCATCTTTAGAGCCATCTACAATCGAAGGCAGCACTGAAAGAAGATAAAGACCAAATCGTGGAAGTTC
S5_7298928	CaG5	7298928	C/T	TATTTCATCGGCCATTGTTAATTCTTTTTGGACCATTTGGCATTATCGTAACAAGCTTTGTTTTAATAGTAAGATTATTTCCCTTAAGGCTGCCTCTAAT	TTATCTCTGTGAATGTCTCCTTGATTAGTCACCTAAGTAAAAGGGTGGATTTGACCTCTATCCATAAATTTttcatcttaaattttttttgtttctgcTA
S5_7398246	CaG5	7398246	A/C	CAAATTTTCTTGTAGATTATTTTTGAAAGACATACTTAAGGATTTTGCTGCGGGTTTATGTCATATAAGAAATATTCTGGTGGGGTCCAAATTTACAGGT	AAACTGCATATCTATAAGATTCTTTTGTCCATTTACATGCAGATTCTTGCTCGTGAAAATTTGCCACGGCAAAATCCTAAGGTAATACTTTCCTTGGAAA
S5_7641993	CaG5	7641993	T/C	tatggCAAAGAGAGAAATTAAGAAAGTGAAATGGACTTACTAGTTGAGTAGCATGAATAGGTGAGGGAAGAATGGCCTtcataaaatgttttgatttctt	ttctCCTCCGCTGCCGATGACCGGACACAACTCTGGCGAGGCTGCATTGCAAATAACTGAAatgagtgagagagagagagagagagagagagagagagag
S5_8112383	CaG5	8112383	G/A	TCACGTATCATCTGACTCTGGTCACATATCCTCTGATTTTGGTCACATATCCTCTGACTCTGGTTATGTTGTCTCTAATCATGCTGCTTCTAATCCATGC	CCCCTTGTCATGATGTCTCTAGTTAGAGCTTGACTCTAGTCATGCTGCCTATGATATGTTACTCCACAATGCGCCGCCTCTAGTCAGGAGTTTTGCCTTT
S5_8272194	CaG5	8272194	G/A	GGTGTCTATGATGGATCAATACGAGATCATGGAGCAGATCGGTCGCGGTGCGTTCGGTGCTGCGATTCTCGTTAACCATAAATCGGAGAAGAAGAAATAC	TGTTGAAGAAAATTAGGCTTGCAAGGCAAACTGAGCGGTGCAGAAGATTTGCTCATCAAGAGATGGCTCTTATTGCTCGGATTAAACACCCTTACATTGT
S5_8721326	CaG5	8721326	C/T	ACCAAATTTACACCAAAATAACTGAACTGGAAATGGAAGTCAGCGAGCATTCGTTGGTTCTTAATGCCATTCAGCCACTTGACCAATCTAGACGATGCTA	CGAATGATTGGAGGGGTGCTTGTGGAGAGAACCATCAAAGAGGTCTTACCTGCCGTGCAGCGAAATAAAGAAGGACTTGAAGAGGTCGTTGCAAGGCTTA
S5_8946218	CaG5	8946218	G/A	AAACTTTATTAATCCAAAATAATTAAGTTCATTCAAAAGCAGCAGATGCAGGGGGTGGAGGGTCCACAAGAAATTTATCAAGAAGTTGATCAATAGATGT	TAGTTATATTCAGGATATAGTTGTGAAACTTCAAGGTCATCTTCCCCTAGATCAAAGTTCACAAGATCCCCTTTAACAAATATGCTATGGACTATAGAAA
S5_9076712	CaG5	9076712	G/A	GGGGATAAGGTTAGGGGAAGCATTCATTCAATCAAATTGTTCATTCCTTTTCAAATGTTTCAACTTTCAATCAAATTTTCCAATTCTTTGCTGCTGGCCT	TAACACTGGCATAATTGGGAGACCCGTTTCTCAACCTAGGAAATAATATGCAATCTGCTCGAGACAGAGTAAAGACTACTGTCAGTGGGCCAAAGATACA
S5_9076738	CaG5	9076738	G/C	TTCAATCAAATTGTTCATTCCTTTTCAAATGTTTCAACTTTCAATCAAATTTTCCAATTCTTTGCTGCTGGCCTGTAACACTGGCATAATTGGGAGACCC	TTTCTCAACCTAGGAAATAATATGCAATCTGCTCGAGACAGAGTAAAGACTACTGTCAGTGGGCCAAAGATACAATATCTTTGTCGTAATTTTAATTTGG
S5_9076821	CaG5	9076821	G/T	GCATAATTGGGAGACCCGTTTCTCAACCTAGGAAATAATATGCAATCTGCTCGAGACAGAGTAAAGACTACTGTCAGTGGGCCAAAGATACAATATCTTT	TCGTAATTTTAATTTGGCAATGCCTAAACTAGCAGCACACCTCTTACAAGAAACGTTAATagaatttcatcaaatgcaagaGAAGTCAAAACCTAAACCC
S5_9076824	CaG5	9076824	G/A	TAATTGGGAGACCCGTTTCTCAACCTAGGAAATAATATGCAATCTGCTCGAGACAGAGTAAAGACTACTGTCAGTGGGCCAAAGATACAATATCTTTGTC	TAATTTTAATTTGGCAATGCCTAAACTAGCAGCACACCTCTTACAAGAAACGTTAATagaatttcatcaaatgcaagaGAAGTCAAAACCTAAACCCCaa
S5_9728498	CaG5	9728498	A/T	TAGTTTTAAATTGCAATTTCGgttattttacaataaaaatcaaataaatggAATCAATGCAGCCATATTGCGATTGCAATGCAGAAGTGAAGACCTCTAA	ATTGAGGTTGTTAATGCAGTTGGTGACCGCaatttaaaaacataacttCATACACTATTgctaaaaatttgataaacaaacaaattggcagaagaaaaag
S5_9728609	CaG5	9728609	T/A	TTAATGCAGTTGGTGACCGCaatttaaaaacataacttCATACACTATTgctaaaaatttgataaacaaacaaattggcagaagaaaaagagaaagagaa	tcaaatcatttttaaggcTTCTAATAATCTTAGAAATAGCAGCAGCTTCAATCATGTTCTTCAAACTATGGTCATGATTACATTGCTCTTTACCCTTAGA
S5_9865228	CaG5	9865228	T/G	GCATGTTTTTACAAGTCCCGGTCATGCATTGAATTTGGTCCATTTGCAGCCTATGTCTGGACAATGATTCTAGGAATAGGTTTTATAAGGAAAAACTTCT	AACATTTTTCAGATGTCCTAACTGTTGGGGTGAGTGTTTGTACTTCGTAGTATTGTATATTCTATTCCTTCAAAGCTTTCCATATCATGATACTGGAGTA
S5_9965880	CaG5	9965880	G/C	CTATCAAGCACCGGGTCCGGCATCAGCGTCGCATTCAACGCAGCATTTCCCGGCGCGTGAATTTCAACTCCAGCCATATCCTTAAAAGAAGCCGTCGTTT	AGTATGAATTTTCGGGAAGTAGGAATAGAGAGAGAGAACAGCAGCTCCTGAAGTGAAGAAGTAGTAAACAGGAATTCCTATGGCGGAAGCTATTTCCATG
S5_10007002	CaG5	10007002	G/C	ATTCTGTGCACAATGAAATAGGCCTTGATAATGCAACGGTACTGATGCTAGcttcaaattgaatttttttatacctGTCATTTTAAGTTAACTTCGCGGA	TTGATGTTTATTGCATTTCTTTATAATAAACAATGAAATGGGCCAGACAACTTTTCAGCTGCATCTTCTATGATGAATTTCACATACTTCCATTCTTTTA
S5_10054266	CaG5	10054266	T/C	TAAGAGATCCTGGTCCTTTCTTATATATTTCCGGTACATCCCATTTTATACTCTATTAAATTTACTAGCTATATGCATCTTGTTATGTCTGAATGTGATA	ATGTTCTGCCAACTTTATACTTCATTTGCTGCATTTACCTTTTATATTATCCACCGATGTCAAATAGCGGTTATAGCTGTCCTATAACgtagcggaattt
S5_10247224	CaG5	10247224	T/A	attcaaaataatcacattcATCTTGCCAAAGCTGAAAATGAACTGCAGCAGTCTCATCCGCTACAAGTGCCAAACACATCTTATTTTGCCCTTCAAGTGT	GTCCTCCCCTTCTCCAAAACTATAAATTTAGTGTCTATGTTGTTTTGAGCTGCAGGCACAATGTCTTTGAGAGCAACCATCTTCCTGCAAGAAGCCAGAC
S5_10406613	CaG5	10406613	C/T	ctaataattaCAATCCATTGTTTTAGATTGCTGCCGTTACATTGCAAACCTTTATATTGCGGGAAAATATAGTTGGGCTAAATTGTGGTCGCAATACCAA	GAGATACTTCAAAATCCGCAATAACTGCTGCAGACAacaatttaaaactatattACAACCTAAATATTTTCATCATATTCAAAGTTCAAGCAACTAATCC
S5_10510166	CaG5	10510166	G/A	TATGACGTTAAGTGTCCCAAATGACCCAATTGCAAGTCTGCAGCCCGAGTCTGGCGAGTGTATGTGAGGAAGAATAAAAACCAGAGGACAAATGATAATG	GGCAGAGAGAAAAGGAACAGGCAGCAGTTGATGTAACGGGGCAGTTATTTGATCTATGAAATACCAACACAGACAACAGACACGGCACTAACACtgacaa
S5_10544823	CaG5	10544823	A/G	TGGAAGGTAACGTGATTATTGTCGGTTGAGGTTTATATGTGGATTTCAGAAAGCTTCATTATTTTCCTCTTTGATCAATTATTAATCTTCCCTCCTAGGT	TTGACATTGATGCTGCAACAAAACACGGAATCAAAGTTGCTAGAATTCCCAGTGATGTTACCGGAAATGCAGCTTCGTGTGCTGAAATGGCCATATATCT
S5_11836818	CaG5	11836818	G/A	TGGTTAATGCGATTTCAGATCACAAATTCTAGCTGTTGCTGCTAGCTACTTAATAGCATTGTTGGGATTATTACCAGTCAAGACTTTGAGGTTTATTGTC	GAAAATCCCTTGGGAAGTCATGGTCTGCCAATGCAGTTGAGGCTGCATGCTCTCACTTGTCACAAGTTAGCTTTACTGTTGAAAGAAGGGCTTCGATGTT
S5_12124893	CaG5	12124893	C/T	ACTAAGGTTTGAACAGTTGCAGAGAGAAAAGCCCCTCCAACCAAAGTTGCAGCCATGTTGTATTGTTACTGTGAATGTAAAATAGCAAAAGGAAGGAAGT	GTAACTAGATTGAGAGCTATGAAGATTTAATTGAAGGATAGTTTGGAGTTCATATAGTAAAGAGATAAGGCTCAAGAACAAGACATTGTTGTGTTGTGAA
S5_12124985	CaG5	12124985	T/A	AAGGAAGTCGTAACTAGATTGAGAGCTATGAAGATTTAATTGAAGGATAGTTTGGAGTTCATATAGTAAAGAGATAAGGCTCAAGAACAAGACATTGTTG	GTTGTGAATGAATAATTAAAGTCATGCTGCGAAGATTTCACTCATTATAGATTATGAAAAAAtcgatttataatttaatatcttaTATACATTTCACTCA
S5_12198014	CaG5	12198014	G/A	TGTCTGGCACGTAACCAGCAGCTCTAATCTCATCTCCAAGTGTTTCAAGAAAAGCGTAGATTCTTTTCGATTGAGGATGATTTGTACTTCCTGAATAGAA	GCGTGAACTTCGTTTCTCAGTTCAACTAAACTGCAGCCTGGTGTTTTCTGCAGCCCCTTTTTCTCCATGGCTGTTCTCACTTTGGCTACTTTGTCCCACA
[truncated: 1,526 more rows]

## Sheet: Table S2
Table S2: Number and frequency of SNPs detected on individual chickpea chromosomes
[truncated: 10 more rows]

## Sheet: Table S3
Table S3: Structural and functional annotation of SNPs
[truncated: 3,238 more rows]

[truncated: 2 more sheets: Table S4, TableS5]
